# Supplementary material for: Immuno-informatics voyage through molecular mimicry of Heat Shock Proteins: Potential IBD immunopathogenesis
Source: PLoS One. 2025 Oct 16;20(10):e0333618. doi: 10.1371/journal.pone.0333618 (PMC12530574; doi:10.1371/journal.pone.0333618)
Supplement: S1 File — This Excel file illustrates epitopic area painting to select the final epitopes through various important filters per HSP60, 70, and 90 in separate sheets. (XLSX) [file pone.0333618.s001.xlsx]

## Sheet: Paint-OverlapCTL-HTL-IFN-NTox
HSP-60- related in IBD-IEDB						HSP-60- not related in IBD-IEDB
HLA Class II Allele	HLA-DRB3-0101	HLA-DRAB1-0301	HLA-DQA1-0501-DQB1-0201	HLA-DRB1-1301	HLA-DRB1-0401	HLA Class II Allele	MHCII-HLA-DRB1-0101	MHCII-HLA-DRB1-1501	MHCII-HLA-DRB1-1201	MHCII-HLA-DRB1-1302	MHCII-HLA-DRB1-1101	MHCII-HLA-DRB1-0701
1						1
2						2
3						3
4						4
5						5
6						6
7						7
8						8
9						9
10						10
11						11
12						12
13						13
14						14
15						15
16						16
17				IFN NEGATIVE		17
18				IFN NEGATIVE		18						IFN NEGATIVE
19						19						IFN NEGATIVE
20	IFN NEGATIVE					20
21	IFN NEGATIVE					21
22	6					22
23	IFN NEGATIVE					23
24	10					24
25						25
26						26
27	IFN NEGATIVE	IFN NEGATIVE				27
28	IFN NEGATIVE	IFN NEGATIVE				28
29	4.4	7.3				29
30	4.8	7.7				30
31		7.7				31
32		7.7				32
33						33
34						34
35						35
36						36
37						37
38						38
39						39
40						40
41	IFN NEGATIVE	IFN NEGATIVE	IFN NEGATIVE			41
42	4.2	6.8				42
43	IFN NEGATIVE	IFN NEGATIVE				43
44	IFN NEGATIVE	IFN NEGATIVE				44
45						45
46						46
47						47
48						48
49						49
50						50
51						51
52						52
53						53
54						54
55						55
56						56
57						57
58						58
59						59
60						60
61						61
62						62
63						63
64						64
65						65
66						66
67						67
68						68
69						69
70						70
71						71
72						72
73						73						IFN NEGATIVE
74						74						IFN NEGATIVE
75						75						IFN NEGATIVE
76						76						IFN NEGATIVE
77						77
78						78
79						79
80						80
81						81
82						82
83						83				IFN NEGATIVE
84						84	0.38			5.8		7.1
85						85	IFN NEGATIVE			IFN NEGATIVE	IFN NEGATIVE	IFN NEGATIVE
86						86
87						87
88						88
89						89
90						90
91						91
92						92
93						93
94						94
95						95
96						96
97						97
98						98
99						99
100						100
101						101
102						102
103						103
104						104
105						105
106						106
107						107
108						108
109						109
110						110
111						111
112						112
113						113
114						114
115						115
116						116
117						117
118						118
119						119
120						120
121						121
122						122
123						123
124						124
125						125
126						126
127						127
128						128
129						129
130						130
131						131
132						132
133						133
134						134
135						135
136						136
137						137
138						138
139						139
140						140
141						141
142						142
143						143
144						144
145						145
146		5.7				146					7.7
147						147
148						148
149						149
150						150
151						151
152						152
153						153
154						154
155						155
156						156
157						157
158						158
159						159
160						160
161						161
162						162
163						163
164						164
165						165
166						166
167						167
168						168
169						169
170						170
171						171
172						172
173						173
174						174
175						175
176						176
177						177
178						178
179						179
180						180
181						181
182						182
183						183
184						184
185						185
186						186
187						187
188						188
189						189
190						190
191						191
192						192
193						193
194						194
195						195
196						196
197						197
198						198
199						199
200						200
201						201
202						202
203						203
204						204
205						205
206						206
207						207
208						208
209						209
210						210
211						211
212						212
213						213
214	IFN NEGATIVE					214
215	IFN NEGATIVE					215		IFN NEGATIVE
216	IFN NEGATIVE		IFN NEGATIVE			216		IFN NEGATIVE
217						217
218						218
219						219
220						220
221						221
222					IFN NEGATIVE	222					IFN NEGATIVE
223						223					IFN NEGATIVE
224						224
225						225					Toxin
226						226					IFN NEGATIVE
227						227					IFN NEGATIVE
228						228
229						229
230						230
231						231
232						232
233						233
234						234
235						235
236						236
237						237
238						238
239						239
240						240
241						241
242						242
243						243
244						244
245						245
246						246
247						247
248						248
249						249
250						250
251						251
252						252
253						253
254						254
255						255
256						256
257						257
258						258
259						259
260						260
261						261
262						262
263						263
264						264
265						265
266						266
267						267
268						268
269			1.6			269
270			1.9			270
271			2.7			271
272						272
273			7.7			273
274						274
275						275
276						276
277						277
278						278
279						279
280						280
281						281
282						282
283				4.9		283			3.45	8.8	4.3
284						284
285						285
286				4.9		286	6.8		4.9	8.8
287						287	6.8		8.2
288						288	6.8
289						289	9.7
290						290
291						291			IFN NEGATIVE
292						292
293						293
294						294
295						295
296						296
297						297
298						298
299						299
300						300
301						301			Overlap-CTL-HTL-IFN-Non Toxin E
302						302
303						303
304						304
305						305
306						306
307						307
308						308
309						309
310						310
311						311
312						312
313						313
314						314
315						315
316						316
317						317
318						318
319						319
320						320
321						321
322						322
323						323
324						324
325						325
326						326
327						327
328						328
329						329
330						330
331						331
332						332
333						333
334						334
335						335
336						336
337						337
338						338
339						339
340						340
341						341
342						342
343						343
344						344
345						345
346						346
347						347
348						348
349						349
350	IFN NEGATIVE					350
351						351
352						352
353						353
354						354
355						355
356						356
357						357
358						358
359						359
360						360
361						361
362						362
363						363
364						364
365						365
366						366
367						367
368						368
369						369
370						370
371						371
372						372
373						373
374						374
375						375
376						376
377						377
378						378
379						379
380						380
381						381
382						382
383						383
384						384
385						385
386						386
387						387
388						388
389						389
390						390				IFN NEGATIVE
391						391				IFN NEGATIVE
392						392
393						393
394						394
395						395
396						396
397						397
398						398
399						399
400						400
401						401
402						402
403						403
404						404
405						405
406						406
407						407
408						408
409						409
410						410
411						411
412						412
413						413
414						414
415						415
416						416
417						417
418						418
419						419
420						420
421						421
422						422
423						423
424						424
425						425
426						426
427						427
428						428
429						429
430						430
431						431
432						432
433						433
434						434
435						435
436						436
437						437
438						438
439						439	5
440						440	2.5
441						441	2.1
442						442	3
443						443
444						444
445						445
446						446
447						447
448						448
449						449
450						450
451						451
452						452
453						453
454						454
455						455
456						456
457						457
458						458
459						459					IFN NEGATIVE
460						460					IFN NEGATIVE
461						461					IFN NEGATIVE
462						462
463						463
464						464
465						465
466						466
467						467
468						468
469						469						IFN NEGATIVE
470						470						IFN NEGATIVE
471						471						IFN NEGATIVE
472						472
473						473				IFN NEGATIVE
474						474
475						475
476						476
477						477
478						478
479						479
480						480
481						481
482						482
483						483
484						484
485						485
486						486
487						487
488						488
489						489
490						490
491						491
492						492
493						493
494						494
495						495
496						496
497	IFN NEGATIVE		IFN NEGATIVE			497
498	IFN NEGATIVE		IFN NEGATIVE			498
499	IFN NEGATIVE		IFN NEGATIVE			499
500						500
501						501
502						502
503						503
504						504
505						505
506						506
507						507
508						508
509						509
510						510
511						511
512						512
513						513
514						514

## Sheet: Paint Overlap CTL-HTL-IFN-NTox
HSP-70-related in IBD-IEDB						HSP-70- not related in IBD-IEDB
HLA Class II Allele	HLA-DRB3-0101	HLA-DRAB1-0301	HLA-DQA1-0501-DQB1-0201	HLA-DRB1-1301	HLA-DRB1-0401	HLA Class II Allele	MHCII-HLA-DRB1-0101	MHCII-HLA-DRB1-1501	MHCII-HLA-DRB1-1201	MHCII-HLA-DRB1-1302	MHCII-HLA-DRB1-1101	MHCII-HLA-DRB1-0701
1		6.5				1
2		4.8				2
3		4.8				3
4		IFN NEGATIVE				4
5		IFN NEGATIVE				5
6		IFN NEGATIVE				6
7						7
8						8
9						9
10						10
11						11
12						12
13						13
14						14
15						15
16						16
17						17
18						18
19						19
20						20
21						21
22						22
23						23
24						24
25						25
26						26
27						27
28						28
29						29
30						30
31						31
32						32
33						33
34						34
35						35
36						36
37						37
38						38
39						39
40						40
41						41
42						42
43						43
44						44
45						45
46						46
47						47
48						48
49						49
50						50
51						51
52						52
53						53				IFN NEGATIVE
54						54
55						55
56						56
57						57				IFN NEGATIVE
58						58
59						59
60						60
61						61
62						62
63						63
64						64
65						65
66						66
67						67
68						68
69						69
70						70
71						71
72						72
73						73
74						74
75						75
76						76
77						77
78						78
79		7.3				79
80		7.3				80
81		7.3				81
82						82
83						83
84						84
85						85
86						86
87						87
88						88
89						89
90						90
91						91
92						92
93						93
94						94
95						95
96						96
97						97
98						98
99						99
100						100
101						101
102						102
103						103
104						104
105						105
106						106
107						107
108						108
109						109
110						110
111						111
112						112
113						113
114						114
115						115
116						116
117						117
118						118
119						119
120						120
121						121
122						122
123						123
124						124
125						125
126						126
127						127
128						128
129						129
130						130
131						131
132						132
133						133
134						134
135						135
136						136
137						137
138						138
139						139
140						140
141						141
142						142
143						143
144						144
145						145
146						146
147						147
148						148
149						149
150						150
151						151
152						152
153						153
154						154
155						155
156						156
157						157
158						158			4.95
159						159
160						160
161						161
162						162
163						163
164						164
165						165
166						166
167						167
168						168
169						169
170						170
171						171
172						172
173						173
174						174
175						175
176						176
177						177
178						178
179						179
180						180
181						181
182						182
183						183
184						184
185						185
186						186
187						187
188						188
189						189
190	IFN NEGATIVE					190
191	IFN NEGATIVE					191
192	9.6					192
193	9.4					193
194	9.5					194
195						195
196						196
197						197
198						198
199						199
200						200
201						201
202			IFN NEGATIVE			202
203						203
204	6.8	9.8	5.3			204
205						205
206						206
207						207
208						208
209						209
210						210
211						211
212						212
213						213
214						214
215						215
216						216
217						217
218						218
219						219
220						220
221						221
222						222
223						223
224						224
225						225
226						226
227						227
228						228
229						229
230						230
231						231
232						232
233						233
234						234
235						235
236						236
237						237
238						238
239						239
240						240
241						241
242						242
243						243
244						244
245						245
246						246
247						247
248						248
249		7.3				249
250		4.8				250
251		5.3				251
252						252					7.7
253						253					6.7
254				4.6		254					6.7
255				4.6		255					9.1
256				4.6	6.5	256					9.6
257				4.6	5.7	257					10
258				4.6	5.9	258
259				4.6		259
260				4.6		260
261						261
262						262
263						263
264						264
265						265
266						266
267						267
268						268						7.8
269						269						9
270						270						8.3
271						271						8.7
272			8.9			272						9.2
273			9.4			273
274			4.6			274
275			1.7			275
276			1.5			276
277			1.3			277
278			2			278
279		9.7	3.3			279
280			2.8			280
281						281
282			8.1			282
283						283
284						284
285						285
286						286
287						287
288						288
289						289
290						290
291						291
292						292
293						293
294						294
295						295
296			8.3			296
297						297
298						298
299						299
300						300
301						301
302						302
303						303
304						304
305						305
306						306
307						307
308						308
309						309
310						310
311						311
312						312
313						313
314						314
315						315
316						316
317						317
318						318
319						319
320						320
321						321
322						322
323						323
324						324
325						325
326						326
327						327
328						328
329						329
330						330
331						331
332						332
333						333
334						334
335						335
336						336
337						337
338						338
339						339
340						340
341						341
342						342
343						343
344						344
345						345
346						346
347						347
348						348
349						349
350						350
351						351
352						352
353						353
354						354
355						355
356						356
357						357
358						358
359						359
360						360
361	4.8	4.2				361
362	9.2					362
363						363
364						364	10
365			5.9			365	8.1
366			4.3			366	8.1
367			5.1			367	8.1
368						368
369						369
370						370
371						371
372						372
373						373
374						374
375						375
376						376
377						377
378						378
379						379
380						380
381						381
382						382
383						383
384						384
385				6.7		385	7.5
386	1.9	0.41		6.7	8.6	386	6			9.7
387	1.8	0.41	8.6	6.7	4.3	387	3.9			5.3
388	1.9	0.41	9.4	6.7	3.1	388	3.9			5.8
389	1.7	0.41		6.7	2.8	389	3.7			5.6
390	1.8	0.41		6.7	3.7	390				7.1
391	4.1	1.5		6.7	6.1	391	6.3
392	6.3	1.6			9.5	392
393						393
394						394
395						395
396						396
397						397
398						398
399						399
400						400
401						401
402						402
403						403
404				3.9		404					1.7
405						405
406						406
407						407
408						408
409						409
410						410
411						411
412						412
413						413
414						414
415						415
416						416
417						417
418						418
419						419
420						420
421						421
422						422
423						423
424						424
425						425
426						426
427						427
428						428
429						429
430						430
431						431
432						432
433						433
434						434
435						435
436						436
437						437
438						438
439						439
440						440
441						441
442						442
443						443
444		6.2				444
445		IFN NEGATIVE				445
446		6.1				446
447		6.1				447
448						448
449						449
450						450
451						451
452						452
453						453
454						454
455						455
456						456
457						457
458						458
459						459
460						460
461						461
462						462
463						463
464						464
465						465
466						466
467			IFN NEGATIVE			467
468			IFN NEGATIVE			468
469			IFN NEGATIVE			469
470						470
471						471
472	IFN NEGATIVE		IFN NEGATIVE			472
473	IFN NEGATIVE	IFN NEGATIVE				473				IFN NEGATIVE
474	IFN NEGATIVE	IFN NEGATIVE				474				IFN NEGATIVE
475	IFN NEGATIVE	IFN NEGATIVE				475				IFN NEGATIVE
476	IFN NEGATIVE	IFN NEGATIVE				476				IFN NEGATIVE
477	IFN NEGATIVE					477				IFN NEGATIVE
478	IFN NEGATIVE					478				IFN NEGATIVE
479						479				IFN NEGATIVE
480						480
481						481
482						482
483						483
484						484
485						485
486						486
487						487
488						488
489						489
490						490
491						491
492						492
493						493
494						494
495						495
496						496
497	9.6					497
498						498
499						499
500						500
501						501
502						502
503						503
504						504
505						505
506						506
507						507
508						508
509						509
510						510
511						511
512						512
513						513
514						514

## Sheet: Paint-Overlap-CTL-HTL-IFN-NTox
HSP-90-related in IBD-IEDB						HSP-90- not related in IBD-IEDB
HLA Class II Allele	HLA-DRB3-0101	HLA-DRAB1-0301	HLA-DQA1-0501-DQB1-0201	HLA-DRB1-1301	HLA-DRB1-0401	HLA Class II Allele	MHCII-HLA-DRB1-0101	MHCII-HLA-DRB1-1201	MHCII-HLA-DRB1-1302	MHCII-HLA-DRB1-1101	MHCII-HLA-DRB1-0701	MHCII-HLA-DRB1-1501
1						1
2						2
3						3
4						4
5						5
6						6
7						7
8						8
9						9
10			IFN NEGATIVE			10
11			IFN NEGATIVE			11
12			IFN NEGATIVE			12
13			IFN NEGATIVE			13
14			IFN NEGATIVE			14
15			IFN NEGATIVE			15
16	IFN NEGATIVE		IFN NEGATIVE		IFN NEGATIVE	16	IFN NEGATIVE
17	IFN NEGATIVE		IFN NEGATIVE		IFN NEGATIVE	17	IFN NEGATIVE
18	IFN NEGATIVE		IFN NEGATIVE		IFN NEGATIVE	18	IFN NEGATIVE
19	IFN NEGATIVE		IFN NEGATIVE		IFN NEGATIVE	19	IFN NEGATIVE	IFN NEGATIVE
20	2.1		5.3		2.7	20	4.9	3.7			4.3	9.9
21	IFN NEGATIVE		IFN NEGATIVE		IFN NEGATIVE	21	IFN NEGATIVE	IFN NEGATIVE			IFN NEGATIVE	IFN NEGATIVE
22						22
23				IFN NEGATIVE		23		IFN NEGATIVE				IFN NEGATIVE
24				IFN NEGATIVE		24		IFN NEGATIVE				IFN NEGATIVE
25						25
26						26
27						27
28						28
29						29
30						30
31						31
32						32
33						33
34						34
35						35
36						36
37						37
38						38
39						39
40						40
41						41
42						42
43						43
44						44
45						45
46						46
47						47
48						48
49						49
50						50
51						51
52						52
53						53
54						54
55						55
56						56
57						57
58						58
59						59
60						60
61						61
62						62
63						63
64						64
65						65
66						66
67						67
68						68
69						69
70						70
71						71
72						72
73						73
74						74
75						75
76						76
77						77
78						78
79						79
80						80
81						81
82						82
83						83
84						84
85						85
86						86
87						87
88						88
89						89
90						90
91						91
92						92
93						93
94						94
95						95
96						96
97						97
98						98
99						99
100						100
101						101
102						102
103						103
104						104
105						105
106						106
107						107
108						108
109						109
110						110
111						111
112						112
113						113
114						114
115						115
116						116
117						117
118						118
119						119
120						120
121						121
122						122
123						123
124						124
125						125
126						126
127						127
128						128
129						129
130						130
131						131
132						132
133						133
134						134
135						135
136						136
137						137
138						138
139						139
140						140
141						141
142						142
143						143
144						144
145						145
146						146
147						147
148						148
149						149
150						150
151						151
152						152
153						153
154						154
155						155
156						156
157						157
158						158
159						159
160						160
161						161
162						162
163						163
164						164
165						165
166	IFN NEGATIVE	IFN NEGATIVE				166
167	IFN NEGATIVE	IFN NEGATIVE				167
168	IFN NEGATIVE	IFN NEGATIVE				168
169	IFN NEGATIVE	IFN NEGATIVE				169
170	IFN NEGATIVE	IFN NEGATIVE				170
171		IFN NEGATIVE				171
172						172
173						173
174						174
175						175
176						176
177						177
178						178
179						179
180						180
181				IFN NEGATIVE		181
182						182
183						183
184						184
185						185
186						186
187						187
188		IFN NEGATIVE				188
189						189
190						190
191						191
192						192
193						193
194						194
195						195
196						196
197						197
198						198
199						199
200						200
201						201
202						202
203						203
204						204
205						205
206						206
207						207
208						208
209						209
210						210
211						211
212						212
213						213
214						214
215						215
216						216
217						217
218						218
219						219
220						220
221						221
222						222
223						223
224						224
225						225
226						226
227						227
228						228
229						229
230						230
231						231
232						232
233						233
234						234
235						235
236						236
237						237
238						238
239						239
240						240
241						241
242						242
243						243
244						244
245						245
246						246
247						247
248						248
249						249
250						250
251						251
252						252
253						253
254						254
255						255
256						256
257						257
258						258
259						259
260						260
261						261
262						262
263						263
264						264
265						265
266						266
267						267
268						268
269						269
270						270
271						271
272						272
273						273
274						274
275						275
276						276
277						277
278						278
279						279
280						280
281						281
282						282
283						283
284						284
285						285
286						286
287						287
288						288
289						289
290						290
291						291
292						292
293						293
294						294
295						295
296						296
297						297
298						298
299						299
300						300
301						301
302						302
303						303
304						304
305						305
306						306
307						307
308						308
309						309
310						310
311						311
312						312
313						313
314						314
315						315
316						316
317						317
318						318
319						319
320						320
321						321
322						322
323			IFN NEGATIVE			323
324			4.7			324
325			5.4			325
326	9.8		5.7			326
327			8.1			327
328						328
329						329
330						330
331						331
332						332
333						333
334						334				2.3
335						335				1.3
336						336
337						337
338						338
339						339
340						340
341						341
342						342
343						343
344						344
345						345
346						346
347						347				7.5
348						348				5.8
349						349				7.2
350						350
351						351			7.1
352						352			7.6
353						353			8.6
354						354			7.2
355				IFN NEGATIVE		355			IFN NEGATIVE	IFN NEGATIVE		IFN NEGATIVE
356						356
357						357
358						358
359						359
360						360
361						361
362						362
363						363
364						364
365						365
366						366
367						367
368						368
369						369
370						370
371						371
372						372
373						373
374						374
375						375
376						376
377						377
378						378
379						379
380						380
381						381
382						382
383						383
384						384
385						385			9.6
386						386
387						387
388						388
389						389
390						390
391						391
392						392
393						393
394						394
395						395
396						396
397						397
398						398
399						399
400						400
401						401
402						402
403						403
404						404
405						405
406						406
407						407
408						408
409						409
410						410
411						411
412						412
413						413
414						414
415						415
416						416
417						417
418						418
419						419
420						420
421						421
422						422
423						423
424						424
425						425
426						426
427						427
428						428
429						429
430						430
431						431
432						432
433						433
434						434
435						435
436						436
437						437
438						438
439						439
440						440
441						441
442						442
443						443
444						444
445						445
446						446
447						447
448						448
449						449
450						450
451						451
452						452
453						453
454						454
455						455
456						456
457						457
458						458
459						459
460						460
461						461
462			IFN NEGATIVE	IFN NEGATIVE	IFN NEGATIVE	462						1.8
463			IFN NEGATIVE	IFN NEGATIVE		463
464			IFN NEGATIVE			464
465			IFN NEGATIVE			465
466						466
467						467
468						468
469						469
470						470
471						471
472						472
473						473
474						474
475						475
476						476
477						477
478						478
479						479
480						480
481						481
482						482
483						483
484						484
485						485
486						486
487						487
488						488
489						489
490						490
491						491
492						492
493						493
494						494
495						495
496						496
497						497
498						498
499						499
500						500
501						501
502						502
503						503
504						504
505						505
506						506
507						507
508						508
509						509
510				6.9		510
511						511
512						512
513						513
514						514
515						515
516	4.4		0.13			516		5.85
517						517
518	IFN NEGATIVE		IFN NEGATIVE			518		IFN NEGATIVE
519	IFN NEGATIVE		IFN NEGATIVE			519
520						520
521						521
522						522
523						523
524						524
525						525
526						526
527						527
528						528
529						529
530						530
531						531
532						532
533						533
534						534
535						535
536						536
537						537
538						538
539						539
540						540
541						541
542						542
543						543
544						544
545						545
546						546
547						547
548						548
549						549
550						550
551						551
552						552
553						553
554						554
555						555
556						556
557						557
558						558
559						559
560						560
561						561
562						562
563						563
564						564
565						565
566						566
567						567
568						568
569						569
570						570
571						571
572						572
573						573
574						574
575						575
576						576
577						577
578						578
579						579
580						580
581						581
582						582
583						583
584						584
585						585
586						586
587						587
588						588
589						589
590						590
591						591
592						592
593						593
594						594
595						595
596						596
597						597
598						598
599						599
600						600
601						601
602						602
603						603
604						604
605						605
606						606
607						607
608						608
609						609
610						610
611						611
612						612
613	9.8					613			9.7
614						614
615						615
616						616
617						617
618						618
619						619
620						620
621						621				Toxin
622						622				IFN NEGATIVE
623						623				IFN NEGATIVE
624						624				IFN NEGATIVE - Toxin
625						625				IFN NEGATIVE
626						626
627						627
628						628
629						629
630	IFN NEGATIVE					630			IFN NEGATIVE
631	IFN NEGATIVE					631			IFN NEGATIVE
632	IFN NEGATIVE					632
633						633
634						634
635						635
636						636
637						637
638						638
639						639
640						640
641						641
642						642
643						643
644						644
645						645
646						646
647						647
648						648
649						649
650						650
651						651
652						652
653						653
654						654
655						655
656						656
657						657
658						658
659						659
660						660
661						661
662						662
663						663
664						664
665						665
666						666
667						667
668						668
669						669
670						670
671						671
672						672
673						673
674						674
675						675
676						676
677						677
678						678
679						679
680						680
681						681
682						682
683						683
684						684
685				3.4		685	8.7			1.4		3.5
686						686
687				3.4		687				2.5		7.8
688						688
689			5.7			689
690			5.9			690
691						691
692						692
693						693
694						694
695						695
696						696
697						697
698						698
699						699
700						700
701						701
702			5.8			702
703			IFN NEGATIVE			703
704			IFN NEGATIVE			704
705			IFN NEGATIVE			705
706						706
707			9.9			707
708						708
709						709
710						710
711						711
712						712
713						713
714						714
715						715
716						716
717						717
718						718
719						719
720						720
721						721
