# Supplementary material for: Immuno-informatics voyage through molecular mimicry of Heat Shock Proteins: Potential IBD immunopathogenesis
Source: PLoS One. 2025 Oct 16;20(10):e0333618. doi: 10.1371/journal.pone.0333618 (PMC12530574; doi:10.1371/journal.pone.0333618)
Supplement: S2 File — The analysis of IBDMDB samples is presented in this file as follows: Sheet 1: Features selected for human HSPs and meta transcripts. Sheet 2: Selected host and meta transcriptomic samples. Sheets 3 and 4: Transcriptomic IDs for non-IBD hosts and meta transcriptomics, respectively. Sheet 5: Displays 13 common samples. Sheet 6: Contains the final selected host and meta-transcriptomics. (XLSX) [file pone.0333618.s002.xlsx]

## Sheet: feature selected Transcript
Meta Transcript		HSPs-Human Transcripts			High correlate with IBD-Human Transcripts
DLF012_GL0005684[gene]		HSP90B1			ABCB1
V1.UC12-0_GL0067544[gene]		HSP90B2P			BEST1
V1.UC53-0_GL0041765[gene]		HSP90B3P			CARD8
159146620-stool1_revised_scaffold4447_1_gene26760		HSPA12A			CXCL16
MH0370_GL0000997[gene]		HSPA12B			FCGR2A
552398.HMPREF0866_02762		HSPA13			FCGR3A
158499257-stool2_revised_scaffold25971_1_gene38085		HSPA1L			ICAM1
MH0152_GL0004935[gene]		HSPA6			ICAM4
MH0020_GL0037670[gene]		HSPD1P6			IL13
V1.FI22_GL0010407[gene]					IL17F
V1.UC33-0_GL0128033[gene]					IL6ST
V1.FI01_GL0212594[gene]					JAK2
DLM022_GL0133605[gene]					MEFV
MH0243_GL0057496[gene]					MTR
MH0108_GL0047004[gene]					NLRP12
V1.CD35-0_GL0001805[gene]					NOS2
765034022-stool1_revised_scaffold2116_14_gene63076					PLAU
V1.FI25_GL0174388[gene]					PLCG2
158337416-stool2_revised_scaffold4340_1_gene17222					SFTPD
V1.CD18-0_GL0025276[gene]					SLC11A1
MH0318_GL0107296[gene]					SLC22A4
MH0251_GL0178031[gene]					SLC22A5
158499257-stool1_revised_scaffold22565_1_gene143827					STAT3
V1.CD38-0_GL0116301[gene]
T2D-135A_GL0030634[gene]
MH0090_GL0035754[gene]
SZEY-81A_GL0070267[gene]
MH0407_GL0014347[gene]
MH0069_GL0053764[gene]
MH0126_GL0025721[gene]
MH0070_GL0057407[gene]
MH0333_GL0089296[gene]
MH0281_GL0117483[gene]
MH0290_GL0109743[gene]
763961826-stool1_revised_C553253_1_gene84560
MH0247_GL0008588[gene]
T2D-135A_GL0029203[gene]
V1.CD46-0_GL0098648[gene]
MH0305_GL0118083[gene]
T2D-48A_GL0001236[gene]
160400887-stool1_revised_scaffold35052_1_gene112496
V1.FI24_GL0174036[gene]
MH0314_GL0161961[gene]
638754422-stool2_revised_scaffold23536_1_gene38078
O2.UC8-1_GL0024635[gene]
MH0407_GL0188150[gene]
MH0274_GL0074226[gene]
O2.UC8-0_GL0109195[gene]
MH0429_GL0106740[gene]
V1.CD32-0_GL0146069[gene]
O2.UC26-0_GL0035195[gene]
DOM005_GL0056356[gene]
MH0146_GL0049420[gene]
MH0037_GL0014010[gene]
MH0113_GL0054053[gene]
763034.HMPREF9446_02020
V1.FI06_GL0104952[gene]
T2D-105A_GL0055438[gene]
MH0037_GL0002524[gene]
V1.FI13_GL0020936[gene]
MH0006_GL0123489[gene]
MH0026_GL0053017[gene]
667015.Bacsa_0705
MH0385_GL0157632[gene]
159227541-stool3_revised_C745400_1_gene55474
MH0189_GL0132547[gene]
MH0124_GL0053102[gene]
MH0156_GL0070803[gene]
MH0375_GL0041804[gene]
159227541-stool2_revised_scaffold30310_1_gene168642
MH0363_GL0107193[gene]
T2D-8A_GL0005222[gene]
MH0363_GL0150021[gene]
MH0429_GL0013816[gene]
MH0298_GL0040315[gene]
MH0398_GL0183999[gene]
T2D-105A_GL0048276[gene]
866771.HMPREF9296_0259
O2.UC1-2_GL0103457[gene]
V1.FI22_GL0137426[gene]
NOM022_GL0044885[gene]
159166850-stool1_revised_scaffold26499_1_gene93289
V1.CD19-0_GL0004868[gene]
MH0372_GL0028097[gene]
N035A_GL0005096[gene]
T2D-61A_GL0014350[gene]
457421.CBFG_01962
MH0012_GL0061036[gene]
MH0165_GL0100850[gene]
T2D-57A_GL0054437[gene]
N038A_GL0035420[gene]
MH0008_GL0015184[gene]
MH0222_GL0101018[gene]
MH0252_GL0006314[gene]
MH0351_GL0112046[gene]
T2D-113A_GL0049367[gene]
159369152-stool2_revised_C273171_1_gene49916
MH0024_GL0026730[gene]
MH0229_GL0032050[gene]
MH0309_GL0122931[gene]
MH0405_GL0012150[gene]
O2.UC58-2_GL0154268[gene]
V1.FI07_GL0022888[gene]
MH0003_GL0088196[gene]
MH0274_GL0172510[gene]
MH0288_GL0117995[gene]
MH0350_GL0172592[gene]
MH0433_GL0074814[gene]
T2D-73A_GL0015961[gene]
MH0274_GL0005980[gene]
V1.FI21_GL0026989[gene]
DOM022_GL0004607[gene]
V1.FI01_GL0179182[gene]
MH0012_GL0195167[gene]
765094712-stool1_revised_scaffold5881_1_gene8115
MH0006_GL0107208[gene]
V1.CD25-4_GL0153192[gene]
NLF002_GL0013345[gene]
MH0016_GL0049518[gene]
MH0350_GL0083054[gene]
MH0009_GL0074951[gene]
V1.FI17_GL0211150[gene]
MH0008_GL0026634[gene]
MH0193_GL0027761[gene]
MH0013_GL0035405[gene]
MH0267_GL0154501[gene]
MH0127_GL0045070[gene]
O2.UC55-2_GL0027627[gene]
MH0122_GL0052147[gene]
556268.OFAG_01955
MH0247_GL0155148[gene]
T2D-135A_GL0087838[gene]
MH0328_GL0139246[gene]
N035A_GL0024757[gene]
O2.CD3-0-PT_GL0147400[gene]
V1.CD16-0_GL0069735[gene]
MH0012_GL0056222[gene]
O2.UC12-2_GL0061717[gene]
MH0006_GL0118443[gene]
MH0109_GL0036040[gene]
MH0238_GL0143501[gene]
MH0432_GL0031589[gene]
O2.UC27-1_GL0050891[gene]
MH0093_GL0031193[gene]
MH0355_GL0082447[gene]
MH0351_GL0098951[gene]
MH0195_GL0040965[gene]
V1.FI25_GL0150789[gene]
T2D-154A_GL0149111[gene]
MH0162_GL0004298[gene]
N029A_GL0014367[gene]
V1.CD38-0_GL0108853[gene]
NOM023_GL0002927[gene]
160319967-stool1_revised_C573720_1_gene112733
MH0143_GL0116787[gene]
MH0128_GL0049894[gene]
MH0158_GL0096163[gene]
MH0407_GL0029847[gene]
MH0433_GL0248027[gene]
MH0198_GL0118118[gene]
MH0152_GL0001755[gene]
T2D-195A_GL0012242[gene]
764588959-stool1_revised_scaffold3475_2_gene6574
MH0283_GL0039773[gene]
O2.UC11-1_GL0144104[gene]
MH0333_GL0042987[gene]
DLF012_GL0010217[gene]
MH0267_GL0059890[gene]
T2D-113A_GL0031149[gene]
764588959-stool1_revised_scaffold26793_2_gene109170
MH0323_GL0097300[gene]
159713063-stool1_revised_scaffold3544_2_gene19630
MH0011_GL0093601[gene]
V1.UC8-0_GL0086278[gene]
MH0260_GL0057317[gene]
V1.CD3-0-PT_GL0053841[gene]
272559.BF3205
MH0386_GL0007110[gene]
MH0037_GL0027604[gene]
MH0170_GL0022608[gene]
MH0440_GL0159363[gene]
159571453-stool1_revised_scaffold16101_2_gene33658
226186.BT_1183
MH0012_GL0116097[gene]
O2.UC8-0_GL0141100[gene]
N021A_GL0038803[gene]
V1.UC8-0_GL0040333[gene]
MH0012_GL0017517[gene]
NOF013_GL0054993[gene]
MH0206_GL0252752[gene]
MH0309_GL0061455[gene]
V1.FI22_GL0045681[gene]
MH0135_GL0075167[gene]
O2.UC17-1_GL0047761[gene]
N085A_GL0004271[gene]
MH0167_GL0052476[gene]
MH0314_GL0099381[gene]
MH0013_GL0008667[gene]
MH0440_GL0125197[gene]
V1.CD38-0_GL0162264[gene]
V1.FI13_GL0043200[gene]
V1.CD53-0_GL0000036[gene]
V1.FI14_GL0066726[gene]
V1.FI05_GL0154195[gene]
MH0188_GL0032606[gene]
T2D-105A_GL0073646[gene]
T2D-108A_GL0114333[gene]
MH0152_GL0002239[gene]
762983.HMPREF9444_00197
MH0375_GL0010282[gene]
MH0198_GL0195079[gene]
MH0321_GL0010285[gene]
MH0006_GL0119570[gene]
MH0100_GL0144466[gene]
DOM022_GL0044313[gene]
MH0283_GL0014377[gene]
MH0189_GL0131511[gene]
MH0002_GL0009028[gene]
MH0012_GL0011236[gene]
MH0267_GL0137002[gene]
V1.UC16-0_GL0072305[gene]
MH0087_GL0033931[gene]
MH0091_GL0041856[gene]
MH0121_GL0077840[gene]
MH0193_GL0192638[gene]
MH0247_GL0088564[gene]
N087A_GL0059427[gene]
MH0454_GL0184054[gene]
V1.UC55-0_GL0055025[gene]
MH0020_GL0014371[gene]
O2.UC46-1_GL0151976[gene]
MH0057_GL0010091[gene]
MH0158_GL0064373[gene]
MH0252_GL0174366[gene]
MH0337_GL0012707[gene]
MH0196_GL0021475[gene]
764588959-stool1_revised_scaffold7001_6_gene154288
MH0028_GL0064164[gene]
MH0116_GL0066522[gene]
MH0391_GL0188335[gene]
MH0396_GL0092456[gene]
MH0429_GL0143120[gene]
MH0458_GL0118096[gene]
V1.UC40-0_GL0001726[gene]
MH0006_GL0215100[gene]
MH0025_GL0045325[gene]
MH0054_GL0074691[gene]
MH0069_GL0001137[gene]
MH0206_GL0143253[gene]
MH0336_GL0061129[gene]
V1.CD15-3_GL0147978[gene]
MH0187_GL0083485[gene]
MH0229_GL0062248[gene]
MH0426_GL0131356[gene]
MH0025_GL0081621[gene]
MH0260_GL0069649[gene]
MH0355_GL0122558[gene]
742723.HMPREF9477_00263
MH0165_GL0027066[gene]
MH0355_GL0107210[gene]
T2D-47A_GL0070027[gene]
MH0339_GL0180378[gene]
MH0333_GL0040677[gene]
MH0239_GL0133382[gene]
MH0384_GL0033307[gene]
MH0147_GL0134763[gene]
O2.UC18-0_GL0012266[gene]
MH0366_GL0102240[gene]
MH0243_GL0097885[gene]
MH0281_GL0057904[gene]
V1.UC31-0_GL0059805[gene]
658655.HMPREF0988_00419
MH0382_GL0059143[gene]
NOM023_GL0010787[gene]
MH0143_GL0158148[gene]
MH0204_GL0126109[gene]
V1.FI36_GL0115451[gene]
NLM023_GL0070298[gene]
MH0238_GL0143644[gene]
V1.UC60-0_GL0102232[gene]
MH0189_GL0124626[gene]
O2.UC11-2_GL0054670[gene]
T2D-63A_GL0026345[gene]
MH0389_GL0174799[gene]
MH0412_GL0164951[gene]
V1.CD10-0_GL0016354[gene]
V1.UC37-0_GL0068317[gene]
MH0003_GL0083756[gene]
MH0415_GL0118085[gene]
O2.UC11-2_GL0002081[gene]
V1.UC41-0_GL0083805[gene]
MH0385_GL0154039[gene]
MH0003_GL0016798[gene]
MH0257_GL0051392[gene]
MH0277_GL0027876[gene]
MH0181_GL0113009[gene]
MH0323_GL0108497[gene]
O2.UC12-1_GL0111687[gene]
DLF004_GL0061839[gene]
MH0432_GL0152398[gene]
MH0131_GL0037106[gene]
MH0053_GL0012312[gene]
MH0239_GL0009101[gene]
MH0244_GL0093715[gene]
MH0402_GL0025143[gene]
MH0227_GL0003913[gene]
MH0373_GL0083682[gene]
O2.UC46-0_GL0092256[gene]
V1.CD3-3-PN_GL0057283[gene]
MH0354_GL0133801[gene]
MH0012_GL0230504[gene]
MH0227_GL0107658[gene]
V1.UC25-1_GL0099902[gene]
O2.CD1-0-PT_GL0014460[gene]
V1.UC11-5_GL0112879[gene]
MH0370_GL0007369[gene]
N032A_GL0049736[gene]
MH0392_GL0202789[gene]
V1.FI17_GL0218506[gene]
MH0239_GL0104475[gene]
NLM009_GL0008948[gene]
T2D-144A_GL0042485[gene]
MH0274_GL0048518[gene]
MH0127_GL0033905[gene]
N043A_GL0020829[gene]
V1.CD7-4_GL0039831[gene]
MH0277_GL0009190[gene]
MH0323_GL0060002[gene]
MH0415_GL0023286[gene]
MH0179_GL0066141[gene]
MH0318_GL0216550[gene]
O2.UC11-1_GL0092357[gene]
MH0055_GL0015282[gene]
MH0462_GL0014697[gene]
MH0011_GL0012805[gene]
160765029-stool1_revised_scaffold21574_1_gene29832
MH0457_GL0113458[gene]
MH0374_GL0156575[gene]
V1.CD15-3_GL0132219[gene]
V1.FI36_GL0043508[gene]
MH0012_GL0220096[gene]
MH0391_GL0147959[gene]
MH0012_GL0202239[gene]
MH0087_GL0020639[gene]
MH0267_GL0044150[gene]
NOM002_GL0077189[gene]
N075A_GL0072876[gene]
MH0181_GL0062854[gene]
MH0298_GL0109156[gene]
V1.CD20-0_GL0083615[gene]
MH0309_GL0108525[gene]
V1.FI17_GL0168498[gene]
V1.UC55-4_GL0026579[gene]
MH0101_GL0015287[gene]
MH0010_GL0012431[gene]
MH0088_GL0008076[gene]
MH0156_GL0039033[gene]
MH0203_GL0161338[gene]
MH0206_GL0052774[gene]
MH0227_GL0092886[gene]
MH0227_GL0108841[gene]
MH0261_GL0039765[gene]
MH0272_GL0224785[gene]
O2.UC12-1_GL0168550[gene]
V1.CD41-0_GL0009048[gene]
V1.UC14-1_GL0084798[gene]
T2D-113A_GL0007433[gene]
ED10A_GL0091939[gene]
764143897-stool1_revised_scaffold31082_1_gene79321
765094712-stool2_revised_scaffold24616_2_gene83329
763034.HMPREF9446_00127
MH0192_GL0121398[gene]
MH0260_GL0021013[gene]
MH0362_GL0159335[gene]
763597684-stool1_revised_scaffold43091_1_gene132875
MH0206_GL0196097[gene]
MH0239_GL0010550[gene]
MH0438_GL0230248[gene]
MH0440_GL0196324[gene]
MH0441_GL0120686[gene]
DOM022_GL0012983[gene]
158802708-stool2_revised_scaffold24555_1_gene117573
MH0159_GL0013508[gene]
MH0197_GL0138709[gene]
V1.UC17-2_GL0027399[gene]
159632143-stool1_revised_C952275_1_gene99955
MH0062_GL0005129[gene]
MH0066_GL0061030[gene]
MH0333_GL0086984[gene]
MH0293_GL0066180[gene]
O2.UC19-2_GL0044280[gene]
DOM012_GL0028434[gene]
MH0196_GL0010507[gene]
MH0377_GL0115635[gene]
V1.UC26-4_GL0032308[gene]
DLM009_GL0022134[gene]
160765029-stool1_revised_scaffold21559_1_gene127884
MH0452_GL0242436[gene]
N085A_GL0071245[gene]
MH0252_GL0235882[gene]
MH0415_GL0094275[gene]
O2.UC32-0_GL0092787[gene]
T2D-135A_GL0075585[gene]
MH0074_GL0063028[gene]
V1.FI13_GL0112985[gene]
DLM014_GL0014257[gene]
MH0204_GL0210690[gene]
DOM025_GL0062666[gene]
MH0229_GL0134236[gene]
MH0043_GL0024560[gene]
MH0067_GL0054321[gene]
MH0141_GL0099646[gene]
V1.FI14_GL0234615[gene]
SZEY-20A_GL0013157[gene]
MH0060_GL0067239[gene]
MH0189_GL0171598[gene]
T2D-22A_GL0057376[gene]
V1.FI09_GL0011635[gene]
MH0187_GL0043607[gene]
DOM022_GL0013367[gene]
T2D-133A_GL0077788[gene]
MH0025_GL0015238[gene]
MH0361_GL0138215[gene]
MH0100_GL0071991[gene]
MH0275_GL0073267[gene]
MH0375_GL0035200[gene]
O2.UC15-1_GL0005869[gene]
V1.FI25_GL0148216[gene]
MH0358_GL0045342[gene]
T2D-134A_GL0065333[gene]
MH0267_GL0075922[gene]
T2D-133A_GL0043299[gene]
159490532-stool2_revised_scaffold7102_1_gene66590
MH0239_GL0065652[gene]
V1.UC58-4_GL0031046[gene]
765560005-stool1_revised_scaffold22847_1_gene1913
O2.UC32-1_GL0015210[gene]
O2.UC6-0_GL0043150[gene]
T2D-127A_GL0067111[gene]
MH0199_GL0154948[gene]
MH0372_GL0059043[gene]
O2.UC48-0_GL0179535[gene]
MH0205_GL0113067[gene]
MH0236_GL0109050[gene]
V1.CD18-3_GL0045674[gene]
MH0393_GL0125746[gene]
V1.CD3-0-PN_GL0111075[gene]
556259.BSGG_1496
V1.UC17-0_GL0010841[gene]
V1.UC26-0_GL0129201[gene]
411467.BACCAP_00543
V1.CD18-3_GL0016023[gene]
V1.UC11-5_GL0160602[gene]
T2D-78A_GL0079499[gene]
763597684-stool1_revised_scaffold25132_1_gene71607
MH0414_GL0108817[gene]
MH0013_GL0030574[gene]
MH0115_GL0123412[gene]
MH0188_GL0103477[gene]
V1.CD20-4_GL0039338[gene]
MH0028_GL0041336[gene]
MH0067_GL0058552[gene]
MH0264_GL0047722[gene]
MH0274_GL0054121[gene]
MH0361_GL0148358[gene]
T2D-51A_GL0020754[gene]
MH0351_GL0026205[gene]
V1.FI28_GL0015361[gene]
N085A_GL0062941[gene]
T2D-8A_GL0026146[gene]
160400887-stool1_revised_scaffold26598_1_gene119132
MH0006_GL0012758[gene]
MH0011_GL0105129[gene]
MH0111_GL0052190[gene]
MH0198_GL0034133[gene]
N087A_GL0101682[gene]
T2D-8A_GL0097495[gene]
MH0247_GL0081865[gene]
V1.UC41-0_GL0006790[gene]
MH0108_GL0035345[gene]
O2.CD1-0_GL0176963[gene]
MH0354_GL0006883[gene]
MH0438_GL0210848[gene]
MH0006_GL0022971[gene]
MH0091_GL0070304[gene]
T2D-135A_GL0097462[gene]
MH0243_GL0103565[gene]
MH0011_GL0000177[gene]
MH0037_GL0030645[gene]
MH0058_GL0055086[gene]
MH0128_GL0045184[gene]
N042A_GL0039647[gene]
MH0140_GL0061376[gene]
MH0175_GL0080236[gene]
O2.UC13-0_GL0039547[gene]
O2.UC31-1_GL0164978[gene]
T2D-73A_GL0012828[gene]
MH0181_GL0040078[gene]
MH0336_GL0007595[gene]
MH0398_GL0202193[gene]
MH0417_GL0230255[gene]
T2D-113A_GL0117633[gene]
MH0006_GL0007228[gene]
MH0022_GL0014186[gene]
MH0057_GL0017919[gene]
MH0230_GL0137073[gene]
MH0375_GL0090166[gene]
O2.UC43-1_GL0095654[gene]
411479.BACUNI_02644
MH0195_GL0058838[gene]
MH0245_GL0000696[gene]
NOM023_GL0003864[gene]
MH0227_GL0037154[gene]
MH0309_GL0050586[gene]
O2.CD2-0_GL0007640[gene]
MH0101_GL0074387[gene]
MH0407_GL0099645[gene]
MH0020_GL0044585[gene]
MH0206_GL0021119[gene]
MH0227_GL0119623[gene]
MH0309_GL0154828[gene]
T2D-73A_GL0046350[gene]
MH0135_GL0084066[gene]
MH0290_GL0001612[gene]
MH0355_GL0045748[gene]
O2.UC24-2_GL0132836[gene]
765094712-stool1_revised_scaffold3690_2_gene47415
MH0243_GL0044772[gene]
V1.UC42-0_GL0153794[gene]
MH0055_GL0053861[gene]
T2D-133A_GL0006315[gene]
158924089-stool1_revised_scaffold12016_1_gene56879
V1.FI25_GL0006593[gene]
T2D-113A_GL0017674[gene]
MH0037_GL0022001[gene]
MH0187_GL0109788[gene]
MH0351_GL0064505[gene]
MH0454_GL0234948[gene]
O2.UC53-2_GL0040071[gene]
T2D-105A_GL0063173[gene]
MH0070_GL0071254[gene]
V1.FI09_GL0148527[gene]
MH0003_GL0057114[gene]
MH0016_GL0081845[gene]
MH0101_GL0100196[gene]
MH0455_GL0027689[gene]
DLM022_GL0028575[gene]
MH0333_GL0003960[gene]
T2D-135A_GL0096429[gene]
MH0145_GL0109543[gene]
MH0189_GL0037269[gene]
MH0367_GL0153044[gene]
MH0381_GL0125180[gene]
764508039-stool1_revised_scaffold10330_2_gene26464
MH0152_GL0052768[gene]
MH0031_GL0024854[gene]
MH0107_GL0091119[gene]
MH0387_GL0122349[gene]
679189.HMPREF9019_2084
MH0133_GL0086765[gene]
MH0229_GL0165937[gene]
MH0289_GL0011590[gene]
763961826-stool1_revised_scaffold25113_1_gene43293
MH0006_GL0034162[gene]
MH0101_GL0089059[gene]
MH0243_GL0063004[gene]
V1.CD38-0_GL0062967[gene]
NOM023_GL0040024[gene]
MH0101_GL0097329[gene]
MH0196_GL0160792[gene]
MH0441_GL0214832[gene]
MH0014_GL0071396[gene]
MH0037_GL0008651[gene]
V1.CD38-0_GL0102955[gene]
T2D-73A_GL0011778[gene]
471870.BACINT_00322
MH0203_GL0143400[gene]
MH0236_GL0046873[gene]
MH0274_GL0013239[gene]
MH0150_GL0056036[gene]
NLM021_GL0030347[gene]
MH0058_GL0009208[gene]
MH0402_GL0191700[gene]
DOM022_GL0073305[gene]
160765029-stool1_revised_scaffold21309_1_gene163306
MH0162_GL0135131[gene]
V1.FI10_GL0032496[gene]
MH0381_GL0107622[gene]
MH0435_GL0106745[gene]
V1.UC55-4_GL0170345[gene]
MH0332_GL0030728[gene]
HT14A_GL0089375[gene]
MH0013_GL0009006[gene]
T2D-8A_GL0084320[gene]
MH0047_GL0028939[gene]
MH0203_GL0181756[gene]
V1.FI02_GL0067389[gene]
T2D-134A_GL0107498[gene]
MH0061_GL0038506[gene]
MH0077_GL0046824[gene]
MH0087_GL0021926[gene]
MH0110_GL0039507[gene]
MH0145_GL0065474[gene]
MH0274_GL0060523[gene]
MH0440_GL0169512[gene]
V1.CD16-0_GL0027463[gene]
V1.UC41-0_GL0042880[gene]
DOF003_GL0014158[gene]
MH0009_GL0059525[gene]
MH0243_GL0028731[gene]
MH0318_GL0004797[gene]
MH0403_GL0038474[gene]
764143897-stool2_revised_scaffold15275_1_gene6366
MH0016_GL0004738[gene]
MH0129_GL0028901[gene]
MH0274_GL0179629[gene]
T2D-47A_GL0079844[gene]
MH0381_GL0178458[gene]
MH0370_GL0130695[gene]
N087A_GL0032373[gene]
MH0045_GL0023728[gene]
MH0243_GL0022329[gene]
O2.UC7-1_GL0142548[gene]
V1.CD49-0_GL0194544[gene]
T2D-105A_GL0040856[gene]
T2D-126A_GL0014435[gene]
MH0039_GL0040518[gene]
V1.UC26-4_GL0155876[gene]
765094712-stool1_revised_scaffold6029_1_gene38801
MH0150_GL0040626[gene]
MH0381_GL0176593[gene]
O2.UC1-1_GL0046102[gene]
N087A_GL0022957[gene]
159005010-stool1_revised_scaffold7341_1_gene57075
MH0074_GL0001597[gene]
MH0113_GL0071849[gene]
O2.UC30-1_GL0007043[gene]
V1.CD3-3-PN_GL0044662[gene]
T2D-91A_GL0025170[gene]
MH0187_GL0155927[gene]
MH0230_GL0130197[gene]
MH0244_GL0096459[gene]
O2.UC46-0_GL0083941[gene]
V1.UC31-4_GL0095517[gene]
V1.UC39-4_GL0041842[gene]
T2D-135A_GL0102960[gene]
MH0222_GL0035532[gene]
O2.UC27-0_GL0069388[gene]
160765029-stool1_revised_scaffold12219_1_gene164349
MH0274_GL0016528[gene]
O2.UC41-1_GL0025394[gene]
MH0122_GL0099012[gene]
MH0167_GL0069422[gene]
MH0212_GL0046819[gene]
MH0274_GL0067550[gene]
MH0350_GL0051629[gene]
T2D-135A_GL0032473[gene]
T2D-8A_GL0071367[gene]
MH0105_GL0046339[gene]
MH0338_GL0119188[gene]
O2.UC1-1_GL0099362[gene]
T2D-113A_GL0056922[gene]
158337416-stool1_revised_C1288562_1_gene88689
MH0011_GL0085701[gene]
MH0039_GL0042344[gene]
MH0140_GL0117995[gene]
MH0150_GL0016172[gene]
MH0176_GL0008506[gene]
MH0276_GL0244025[gene]
V1.UC26-4_GL0196852[gene]
N088A_GL0084884[gene]
556268.OFAG_00275
MH0004_GL0032146[gene]
MH0013_GL0018096[gene]
MH0076_GL0009564[gene]
MH0149_GL0099183[gene]
MH0188_GL0146383[gene]
MH0243_GL0059547[gene]
MH0243_GL0101948[gene]
MH0267_GL0026682[gene]
MH0281_GL0074019[gene]
MH0292_GL0022866[gene]
O2.UC43-1_GL0047567[gene]
NOM020_GL0023739[gene]
T2D-135A_GL0071863[gene]
MH0091_GL0056913[gene]
MH0204_GL0011815[gene]
MH0239_GL0070705[gene]
MH0243_GL0006839[gene]
MH0280_GL0049268[gene]
MH0314_GL0102496[gene]
MH0402_GL0095515[gene]
V1.CD3-0-PN_GL0031892[gene]
V1.CD5-0-PN_GL0037351[gene]
DOM022_GL0020395[gene]
MH0128_GL0038806[gene]
MH0195_GL0001953[gene]
MH0198_GL0174826[gene]
MH0438_GL0005407[gene]
O2.UC32-1_GL0191356[gene]
V1.UC54-0_GL0190311[gene]
MH0038_GL0053179[gene]
MH0100_GL0112904[gene]
MH0239_GL0097662[gene]
MH0373_GL0173689[gene]
MH0436_GL0054889[gene]
V1.CD15-3_GL0047882[gene]
N020A_GL0030994[gene]
N074A_GL0055008[gene]
MH0016_GL0056812[gene]
MH0134_GL0032060[gene]
MH0185_GL0034451[gene]
MH0407_GL0161026[gene]
MH0381_GL0156405[gene]
T2D-48A_GL0033223[gene]
765094712-stool1_revised_scaffold681_1_gene46090
MH0002_GL0021858[gene]
MH0243_GL0021376[gene]
O2.UC31-1_GL0083192[gene]
T2D-48A_GL0091760[gene]
MH0012_GL0068315[gene]
MH0118_GL0021666[gene]
MH0234_GL0154793[gene]
MH0149_GL0083703[gene]
MH0234_GL0022467[gene]
MH0262_GL0168628[gene]
MH0361_GL0045003[gene]
V1.FI17_GL0088402[gene]
160400887-stool1_revised_C1534213_1_gene5117
MH0220_GL0199798[gene]
MH0341_GL0038425[gene]
MH0150_GL0160750[gene]
V1.CD7-4_GL0002648[gene]
NOF010_GL0008899[gene]
765094712-stool1_revised_scaffold5881_1_gene8114
MH0020_GL0069725[gene]
MH0452_GL0056275[gene]
V1.UC50-1_GL0072431[gene]
T2D-207A_GL0008673[gene]
MH0152_GL0079271[gene]
O2.CD3-0-PT_GL0098958[gene]
V1.CD38-0_GL0031911[gene]
469590.BSCG_03698
MH0101_GL0038225[gene]
T2D-113A_GL0142425[gene]
MH0093_GL0077092[gene]
908612.HMPREF9720_2845
DOM012_GL0031502[gene]
DOM022_GL0074625[gene]
MH0016_GL0019652[gene]
MH0247_GL0004911[gene]
MH0133_GL0089499[gene]
MH0346_GL0018516[gene]
DLF007_GL0026210[gene]
T2D-59A_GL0056555[gene]
MH0006_GL0142269[gene]
MH0011_GL0071818[gene]
MH0039_GL0006734[gene]
NOF013_GL0080161[gene]
T2D-135A_GL0085753[gene]
T2D-73A_GL0013754[gene]
T2D-73A_GL0023806[gene]
T2D-73A_GL0034198[gene]
158458797-stool1_revised_scaffold34718_2_gene60563
O2.UC12-2_GL0063746[gene]
MH0095_GL0090468[gene]
V1.UC12-4_GL0084525[gene]
NOF013_GL0066112[gene]
665953.HMPREF1016_02173
SZEY-101A_GL0073183[gene]
MH0014_GL0097489[gene]
MH0188_GL0179910[gene]
MH0074_GL0001713[gene]
MH0192_GL0036623[gene]
T2D-135A_GL0093111[gene]
T2D-8A_GL0037399[gene]
MH0016_GL0078392[gene]
MH0441_GL0006055[gene]
SZEY-68A_GL0078055[gene]
159005010-stool1_revised_C486239_1_gene42208
N049A_GL0100307[gene]
MH0090_GL0022856[gene]
MH0150_GL0082613[gene]
T2D-195A_GL0014432[gene]
MH0040_GL0047666[gene]
MH0274_GL0182699[gene]
MH0229_GL0140140[gene]
MH0013_GL0032046[gene]
MH0125_GL0059040[gene]
MH0011_GL0046984[gene]
MH0274_GL0055808[gene]
MH0379_GL0168622[gene]
MH0012_GL0148724[gene]
MH0068_GL0038560[gene]
MH0108_GL0084270[gene]
MH0115_GL0095723[gene]
MH0152_GL0061767[gene]
MH0181_GL0008650[gene]
MH0220_GL0061116[gene]
DOM024_GL0021724[gene]
MH0092_GL0070699[gene]
MH0121_GL0077630[gene]
O2.UC37-1_GL0103023[gene]
V1.UC58-0_GL0062195[gene]
T2D-139A_GL0054995[gene]
MH0379_GL0158301[gene]
MH0404_GL0005285[gene]
T2D-113A_GL0127890[gene]
O2.UC58-2_GL0063590[gene]
V1.FI36_GL0039122[gene]
MH0238_GL0120346[gene]
MH0422_GL0223745[gene]
MH0046_GL0027056[gene]
MH0055_GL0034119[gene]
MH0094_GL0007470[gene]
V1.FI06_GL0173396[gene]
DLM014_GL0076020[gene]
T2D-135A_GL0002502[gene]
MH0013_GL0030576[gene]
MH0088_GL0129423[gene]
MH0267_GL0213020[gene]
O2.UC27-0_GL0052333[gene]
T2D-135A_GL0119848[gene]
MH0003_GL0040796[gene]
MH0037_GL0054458[gene]
MH0054_GL0032414[gene]
MH0068_GL0025062[gene]
MH0087_GL0032684[gene]
MH0094_GL0107835[gene]
O2.UC48-0_GL0097675[gene]
MH0189_GL0031732[gene]
NLM006_GL0107939[gene]
MH0057_GL0029615[gene]
MH0123_GL0100529[gene]
MH0247_GL0010911[gene]
MH0407_GL0039496[gene]
T2D-105A_GL0027724[gene]
763597684-stool1_revised_scaffold72146_2_gene112718
764062976-stool1_revised_scaffold35605_1_gene4057
457390.HMPREF9010_03536
MH0243_GL0031411[gene]
O2.UC32-0_GL0117039[gene]
MH0013_GL0011416[gene]
MH0046_GL0032490[gene]
MH0126_GL0032769[gene]
MH0150_GL0151057[gene]
O2.UC28-1_GL0144361[gene]
NOF013_GL0018616[gene]
T2D-135A_GL0002499[gene]
T2D-26A_GL0168025[gene]
411476.BACOVA_03360
MH0003_GL0039306[gene]
MH0105_GL0026174[gene]
MH0095_GL0003311[gene]
NOF013_GL0075276[gene]
T2D-176A_GL0057367[gene]
MH0361_GL0135770[gene]
MH0094_GL0091768[gene]
MH0100_GL0043033[gene]
MH0407_GL0120953[gene]
MH0314_GL0110376[gene]
BGI-15A_GL0034955[gene]
435590.BVU_0216
159571453-stool1_revised_C735096_1_gene39349
MH0024_GL0001883[gene]
T2D-26A_GL0044473[gene]
159571453-stool1_revised_scaffold4878_1_gene81043
MH0229_GL0191020[gene]
MH0265_GL0063909[gene]
O2.UC18-1_GL0002529[gene]
MH0260_GL0072623[gene]
O2.UC46-1_GL0059283[gene]
MH0133_GL0075204[gene]
MH0458_GL0168261[gene]
V1.FI22_GL0098441[gene]
T2D-48A_GL0078586[gene]
MH0030_GL0027071[gene]
MH0211_GL0088539[gene]
MH0236_GL0016844[gene]
MH0381_GL0154430[gene]
159632143-stool1_revised_scaffold17735_1_gene1305
764588959-stool1_revised_scaffold6518_1_gene15848
MH0144_GL0171148[gene]
MH0206_GL0205036[gene]
DOM022_GL0027980[gene]
MH0003_GL0073499[gene]
MH0293_GL0169148[gene]
O2.UC31-2_GL0114770[gene]
O2.UC8-0_GL0032032[gene]
NOF010_GL0059025[gene]
MH0003_GL0028468[gene]
MH0010_GL0012973[gene]
MH0011_GL0006748[gene]
MH0024_GL0026209[gene]
MH0073_GL0028683[gene]
MH0137_GL0050552[gene]
MH0265_GL0144729[gene]
MH0362_GL0130300[gene]
V1.CD6-0-PN_GL0074644[gene]
MH0057_GL0001908[gene]
MH0192_GL0123601[gene]
V1.UC41-0_GL0019763[gene]
556259.BSGG_2791
MH0006_GL0117984[gene]
MH0101_GL0044246[gene]
MH0381_GL0081451[gene]
NLM024_GL0021085[gene]
N029A_GL0053644[gene]
T2D-135A_GL0101052[gene]
MH0002_GL0012728[gene]
MH0055_GL0034573[gene]
MH0094_GL0099660[gene]
MH0206_GL0236444[gene]
MH0212_GL0074786[gene]
N085A_GL0052867[gene]
T2D-135A_GL0116994[gene]
MH0181_GL0129644[gene]
MH0038_GL0025920[gene]
MH0222_GL0126738[gene]
MH0243_GL0031409[gene]
MH0333_GL0056756[gene]
MH0414_GL0010332[gene]
N087A_GL0105197[gene]
T2D-135A_GL0047520[gene]
763435843-stool1_revised_scaffold1670_1_gene55657
765094712-stool2_revised_scaffold23829_2_gene87202
667015.Bacsa_2860
MH0090_GL0043051[gene]
MH0101_GL0080775[gene]
MH0141_GL0117507[gene]
MH0274_GL0131609[gene]
MH0329_GL0063755[gene]
O2.UC30-1_GL0095337[gene]
T2D-135A_GL0000682[gene]
MH0200_GL0071771[gene]
V1.FI02_GL0139887[gene]
T2D-51A_GL0109818[gene]
MH0239_GL0137709[gene]
MH0290_GL0002806[gene]
V1.CD19-0_GL0072608[gene]
N035A_GL0031258[gene]
MH0360_GL0030906[gene]
V1.FI34_GL0118628[gene]
MH0069_GL0019152[gene]
MH0290_GL0152148[gene]
MH0055_GL0027696[gene]
MH0265_GL0021772[gene]
MH0309_GL0005098[gene]
V1.FI21_GL0036482[gene]
T2D-126A_GL0052056[gene]
MH0221_GL0009717[gene]
MH0333_GL0114756[gene]
MH0101_GL0092695[gene]
MH0333_GL0018033[gene]
MH0012_GL0174061[gene]
V1.CD49-0_GL0220859[gene]
MH0047_GL0012960[gene]
N085A_GL0065064[gene]
MH0333_GL0064355[gene]
NOM023_GL0053867[gene]
T2D-112A_GL0031211[gene]
MH0390_GL0075147[gene]
O2.UC8-0_GL0099977[gene]
V1.FI10_GL0076958[gene]
V1.FI37_GL0035669[gene]
SZEY-20A_GL0014352[gene]
MH0266_GL0101587[gene]
MH0314_GL0029564[gene]
V1.UC14-1_GL0023472[gene]
556269.OFBG_01225
MH0381_GL0133926[gene]
MH0004_GL0020926[gene]
MH0453_GL0006017[gene]
V1.CD20-4_GL0011898[gene]
MH0004_GL0032196[gene]
DOM005_GL0016038[gene]
658655.HMPREF0988_01912
MH0024_GL0001169[gene]
MH0037_GL0010316[gene]
MH0158_GL0000605[gene]
MH0365_GL0062564[gene]
MH0400_GL0068471[gene]
T2D-135A_GL0054250[gene]
MH0003_GL0108213[gene]
V1.FI14_GL0015181[gene]
DOF006_GL0057692[gene]
MH0046_GL0009372[gene]
MH0388_GL0096568[gene]
MH0438_GL0108800[gene]
O2.UC32-1_GL0108317[gene]
MH0116_GL0095744[gene]
MH0267_GL0134265[gene]
V1.CD6-0-PN_GL0157193[gene]
T2D-12A_GL0031297[gene]
MH0361_GL0117698[gene]
T2D-113A_GL0017673[gene]
MH0227_GL0128820[gene]
O2.UC55-0_GL0085825[gene]
MH0267_GL0057751[gene]
MH0026_GL0058443[gene]
T2D-135A_GL0075886[gene]
T2D-8A_GL0080112[gene]
MH0039_GL0008132[gene]
MH0267_GL0107420[gene]
MH0421_GL0001238[gene]
O2.UC36-0_GL0188869[gene]
MH0318_GL0141720[gene]
MH0055_GL0005558[gene]
MH0119_GL0032799[gene]
DLM002_GL0018531[gene]
553171.HMPREF0648_1273
MH0145_GL0003681[gene]
MH0192_GL0041698[gene]
MH0191_GL0184851[gene]
MH0055_GL0034913[gene]
MH0107_GL0068751[gene]
MH0290_GL0049915[gene]
MH0013_GL0019935[gene]
MH0122_GL0068953[gene]
MH0188_GL0128736[gene]
MH0267_GL0100382[gene]
V1.CD32-0_GL0078323[gene]
V1.CD36-0_GL0143123[gene]
V1.CD38-0_GL0063849[gene]
NOF013_GL0015662[gene]
N043A_GL0038843[gene]
MH0381_GL0143949[gene]
V1.CD44-4_GL0023948[gene]
NOM023_GL0004568[gene]
MH0006_GL0208510[gene]
MH0319_GL0071677[gene]
T2D-207A_GL0042630[gene]
O2.CD3-0-PT_GL0094479[gene]
NLM005_GL0008052[gene]
159551223-stool1_revised_scaffold26006_2_gene139180
MH0168_GL0021046[gene]
O2.UC1-1_GL0135706[gene]
O2.UC47-1_GL0184930[gene]
DLM004_GL0027638[gene]
MH0006_GL0116609[gene]
MH0181_GL0017166[gene]
MH0407_GL0221464[gene]
MH0421_GL0166739[gene]
V1.FI24_GL0053238[gene]
DOM015_GL0023017[gene]
SZEY-81A_GL0022633[gene]
MH0149_GL0095904[gene]
MH0211_GL0064523[gene]
V1.CD38-0_GL0193665[gene]
N003A_GL0049161[gene]
T2D-133A_GL0096117[gene]
MH0011_GL0041481[gene]
MH0013_GL0033695[gene]
MH0089_GL0020763[gene]
MH0143_GL0074712[gene]
MH0283_GL0028981[gene]
O2.UC24-2_GL0132366[gene]
V1.FI06_GL0225760[gene]
V1.FI17_GL0115631[gene]
T2D-135A_GL0072948[gene]
MH0433_GL0107587[gene]
MH0004_GL0010021[gene]
MH0011_GL0064519[gene]
MH0108_GL0102136[gene]
MH0265_GL0045445[gene]
V1.UC16-0_GL0043660[gene]
V1.UC26-4_GL0147800[gene]
159268001-stool2_revised_scaffold29350_1_gene114161
MH0004_GL0026521[gene]
MH0110_GL0054373[gene]
MH0289_GL0075264[gene]
MH0326_GL0112569[gene]
O2.UC11-1_GL0067157[gene]
DOM022_GL0073272[gene]
MH0011_GL0021823[gene]
MH0011_GL0054404[gene]
MH0011_GL0076072[gene]
MH0091_GL0013596[gene]
MH0198_GL0073091[gene]
MH0198_GL0074215[gene]
MH0220_GL0168356[gene]
MH0351_GL0114777[gene]
DOM005_GL0043434[gene]
NOF010_GL0076506[gene]
160765029-stool1_revised_scaffold21597_1_gene135952
MH0006_GL0057881[gene]
MH0020_GL0007972[gene]
MH0038_GL0043375[gene]
MH0128_GL0019221[gene]
MH0178_GL0027768[gene]
MH0193_GL0187946[gene]
MH0267_GL0024533[gene]
MH0379_GL0126747[gene]
V1.FI29_GL0124093[gene]
T2D-135A_GL0073622[gene]
T2D-73A_GL0032069[gene]
159146620-stool1_revised_C326139_1_gene26851
MH0458_GL0124916[gene]
N085A_GL0000680[gene]
N087A_GL0005681[gene]
T2D-133A_GL0120728[gene]
MH0016_GL0083310[gene]
MH0094_GL0059883[gene]
MH0288_GL0083263[gene]
MH0333_GL0002630[gene]
O2.UC24-2_GL0020019[gene]
T2D-113A_GL0103095[gene]
765094712-stool1_revised_scaffold1190_1_gene19837
V1.UC4-5_GL0157287[gene]
T2D-62A_GL0005669[gene]
MH0069_GL0059337[gene]
MH0266_GL0094299[gene]
O2.UC24-1_GL0075640[gene]
N087A_GL0091779[gene]
MH0055_GL0032694[gene]
MH0069_GL0011139[gene]
MH0193_GL0156307[gene]
V1.CD27-0_GL0137685[gene]
MH0003_GL0046274[gene]
O2.UC1-1_GL0125652[gene]
T2D-14A_GL0110265[gene]
V1.CD38-0_GL0144792[gene]
V1.UC50-1_GL0086556[gene]
MH0402_GL0022433[gene]
V1.CD12-3_GL0000082[gene]
MH0003_GL0073736[gene]
MH0016_GL0026849[gene]
MH0091_GL0102612[gene]
MH0193_GL0092955[gene]
NLM031_GL0040773[gene]
T2D-135A_GL0097070[gene]
MH0095_GL0029943[gene]
MH0113_GL0023788[gene]
MH0314_GL0047436[gene]
638754422-stool2_revised_C584856_1_gene50022
MH0052_GL0054398[gene]
MH0074_GL0029091[gene]
MH0252_GL0073583[gene]
MH0389_GL0205115[gene]
O2.UC31-1_GL0117331[gene]
DLM013_GL0099247[gene]
MH0011_GL0040548[gene]
MH0289_GL0054430[gene]
MH0430_GL0084884[gene]
O2.UC37-1_GL0060155[gene]
MH0333_GL0129092[gene]
T2D-113A_GL0085115[gene]
MH0454_GL0159481[gene]
O2.UC52-0_GL0053629[gene]
V1.CD36-0_GL0109346[gene]
MH0006_GL0154250[gene]
MH0188_GL0108854[gene]
MH0314_GL0026931[gene]
MH0333_GL0040310[gene]
MH0348_GL0064928[gene]
MH0351_GL0053199[gene]
MH0437_GL0149308[gene]
NOM017_GL0049256[gene]
160178356-stool1_revised_scaffold758_1_gene120317
MH0013_GL0029668[gene]
MH0162_GL0049621[gene]
MH0435_GL0094819[gene]
O2.UC18-2_GL0124379[gene]
MH0026_GL0022188[gene]
MH0462_GL0168087[gene]
T2D-135A_GL0020021[gene]
T2D-14A_GL0048367[gene]
N024A_GL0045691[gene]
159915365-stool1_revised_C245139_1_gene10215
MH0020_GL0007299[gene]
MH0198_GL0171728[gene]
O2.UC52-0_GL0042318[gene]
V1.CD35-0_GL0063801[gene]
MH0006_GL0126419[gene]
MH0011_GL0093340[gene]
MH0037_GL0013462[gene]
MH0046_GL0042534[gene]
MH0068_GL0043394[gene]
MH0243_GL0066602[gene]
MH0264_GL0045608[gene]
MH0267_GL0111366[gene]
DLF004_GL0065676[gene]
T2D-135A_GL0110287[gene]
MH0011_GL0034068[gene]
MH0314_GL0023030[gene]
V1.UC58-4_GL0179319[gene]
MH0016_GL0068506[gene]
MH0101_GL0080322[gene]
MH0037_GL0023655[gene]
MH0054_GL0063773[gene]
MH0126_GL0045366[gene]
MH0305_GL0107616[gene]
MH0381_GL0098952[gene]
158742018-stool1_revised_scaffold14275_1_gene37769
MH0399_GL0056638[gene]
V1.UC32-0_GL0015573[gene]
MH0259_GL0142487[gene]
O2.UC12-1_GL0147651[gene]
765701615-stool1_revised_scaffold13815_3_gene214765
MH0247_GL0072760[gene]
O2.UC1-1_GL0132669[gene]
765094712-stool1_revised_scaffold5693_1_gene50651
547042.BACCOPRO_00889
MH0106_GL0041715[gene]
V1.CD46-0_GL0113766[gene]
MH0004_GL0024211[gene]
MH0074_GL0031390[gene]
V1.UC50-1_GL0036431[gene]
NLM024_GL0027917[gene]
T2D-110A_GL0003116[gene]
MH0047_GL0010976[gene]
MH0161_GL0173426[gene]
MH0426_GL0024453[gene]
V1.FI17_GL0192912[gene]
MH0069_GL0035797[gene]
MH0264_GL0048210[gene]
MH0325_GL0128803[gene]
MH0421_GL0082287[gene]
MH0055_GL0003210[gene]
MH0298_GL0006628[gene]
MH0386_GL0097755[gene]
MH0355_GL0023801[gene]
MH0402_GL0143132[gene]
MH0407_GL0121063[gene]
MH0016_GL0017561[gene]
MH0308_GL0194164[gene]
MH0002_GL0008444[gene]
MH0081_GL0044553[gene]
O2.CD2-0_GL0008337[gene]
O2.UC18-0_GL0013836[gene]
MH0037_GL0035765[gene]
MH0076_GL0045430[gene]
MH0185_GL0138291[gene]
MH0281_GL0144086[gene]
MH0303_GL0082912[gene]
O2.UC27-1_GL0122430[gene]
MH0238_GL0165435[gene]
MH0420_GL0067009[gene]
V1.CD38-0_GL0049418[gene]
MH0124_GL0086803[gene]
MH0265_GL0066349[gene]
MH0321_GL0061130[gene]
MH0009_GL0061152[gene]
MH0204_GL0154659[gene]
MH0283_GL0046272[gene]
V1.CD44-0_GL0041494[gene]
NLF007_GL0016843[gene]
MH0006_GL0004327[gene]
MH0229_GL0062280[gene]
MH0351_GL0057116[gene]
MH0409_GL0101677[gene]
V1.CD12-3_GL0007567[gene]
V1.CD54-0_GL0126647[gene]
NOF013_GL0015559[gene]
T2D-135A_GL0010272[gene]
T2D-33A_GL0046582[gene]
MH0003_GL0014858[gene]
MH0370_GL0074835[gene]
NOF010_GL0029551[gene]
T2D-113A_GL0106250[gene]
T2D-48A_GL0067420[gene]
861967750-stool1_revised_scaffold43580_2_gene92621
MH0101_GL0019554[gene]
MH0118_GL0045213[gene]
MH0333_GL0127683[gene]
765560005-stool1_revised_scaffold3673_1_gene83214
MH0012_GL0035836[gene]
MH0193_GL0178981[gene]
O2.UC32-0_GL0103892[gene]
V1.CD45-0_GL0168862[gene]
V1.UC26-4_GL0167934[gene]
V1.UC28-0_GL0045457[gene]
T2D-48A_GL0048060[gene]
T2D-8A_GL0059307[gene]
MH0128_GL0030751[gene]
MH0156_GL0038011[gene]
N087A_GL0008733[gene]
MH0050_GL0068215[gene]
MH0079_GL0054817[gene]
MH0119_GL0038896[gene]
T2D-143A_GL0039783[gene]
MH0259_GL0027616[gene]
158458797-stool1_revised_scaffold35047_2_gene87614
556258.BSAG_02316
MH0091_GL0060795[gene]
SZEY-69A_GL0004720[gene]
MH0046_GL0003487[gene]
MH0125_GL0038707[gene]
MH0191_GL0011532[gene]
MH0370_GL0110837[gene]
MH0003_GL0025892[gene]
MH0055_GL0054672[gene]
MH0069_GL0011831[gene]
MH0095_GL0048902[gene]
O2.CD3-0-PT_GL0149727[gene]
V1.UC47-4_GL0074464[gene]
MH0094_GL0007850[gene]
159247771-stool1_revised_scaffold1056_1_gene76846
MH0192_GL0064626[gene]
MH0333_GL0003932[gene]
MH0389_GL0047039[gene]
O2.UC41-0_GL0123819[gene]
V1.CD32-0_GL0158164[gene]
158256496-stool1_revised_scaffold21117_1_gene73996
MH0079_GL0025437[gene]
MH0131_GL0005065[gene]
MH0192_GL0074160[gene]
MH0267_GL0023751[gene]
MH0308_GL0029688[gene]
O2.UC8-0_GL0054772[gene]
MH0087_GL0009808[gene]
MH0093_GL0071626[gene]
MH0308_GL0113620[gene]
MH0405_GL0117915[gene]
MH0444_GL0006376[gene]
T2D-73A_GL0042300[gene]
158499257-stool2_revised_scaffold50483_1_gene19862
MH0055_GL0070903[gene]
MH0178_GL0097894[gene]
MH0290_GL0121471[gene]
MH0333_GL0033509[gene]
MH0358_GL0004494[gene]
V1.FI14_GL0055439[gene]
N083A_GL0028911[gene]
N075A_GL0028731[gene]
MH0055_GL0005846[gene]
MH0193_GL0025332[gene]
MH0195_GL0121886[gene]
MH0333_GL0050669[gene]
V1.FI17_GL0225717[gene]
DLF010_GL0037624[gene]
N085A_GL0061609[gene]
MH0012_GL0140270[gene]
MH0016_GL0035455[gene]
MH0024_GL0027354[gene]
MH0101_GL0061363[gene]
MH0187_GL0122706[gene]
MH0274_GL0113442[gene]
MH0314_GL0061500[gene]
MH0433_GL0071870[gene]
V1.UC11-0_GL0104169[gene]
DOM005_GL0053036[gene]
NLF002_GL0046670[gene]
T2D-73A_GL0042175[gene]
MH0003_GL0086619[gene]
MH0283_GL0046424[gene]
MH0381_GL0041614[gene]
O2.UC28-1_GL0049458[gene]
O2.UC48-0_GL0140870[gene]
SZEY-78A_GL0086846[gene]
MH0012_GL0131582[gene]
MH0047_GL0026498[gene]
MH0100_GL0021741[gene]
MH0233_GL0069345[gene]
MH0268_GL0069377[gene]
MH0402_GL0010780[gene]
V1.FI16_GL0018337[gene]
V1.UC40-0_GL0152851[gene]
556269.OFBG_01184
MH0046_GL0032164[gene]
MH0053_GL0038923[gene]
MH0068_GL0039956[gene]
MH0097_GL0020383[gene]
MH0318_GL0173848[gene]
MH0370_GL0124192[gene]
MH0400_GL0110352[gene]
MH0438_GL0181599[gene]
764447348-stool2_revised_scaffold31585_1_gene45666
MH0016_GL0019885[gene]
MH0053_GL0018653[gene]
MH0055_GL0070802[gene]
MH0087_GL0004198[gene]
MH0095_GL0006318[gene]
MH0100_GL0035250[gene]
MH0113_GL0116343[gene]
MH0141_GL0071089[gene]
MH0168_GL0015215[gene]
MH0169_GL0046181[gene]
MH0345_GL0087811[gene]
MH0367_GL0026116[gene]
O2.UC15-1_GL0033347[gene]
O2.UC16-1_GL0133882[gene]
O2.UC24-2_GL0131945[gene]
NOF010_GL0025186[gene]
158499257-stool1_revised_scaffold32401_1_gene32347
MH0035_GL0048407[gene]
MH0088_GL0001694[gene]
MH0120_GL0024724[gene]
MH0127_GL0055035[gene]
MH0314_GL0153962[gene]
MH0355_GL0203521[gene]
O2.CD2-0-PT_GL0089458[gene]
V1.CD15-3_GL0001013[gene]
V1.CD21-0_GL0087911[gene]
V1.CD6-0-PT_GL0196927[gene]
V1.FI05_GL0093081[gene]
484021.KP1_0949
MH0010_GL0017056[gene]
MH0217_GL0134041[gene]
MH0244_GL0123902[gene]
MH0355_GL0038901[gene]
DLM024_GL0019030[gene]
NLF014_GL0028659[gene]
T2D-134A_GL0061829[gene]
MH0003_GL0073474[gene]
MH0012_GL0044802[gene]
MH0046_GL0034634[gene]
MH0070_GL0056668[gene]
MH0290_GL0068703[gene]
V1.FI17_GL0088376[gene]
NLM027_GL0029415[gene]
T2D-135A_GL0078649[gene]
MH0059_GL0051683[gene]
MH0119_GL0051135[gene]
MH0262_GL0123001[gene]
MH0430_GL0136060[gene]
553973.CLOHYLEM_06810
MH0012_GL0094896[gene]
MH0014_GL0077518[gene]
MH0037_GL0021338[gene]
O2.UC13-1_GL0002391[gene]
290338.CKO_02129
MH0239_GL0130412[gene]
MH0314_GL0018344[gene]
MH0389_GL0132910[gene]
V1.CD38-0_GL0006642[gene]
V1.CD38-0_GL0172464[gene]
V1.UC11-5_GL0013050[gene]
BGI-06A_GL0076764[gene]
T2D-11A_GL0110105[gene]
667015.Bacsa_0104
MH0289_GL0045251[gene]
O2.CD1-0-PT_GL0041263[gene]
N043A_GL0055805[gene]
MH0006_GL0178696[gene]
O2.UC48-0_GL0048146[gene]
T2D-195A_GL0034807[gene]
MH0004_GL0012458[gene]
MH0006_GL0130177[gene]
MH0052_GL0016753[gene]
MH0187_GL0155758[gene]
MH0277_GL0025088[gene]
MH0002_GL0034687[gene]
O2.UC17-2_GL0070311[gene]
V1.CD3-0-PT_GL0038300[gene]
V1.FI01_GL0183367[gene]
V1.UC39-4_GL0126860[gene]
158499257-stool2_revised_scaffold63223_1_gene17929
158742018-stool1_revised_scaffold15665_1_gene105101
469595.CSAG_03419
MH0206_GL0111068[gene]
MH0260_GL0140505[gene]
MH0415_GL0095429[gene]
MH0433_GL0096097[gene]
O2.CD1-0-PT_GL0113666[gene]
DOM005_GL0039115[gene]
N085A_GL0029881[gene]
MH0008_GL0012773[gene]
MH0068_GL0021675[gene]
MH0070_GL0064675[gene]
MH0175_GL0068775[gene]
MH0187_GL0114596[gene]
MH0259_GL0003944[gene]
MH0367_GL0133544[gene]
MH0447_GL0221270[gene]
158479027-stool1_revised_scaffold26105_1_gene32802
158479027-stool1_revised_C757375_1_gene90405
411469.EUBHAL_01981
763034.HMPREF9446_02706
MH0004_GL0011133[gene]
MH0276_GL0008560[gene]
MH0355_GL0060779[gene]
MH0415_GL0023243[gene]
V1.CD25-4_GL0162514[gene]
V1.FI14_GL0066796[gene]
MH0447_GL0132965[gene]
NLM023_GL0094297[gene]
T2D-62A_GL0042115[gene]
764285508-stool1_revised_scaffold42979_1_gene7780
765094712-stool1_revised_scaffold5496_1_gene36299
MH0239_GL0157039[gene]
MH0257_GL0187016[gene]
MH0308_GL0164305[gene]
MH0400_GL0089762[gene]
MH0428_GL0190472[gene]
O2.UC48-0_GL0271104[gene]
V1.CD32-0_GL0040638[gene]
V1.CD32-0_GL0046258[gene]
V1.FI02_GL0064980[gene]
NOM029_GL0056280[gene]
T2D-122A_GL0070525[gene]
MH0006_GL0063207[gene]
MH0141_GL0003864[gene]
N087A_GL0091801[gene]
T2D-17A_GL0058650[gene]
MH0040_GL0042874[gene]
MH0442_GL0182523[gene]
V1.UC58-4_GL0123691[gene]
DLF004_GL0035073[gene]
N085A_GL0006997[gene]
411467.BACCAP_02324
MH0131_GL0047710[gene]
MH0323_GL0020305[gene]
MH0358_GL0114158[gene]
MH0438_GL0087149[gene]
V1.UC35-0_GL0011721[gene]
ED12A_GL0011406[gene]
T2D-62A_GL0018126[gene]
763435843-stool1_revised_scaffold7642_2_gene20599
MH0006_GL0020559[gene]
MH0012_GL0172887[gene]
MH0041_GL0002422[gene]
MH0054_GL0047104[gene]
MH0101_GL0099282[gene]
MH0314_GL0046081[gene]
O2.CD2-0-PT_GL0075390[gene]
V1.CD17-4_GL0026543[gene]
V1.CD3-0-PN_GL0016502[gene]
V1.UC55-0_GL0052276[gene]
556261.HMPREF0240_03753
MH0004_GL0023986[gene]
MH0006_GL0207208[gene]
MH0106_GL0005052[gene]
MH0193_GL0121122[gene]
MH0288_GL0029058[gene]
MH0372_GL0112533[gene]
MH0435_GL0087090[gene]
O2.UC15-1_GL0130847[gene]
O2.UC2-1_GL0002740[gene]
O2.UC27-0_GL0135669[gene]
O2.UC46-0_GL0064098[gene]
O2.UC8-2_GL0013500[gene]
272559.BF1947
MH0004_GL0002022[gene]
MH0057_GL0029020[gene]
MH0143_GL0088783[gene]
MH0187_GL0017505[gene]
MH0198_GL0205977[gene]
MH0243_GL0046567[gene]
MH0314_GL0151408[gene]
MH0370_GL0017342[gene]
V1.FI22_GL0042136[gene]
NOF013_GL0031604[gene]
T2D-29A_GL0075368[gene]
764588959-stool1_revised_scaffold3111_1_gene32135
MH0011_GL0063392[gene]
MH0204_GL0039377[gene]
MH0243_GL0102628[gene]
MH0265_GL0133795[gene]
MH0456_GL0041368[gene]
V1.FI07_GL0011684[gene]
T2D-61A_GL0019150[gene]
MH0002_GL0075603[gene]
MH0234_GL0009557[gene]
MH0340_GL0157784[gene]
MH0370_GL0104524[gene]
V1.FI02_GL0064926[gene]
MH0055_GL0015528[gene]
MH0126_GL0019350[gene]
MH0170_GL0099339[gene]
MH0188_GL0197409[gene]
MH0314_GL0048982[gene]
MH0323_GL0116843[gene]
O2.UC56-2_GL0015554[gene]
N085A_GL0002606[gene]
638754422-stool1_revised_C696190_1_gene60339
MH0275_GL0172223[gene]
545696.HOLDEFILI_00967
MH0041_GL0025990[gene]
MH0093_GL0057667[gene]
MH0125_GL0082749[gene]
MH0243_GL0089734[gene]
N088A_GL0047576[gene]
MH0384_GL0022302[gene]
SZEY-41A_GL0058081[gene]
T2D-73A_GL0007671[gene]
765640925-stool1_revised_scaffold14287_2_gene44501
MH0012_GL0198676[gene]
MH0113_GL0057469[gene]
MH0122_GL0076777[gene]
MH0128_GL0042614[gene]
MH0140_GL0110160[gene]
MH0143_GL0094375[gene]
V1.UC26-4_GL0028559[gene]
V1.UC40-0_GL0111576[gene]
ED19A_GL0013899[gene]
SZEY-20A_GL0013172[gene]
MH0011_GL0100969[gene]
MH0101_GL0031743[gene]
MH0119_GL0046884[gene]
MH0152_GL0053089[gene]
MH0158_GL0077590[gene]
MH0203_GL0167418[gene]
MH0220_GL0044267[gene]
MH0302_GL0037843[gene]
MH0333_GL0080093[gene]
MH0381_GL0052974[gene]
O2.UC5-0_GL0100565[gene]
DOM005_GL0012297[gene]
DOM005_GL0037606[gene]
DOM022_GL0075827[gene]
NLF013_GL0071563[gene]
NOF010_GL0087324[gene]
N087A_GL0026894[gene]
T2D-8A_GL0055232[gene]
T2D-91A_GL0063490[gene]
158499257-stool2_revised_scaffold44564_1_gene136853
411479.BACUNI_04535
MH0012_GL0047325[gene]
MH0013_GL0018492[gene]
MH0265_GL0151567[gene]
NOF013_GL0015879[gene]
N085A_GL0014513[gene]
MH0012_GL0194642[gene]
MH0037_GL0008031[gene]
MH0074_GL0002980[gene]
MH0143_GL0048891[gene]
MH0187_GL0074735[gene]
MH0197_GL0022051[gene]
MH0198_GL0082804[gene]
O2.UC48-0_GL0160541[gene]
N085A_GL0055755[gene]
N087A_GL0048443[gene]
T2D-113A_GL0127266[gene]
T2D-133A_GL0032495[gene]
T2D-73A_GL0042202[gene]
658655.HMPREF0988_02067
MH0004_GL0006913[gene]
MH0174_GL0027271[gene]
MH0381_GL0037362[gene]
V1.FI02_GL0020974[gene]
T2D-48A_GL0005353[gene]
T2D-78A_GL0038903[gene]
158458797-stool1_revised_C1345840_1_gene55319
MH0011_GL0011558[gene]
MH0101_GL0100054[gene]
MH0333_GL0014186[gene]
MH0406_GL0209383[gene]
MH0420_GL0063373[gene]
MH0037_GL0047532[gene]
MH0119_GL0094641[gene]
MH0152_GL0059403[gene]
MH0199_GL0048294[gene]
DOM005_GL0020936[gene]
N035A_GL0065506[gene]
MH0038_GL0056304[gene]
MH0196_GL0020510[gene]
MH0370_GL0120613[gene]
T2D-54A_GL0000504[gene]
159268001-stool2_revised_scaffold21267_2_gene141122
MH0265_GL0029385[gene]
MH0381_GL0074064[gene]
MH0407_GL0190330[gene]
O2.UC1-1_GL0011892[gene]
O2.UC24-1_GL0135663[gene]
T2D-105A_GL0013905[gene]
MH0057_GL0035182[gene]
DLM018_GL0036457[gene]
ED9A_GL0105290[gene]
T2D-11A_GL0022749[gene]
T2D-91A_GL0058108[gene]
MH0057_GL0006776[gene]
MH0280_GL0025515[gene]
MH0407_GL0042751[gene]
MH0012_GL0060966[gene]
MH0013_GL0000537[gene]
V1.CD38-0_GL0157874[gene]
DLM016_GL0052108[gene]
T2D-135A_GL0086208[gene]
MH0011_GL0047276[gene]
MH0026_GL0041798[gene]
MH0037_GL0046067[gene]
O2.UC36-0_GL0056523[gene]
MH0046_GL0042526[gene]
MH0109_GL0057889[gene]
MH0152_GL0075704[gene]
MH0298_GL0131203[gene]
MH0452_GL0109930[gene]
O2.UC17-1_GL0123468[gene]
O2.UC37-1_GL0171417[gene]
T2D-31A_GL0017625[gene]
MH0002_GL0015930[gene]
MH0126_GL0072970[gene]
MH0189_GL0086105[gene]
MH0415_GL0033794[gene]
O2.UC18-1_GL0066842[gene]
V1.CD10-0_GL0025728[gene]
V1.UC50-1_GL0046571[gene]
MH0302_GL0068772[gene]
MH0378_GL0137556[gene]
O2.UC24-1_GL0018883[gene]
O2.UC46-0_GL0023766[gene]
MH0006_GL0170584[gene]
MH0016_GL0045591[gene]
MH0265_GL0145119[gene]
MH0283_GL0009041[gene]
MH0290_GL0148366[gene]
T2D-113A_GL0024295[gene]
MH0143_GL0049686[gene]
MH0314_GL0115828[gene]
MH0333_GL0041678[gene]
MH0407_GL0090355[gene]
O2.CD2-0_GL0030012[gene]
O2.UC48-0_GL0211971[gene]
N085A_GL0008918[gene]
T2D-8A_GL0013044[gene]
484018.BACPLE_01436
MH0002_GL0061843[gene]
MH0039_GL0035247[gene]
MH0060_GL0071747[gene]
MH0115_GL0111024[gene]
MH0128_GL0089362[gene]
MH0149_GL0068724[gene]
MH0161_GL0113831[gene]
MH0274_GL0008450[gene]
MH0400_GL0147304[gene]
MH0011_GL0024932[gene]
MH0035_GL0022442[gene]
MH0081_GL0068004[gene]
MH0092_GL0080182[gene]
MH0101_GL0020992[gene]
O2.UC17-1_GL0079972[gene]
O2.UC49-0_GL0014233[gene]
NLF007_GL0041001[gene]
MH0003_GL0035478[gene]
MH0057_GL0005119[gene]
MH0073_GL0018564[gene]
MH0101_GL0020203[gene]
MH0187_GL0096558[gene]
MH0369_GL0145653[gene]
MH0407_GL0192617[gene]
NOF013_GL0003498[gene]
T2D-26A_GL0174535[gene]
MH0010_GL0021895[gene]
MH0013_GL0025564[gene]
MH0028_GL0074939[gene]
MH0140_GL0106763[gene]
MH0163_GL0021267[gene]
MH0179_GL0051137[gene]
MH0267_GL0208332[gene]
MH0447_GL0040043[gene]
O2.UC15-0_GL0054119[gene]
V1.FI02_GL0067456[gene]
V1.FI22_GL0164150[gene]
T2D-154A_GL0130055[gene]
T2D-51A_GL0078682[gene]
T2D-8A_GL0025890[gene]
MH0070_GL0006021[gene]
MH0150_GL0112879[gene]
MH0189_GL0037283[gene]
MH0243_GL0030854[gene]
MH0247_GL0008271[gene]
MH0274_GL0049065[gene]
MH0283_GL0051031[gene]
MH0288_GL0105515[gene]
MH0365_GL0109627[gene]
MH0396_GL0009293[gene]
MH0402_GL0006552[gene]
O2.UC1-1_GL0131694[gene]
O2.UC8-0_GL0094147[gene]
V1.CD40-0_GL0147134[gene]
DOM022_GL0004244[gene]
158458797-stool1_revised_scaffold33892_1_gene63927
MH0003_GL0034321[gene]
MH0003_GL0106850[gene]
MH0011_GL0038151[gene]
MH0012_GL0163880[gene]
MH0020_GL0062654[gene]
MH0038_GL0011236[gene]
MH0074_GL0009267[gene]
MH0074_GL0062686[gene]
MH0119_GL0089037[gene]
MH0139_GL0065459[gene]
MH0143_GL0041482[gene]
MH0211_GL0020321[gene]
MH0243_GL0036085[gene]
MH0287_GL0060317[gene]
MH0407_GL0097106[gene]
MH0435_GL0023300[gene]
O2.UC46-0_GL0069783[gene]
V1.CD54-0_GL0087877[gene]
V1.UC39-4_GL0111528[gene]
N085A_GL0012005[gene]
N087A_GL0034634[gene]
T2D-135A_GL0055730[gene]
T2D-8A_GL0014796[gene]
MH0101_GL0041006[gene]
MH0131_GL0161174[gene]
O2.UC19-1_GL0017228[gene]
V1.FI34_GL0126173[gene]
MH0018_GL0006372[gene]
MH0022_GL0010070[gene]
MH0195_GL0002421[gene]
MH0200_GL0200899[gene]
O2.CD2-0_GL0021127[gene]
O2.CD3-0-PT_GL0022091[gene]
O2.CD3-0-PT_GL0081760[gene]
O2.UC13-1_GL0194788[gene]
O2.UC47-1_GL0123736[gene]
DOM005_GL0034522[gene]
N009A_GL0053034[gene]
MH0189_GL0043949[gene]
MH0198_GL0116710[gene]
MH0372_GL0019583[gene]
O2.UC47-0_GL0059533[gene]
V1.FI17_GL0041905[gene]
NLM026_GL0050527[gene]
457421.CBFG_00507
MH0243_GL0083034[gene]
MH0267_GL0049382[gene]
MH0378_GL0063589[gene]
MH0407_GL0022028[gene]
O2.UC46-1_GL0114635[gene]
V1.FI33_GL0068504[gene]
T2D-105A_GL0055620[gene]
411467.BACCAP_01927
MH0013_GL0019133[gene]
MH0069_GL0017953[gene]
O2.UC26-0_GL0005697[gene]
O2.UC27-0_GL0113815[gene]
160765029-stool1_revised_scaffold21321_1_gene44380
MH0011_GL0041674[gene]
MH0047_GL0013549[gene]
MH0069_GL0015978[gene]
O2.UC12-2_GL0101820[gene]
V1.FI19_GL0046650[gene]
V1.UC17-2_GL0116653[gene]
DLM009_GL0012880[gene]
MH0069_GL0084349[gene]
MH0150_GL0104658[gene]
MH0179_GL0036988[gene]
MH0289_GL0125490[gene]
MH0314_GL0101602[gene]
V1.CD38-0_GL0189049[gene]
479437.Elen_2730
MH0179_GL0068676[gene]
MH0274_GL0051884[gene]
MH0421_GL0102444[gene]
DOM022_GL0063597[gene]
469595.CSAG_01270
547042.BACCOPRO_01511
MH0012_GL0117308[gene]
MH0037_GL0018034[gene]
MH0126_GL0017309[gene]
MH0161_GL0032551[gene]
MH0186_GL0077424[gene]
MH0199_GL0002133[gene]
MH0381_GL0068507[gene]
O2.UC15-1_GL0118779[gene]
N047A_GL0063493[gene]
N088A_GL0143128[gene]
MH0006_GL0118729[gene]
MH0057_GL0025151[gene]
MH0100_GL0057892[gene]
MH0107_GL0005653[gene]
MH0175_GL0026609[gene]
MH0198_GL0150845[gene]
MH0361_GL0026914[gene]
MH0435_GL0095569[gene]
O2.UC24-2_GL0059854[gene]
O2.UC31-1_GL0179199[gene]
O2.UC3-2_GL0137093[gene]
V1.UC26-4_GL0138203[gene]
159490532-stool2_revised_scaffold138_1_gene69750
MH0243_GL0009597[gene]
290338.CKO_01581
MH0003_GL0032560[gene]
MH0071_GL0053329[gene]
MH0333_GL0040022[gene]
O2.UC14-1_GL0044002[gene]
V1.UC26-4_GL0138410[gene]
MH0011_GL0041510[gene]
MH0086_GL0119634[gene]
DOM005_GL0044080[gene]
T2D-135A_GL0015120[gene]
HT25A_GL0063934[gene]
MH0011_GL0039780[gene]
MH0079_GL0016822[gene]
MH0101_GL0092515[gene]
MH0302_GL0033086[gene]
MH0375_GL0011804[gene]
MH0404_GL0105141[gene]
DLF003_GL0018835[gene]
763034.HMPREF9446_02966
MH0086_GL0049543[gene]
MH0142_GL0089368[gene]
MH0433_GL0238477[gene]
SZEY-81A_GL0089040[gene]
T2D-198A_GL0134088[gene]
MH0012_GL0088827[gene]
MH0221_GL0028108[gene]
MH0370_GL0029434[gene]
V1.CD3-0-PT_GL0005948[gene]
V1.FI03_GL0082132[gene]
T2D-61A_GL0018665[gene]
MH0185_GL0134352[gene]
MH0211_GL0196819[gene]
MH0361_GL0107838[gene]
V1.UC17-2_GL0120097[gene]
V1.UC21-4_GL0012138[gene]
V1.UC26-4_GL0134499[gene]
MH0407_GL0081753[gene]
O2.UC31-1_GL0116096[gene]
V1.UC35-4_GL0188178[gene]
V1.UC55-0_GL0113073[gene]
T2D-47A_GL0105995[gene]
764588959-stool1_revised_scaffold16928_8_gene33999
MH0038_GL0060164[gene]
ED10A_GL0060296[gene]
MH0012_GL0218706[gene]
MH0243_GL0005492[gene]
O2.UC20-1_GL0162127[gene]
V1.CD18-3_GL0016104[gene]
MH0073_GL0044473[gene]
MH0128_GL0033765[gene]
MH0152_GL0063140[gene]
MH0421_GL0046200[gene]
MH0438_GL0044795[gene]
T2D-140A_GL0093379[gene]
160765029-stool1_revised_scaffold15924_1_gene85343
MH0037_GL0013934[gene]
MH0119_GL0002666[gene]
MH0333_GL0109278[gene]
MH0385_GL0155464[gene]
O2.UC54-2_GL0083487[gene]
O2.UC59-0_GL0071813[gene]
DOM005_GL0050176[gene]
HT8A_GL0033323[gene]
763034.HMPREF9446_02666
MH0430_GL0112812[gene]
MH0435_GL0103828[gene]
T2D-47A_GL0124885[gene]
MH0057_GL0034201[gene]
MH0203_GL0053815[gene]
N003A_GL0051252[gene]
471870.BACINT_01619
V1.CD55-0_GL0207666[gene]
V1.FI01_GL0216421[gene]
MH0001_GL0010774[gene]
MH0316_GL0009616[gene]
SZEY-30A_GL0039857[gene]
160765029-stool1_revised_C1114921_1_gene85138
MH0004_GL0024482[gene]
MH0127_GL0018822[gene]
MH0360_GL0048298[gene]
O2.UC15-1_GL0061664[gene]
O2.UC55-0_GL0125783[gene]
V1.CD38-0_GL0034011[gene]
V1.FI33_GL0050945[gene]
T2D-19A_GL0117041[gene]
764062976-stool2_revised_scaffold45042_1_gene4126
MH0003_GL0081404[gene]
MH0006_GL0170587[gene]
MH0238_GL0140801[gene]
MH0360_GL0026295[gene]
T2D-59A_GL0180038[gene]
159753524-stool2_revised_scaffold20008_1_gene54382
622312.ROSEINA2194_02148
MH0113_GL0078697[gene]
O2.UC28-1_GL0113657[gene]
V1.UC11-5_GL0114806[gene]
NOF013_GL0064202[gene]
MH0376_GL0141626[gene]
O2.UC44-2_GL0255992[gene]
DOM005_GL0035983[gene]
NLM006_GL0116167[gene]
MH0284_GL0119400[gene]
V1.CD45-0_GL0148696[gene]
SZEY-66A_GL0060028[gene]
T2D-61A_GL0009954[gene]
MH0028_GL0005423[gene]
MH0397_GL0106867[gene]
BGI-28A_GL0031636[gene]
T2D-112A_GL0089451[gene]
MH0143_GL0114433[gene]
MH0247_GL0143072[gene]
MH0333_GL0056763[gene]
MH0139_GL0062606[gene]
MH0333_GL0082407[gene]
MH0370_GL0036568[gene]
V1.CD3-0-PT_GL0045037[gene]
MH0011_GL0035551[gene]
MH0267_GL0216772[gene]
O2.UC8-2_GL0014597[gene]
DLM008_GL0042404[gene]
T2D-48A_GL0066476[gene]
765094712-stool1_revised_scaffold6153_1_gene7091
MH0086_GL0011115[gene]
MH0229_GL0063914[gene]
N035A_GL0032841[gene]
MH0227_GL0073555[gene]
MH0239_GL0026949[gene]
V1.CD31-0_GL0006140[gene]
MH0003_GL0073515[gene]
MH0010_GL0038039[gene]
MH0020_GL0030819[gene]
MH0057_GL0025547[gene]
MH0085_GL0043212[gene]
O2.UC12-2_GL0043410[gene]
[truncated: 20,742 more rows]

## Sheet: IBD Samples
Selected metatranscriptomic samples								Selected host transcriptomic samles
SRR_Id	Sample_name	Age_at_diagnosis	Sex	Diagnosis				External ID	data_type	Age at diagnosis	diagnosis
SRR5947900	G89308	28	Female	CD				CSM5FZ1G	host_transcriptomics	47	CD
SRR5947934	G89338	28	Female	CD				CSM5FZ1F	host_transcriptomics	47	CD
SRR5947945	G89370	28	Female	CD				CSM5FZ1I	host_transcriptomics	47	CD
SRR5947910	G89301	47	Female	CD				CSM5FZ1H	host_transcriptomics	47	CD
SRR5947943	G89347	47	Female	CD				CSM5FZ1J	host_transcriptomics	29	UC
SRR5947944	G89369	47	Female	CD				CSM5FZ1K	host_transcriptomics	29	UC
SRR5947917	G89324	29	Female	UC				CSM5FZ1L	host_transcriptomics	29	UC
SRR5947940	G89340	29	Female	UC				CSM5FZ1O	host_transcriptomics	33	UC
SRR5947928	G89365	29	Female	UC				CSM5FZ1M	host_transcriptomics	33	UC
SRR5947921	G89334	33	Female	UC				CSM5FZ1N	host_transcriptomics	33	UC
SRR5947942	G89345	33	Female	UC				CSM5FZ1Q	host_transcriptomics	58	UC
SRR5947960	G89368	33	Female	UC				CSM5FZ1R	host_transcriptomics	58	UC
SRR5947916	G89325	58	Female	UC				CSM5FZ1S	host_transcriptomics	58	UC
SRR5947923	G89379	58	Female	UC				CSM5FZ1W	host_transcriptomics	24	UC
SRR5947926	G89366	58	Female	UC				CSM5FZ1T	host_transcriptomics	24	UC
SRR5947955	G89322	24	Male	UC				CSM5FZ1U	host_transcriptomics	24	UC
SRR5947922	G89333	24	Male	UC				CSM5FZ1V	host_transcriptomics	24	UC
SRR5947938	G89343	24	Male	UC				CSM5FZ22	host_transcriptomics	24	CD
SRR5947937	G89336	31	Female	CD				CSM5FZ24	host_transcriptomics	24	CD
SRR5947933	G89356	24	Female	CD				CSM5FZ23	host_transcriptomics	24	CD
SRR5947968	G89288	30	Female	CD				CSM5FZ27	host_transcriptomics	30	CD
SRR5947948	G89313	30	Female	CD				CSM5FZ28	host_transcriptomics	30	CD
SRR5947935	G89339	30	Female	CD				CSM5FZ29	host_transcriptomics	30	CD
SRR5947969	G89287	30	Male	CD				CSM5FZ2A	host_transcriptomics	25	UC
SRR5947971	G89297	30	Male	CD				CSM5FZ2B	host_transcriptomics	25	UC
SRR5947951	G89316	30	Male	CD				CSM5FZ2C	host_transcriptomics	25	UC
SRR5947913	G89330	30	Male	CD				CSM5FZ2D	host_transcriptomics	30	CD
SRR5947902	G89354	30	Male	CD				CSM5FZ2E	host_transcriptomics	30	CD
SRR5947970	G89286	26	Male	CD				CSM5FZ2F	host_transcriptomics	30	CD
SRR5947965	G89293	26	Male	CD				CSM5FZ2N	host_transcriptomics	37	UC
SRR5947907	G89300	26	Male	CD				CSM5FZ2L	host_transcriptomics	37	UC
SRR5947954	G89321	26	Male	CD				CSM5FZ2M	host_transcriptomics	37	UC
SRR5947908	G89299	38	Female	UC				CSM5FZ36	host_transcriptomics	29	CD
SRR5947972	G89296	43	Female	CD				CSM5FZ34	host_transcriptomics	29	CD
SRR5947899	G89309	43	Female	CD				CSM5FZ35	host_transcriptomics	29	CD
SRR5947911	G89332	43	Female	CD				CSM5FZ37	host_transcriptomics	29	CD
SRR5947925	G89361	43	Female	CD				CSM5FZ3A	host_transcriptomics	45	CD
SRR5947961	G89364	43	Female	CD				CSM5FZ3B	host_transcriptomics	45	CD
SRR5947964	G89294	21	Female	UC				CSM5FZ3C	host_transcriptomics	45	CD
SRR5947903	G89304	21	Female	UC				CSMDRVXF	host_transcriptomics	29	CD
SRR5947947	G89312	21	Female	UC				CSMDRVXG	host_transcriptomics	29	CD
SRR5947918	G89323	21	Female	UC				CSMDRVXH	host_transcriptomics	29	CD
SRR5947939	G89344	21	Female	UC				CSMDRVXJ	host_transcriptomics	22	CD
SRR5947906	G89305	41	Male	CD				CSMDRVXN	host_transcriptomics	20	UC
SRR5947952	G89317	41	Male	CD				CSMDRVXK	host_transcriptomics	20	UC
SRR5947915	G89328	41	Male	CD				CSMDRVXM	host_transcriptomics	20	UC
SRR5947920	G89353	41	Male	CD				CSMDRVXL	host_transcriptomics	20	UC
SRR5947931	G89372	41	Male	CD				CSMDRVXS	host_transcriptomics	18	CD
SRR5947904	G89303	24	Female	CD				CSMDRVXU	host_transcriptomics	18	CD
								CSMDRVXT	host_transcriptomics	18	CD
								CSMDRVXX	host_transcriptomics	19	UC
								CSMDTZ4Y	host_transcriptomics	19	UC
								CSMDTZ4X	host_transcriptomics	19	UC
								CSMDRVXY	host_transcriptomics	35	UC
								CSMDRVY1	host_transcriptomics	35	UC
								CSMDRVXZ	host_transcriptomics	35	UC
								CSMDRVY4	host_transcriptomics	30	CD
								CSMDRVY2	host_transcriptomics	30	CD
								CSMDRVY3	host_transcriptomics	30	CD
								CSMDRVY7	host_transcriptomics	28	UC
								CSMDRVY5	host_transcriptomics	28	UC
								CSMDRVY6	host_transcriptomics	28	UC
								MSM5CFCV	host_transcriptomics	30	CD
								MSM5CFCU	host_transcriptomics	30	CD
								MSM5CFCW	host_transcriptomics	30	CD
								MSM5LWKD	host_transcriptomics	30	CD
								MSM5LWJZ	host_transcriptomics	30	CD
								MSM5LWKE	host_transcriptomics	30	CD
								MSM5CFD6	host_transcriptomics	30	CD
								MSM5CFD7	host_transcriptomics	30	CD
								MSM5LWKW	host_transcriptomics	26	CD
								MSM5LWKX	host_transcriptomics	26	CD
								MSM5LWKR	host_transcriptomics	26	CD
								MSM5LWKQ	host_transcriptomics	26	CD
								MSM5LWL3	host_transcriptomics	43	CD
								MSM5LWL4	host_transcriptomics	43	CD
								MSM719MJ	host_transcriptomics	43	CD
								MSM5LWL5	host_transcriptomics	21	UC
								MSM5LWL1	host_transcriptomics	21	UC
								MSM5LWL2	host_transcriptomics	21	UC
								MSM5LWL6	host_transcriptomics	41	CD
								MSM5LWL7	host_transcriptomics	41	CD
								MSM5LWJ3	host_transcriptomics	24	CD
								MSM5LWJ4	host_transcriptomics	24	CD
								MSM719N4	host_transcriptomics	24	CD
								MSM719N5	host_transcriptomics	24	CD
								MSM5LWJG	host_transcriptomics	22	CD
								MSM5LWJH	host_transcriptomics	22	CD
								MSM719MD	host_transcriptomics	74	UC
								MSMAKNET	host_transcriptomics	74	UC
								MSMAKNES	host_transcriptomics	74	UC
								MSM719MT	host_transcriptomics	19	CD
								MSM719MS	host_transcriptomics	19	CD
								MSM719N1	host_transcriptomics	29	UC
								MSM719MZ	host_transcriptomics	29	UC

## Sheet: host_transcriptomics_nonIBD
External ID	data_type	Age at diagnosis	diagnosis
CSM5FZ38	host_transcriptomics		nonIBD
CSM5FZ39	host_transcriptomics		nonIBD
HSM5FZBI	host_transcriptomics		nonIBD
HSM5FZBH	host_transcriptomics		nonIBD
HSM6S4GM	host_transcriptomics		nonIBD
HSM6S4GN	host_transcriptomics		nonIBD
HSM5FZBE	host_transcriptomics		nonIBD
HSM5FZBD	host_transcriptomics		nonIBD
HSM5FZB4	host_transcriptomics		nonIBD
HSM5FZB5	host_transcriptomics		nonIBD
HSM5FZAX	host_transcriptomics		nonIBD
HSM5FZAV	host_transcriptomics		nonIBD
HSM5FZAW	host_transcriptomics		nonIBD
HSM6S4FN	host_transcriptomics		nonIBD
HSM6S4FP	host_transcriptomics		nonIBD
HSM6S4FO	host_transcriptomics		nonIBD
HSM6S4FY	host_transcriptomics		nonIBD
HSM6S4G1	host_transcriptomics		nonIBD
HSM6S4FZ	host_transcriptomics		nonIBD
HSM6S4G2	host_transcriptomics		nonIBD
HSM6S4G4	host_transcriptomics		nonIBD
HSM6S4G3	host_transcriptomics		nonIBD
HSM6S4G6	host_transcriptomics		nonIBD
HSM6S4G7	host_transcriptomics		nonIBD
HSM6S4G5	host_transcriptomics		nonIBD
HSM9UBMS	host_transcriptomics		nonIBD
HSM9UBMU	host_transcriptomics		nonIBD
HSM9UBMT	host_transcriptomics		nonIBD
MSM5LWJN	host_transcriptomics		nonIBD
MSM5LWJO	host_transcriptomics		nonIBD
MSM5LWJT	host_transcriptomics		nonIBD
MSM5LWJS	host_transcriptomics		nonIBD
MSM5LWJV	host_transcriptomics		nonIBD
MSM5LWJU	host_transcriptomics		nonIBD
MSM719M5	host_transcriptomics		nonIBD
MSM719M6	host_transcriptomics		nonIBD
MSM5LWKG	host_transcriptomics		nonIBD
MSM5LWKF	host_transcriptomics		nonIBD
MSM719MA	host_transcriptomics		nonIBD
MSM719M9	host_transcriptomics		nonIBD
MSM719MU	host_transcriptomics		nonIBD
MSM719MR	host_transcriptomics		nonIBD
MSM719NA	host_transcriptomics		nonIBD
MSM719NP	host_transcriptomics		nonIBD
MSM719NO	host_transcriptomics		nonIBD
PSM6XBZX	host_transcriptomics		nonIBD
PSM6XBZW	host_transcriptomics		nonIBD
PSM6XC11	host_transcriptomics		nonIBD
PSM6XC12	host_transcriptomics		nonIBD
PSM6XC13	host_transcriptomics		nonIBD
PSM6XC14	host_transcriptomics		nonIBD

## Sheet: metatranscriptomics_nonIBD
External ID	data_type	Age at diagnosis	diagnosis
ESM5GEYU_P	metatranscriptomics		nonIBD
ESM5GEZ3_P	metatranscriptomics		nonIBD
ESM5MEBP_P	metatranscriptomics		nonIBD
ESM5ME9H_P	metatranscriptomics		nonIBD
HSM5MD8A_P	metatranscriptomics		nonIBD
HSM5MD57_P	metatranscriptomics		nonIBD
HSM5MD59_P	metatranscriptomics		nonIBD
HSM5MD82_P	metatranscriptomics		nonIBD
HSM5MD8P_P	metatranscriptomics		nonIBD
HSM5MD8N_P	metatranscriptomics		nonIBD
CSM6J2H9_P	metatranscriptomics		nonIBD
MSM6J2HP	metatranscriptomics		nonIBD
MSM6J2HR	metatranscriptomics		nonIBD
MSM6J2HT	metatranscriptomics		nonIBD
MSM6J2QH	metatranscriptomics		nonIBD
MSM6J2QP	metatranscriptomics		nonIBD
MSM6J2QF	metatranscriptomics		nonIBD
MSM79H5Q	metatranscriptomics		nonIBD
MSM79H5Y	metatranscriptomics		nonIBD
MSM79HAH	metatranscriptomics		nonIBD
MSM6J2JN	metatranscriptomics		nonIBD
MSM6J2JP	metatranscriptomics		nonIBD
MSM6J2JR	metatranscriptomics		nonIBD
MSM6J2LV	metatranscriptomics		nonIBD
MSM6J2SE	metatranscriptomics		nonIBD
MSM6J2SK	metatranscriptomics		nonIBD
MSM79HEU	metatranscriptomics		nonIBD
MSM79HEY	metatranscriptomics		nonIBD
MSM79HB6	metatranscriptomics		nonIBD

## Sheet: 13 common samples 
Project	External ID	Participant ID	data_type	week_num	Age at diagnosis	diagnosis
C3002CSC1_TX	CSM5FZ1G	C3002	host_transcriptomics	0	47	CD
G89301	CSM5FZ3T_P	C3002	metatranscriptomics	0	47	CD
C3003CSC1_TX	CSM5FZ1J	C3003	host_transcriptomics	1	29	UC
G89324	CSM5FZ4G_P	C3003	metatranscriptomics	3	29	UC
C3004CSC1_TX	CSM5FZ1O	C3004	host_transcriptomics	0	33	UC
G89334	CSM5MCU8_P	C3004	metatranscriptomics	4	33	UC
C3005CSC1_TX	CSM5FZ1Q	C3005	host_transcriptomics	0	58	UC
G89325	CSM5MCUQ_P	C3005	metatranscriptomics	1	58	UC
C3006CSC1_TX	CSM5FZ1W	C3006	host_transcriptomics	0	24	UC
G89322	CSM5MCTZ_P	C3006	metatranscriptomics	0	24	UC
C3008CSC1_TX	CSM5FZ22	C3008	host_transcriptomics	0	24	CD
G89356	CSM5MCU4_P	C3008	metatranscriptomics	0	24	CD
M2008CSC1_TX	MSM5CFCV	M2008	host_transcriptomics	0	30	CD
G89288	MSM5LLHX_P	M2008	metatranscriptomics	14	30	CD
M2014CSC1_TX	MSM5CFD6	M2014	host_transcriptomics	0	30	CD
G89287	MSM5FZ9X_P	M2014	metatranscriptomics	4	30	CD
M2021CSC1_TX	MSM5LWKW	M2021	host_transcriptomics	0	26	CD
G89286	MSM5LLHR_P	M2021	metatranscriptomics	0	26	CD
M2025CSC1_TX	MSM5LWL3	M2025	host_transcriptomics	1	43	CD
G89296	MSM5LLIC_P	M2025	metatranscriptomics	0	43	CD
M2026CSC1_TX	MSM5LWL5	M2026	host_transcriptomics	0	21	UC
G89294	MSM5LLIQ_P	M2026	metatranscriptomics	0	21	UC
M2027CSC1_TX	MSM5LWL6	M2027	host_transcriptomics	2	41	CD
G89305	MSM5LLIS_P	M2027	metatranscriptomics	0	41	CD
M2028CSC1_TX	MSM5LWJ3	M2028	host_transcriptomics	1	24	CD
G89303	MSM5LLFG_P	M2028	metatranscriptomics	0	24	CD

## Sheet: Selected Host & Meta Transcript
HSPs			High correlate with IBD
Host Transcripts	Microbial Transcripts		Host Transcripts	Microbial Transcripts
HSP90B1	N087A_GL0022957		ICAM1	O2.UC7-1_GL0142548
	T2D-73A_GL0007671
	MH0012_GL0198676		IL13	N021A_GL0038803
	N087A_GL0048443			MH0115_GL0123412
	MH0004_GL0006913			MH0181_GL0040078
	MH0381_GL0037362			MH0057_GL0017919
	MH0012_GL0035830			MH0229_GL0165937
	V1.UC26-4_GL0149656			O2.UC20-1_GL0180754
	MH0101_GL0038370			MH0302_GL0049656
	MH0280_GL0064436			MH0204_GL0102608
	O2.UC9-1_GL0023340			MH0010_GL0024397
				MH0253_GL0204684
HSP90B3P	O2.UC7-0_GL0106465			MH0318_GL0025807
	MH0374_GL0166768			MH0204_GL0040376
	MH0093_GL0025609			MH0212_GL0115822
	MH0181_GL0139500			MH0457_GL0103054
	O2.UC41-0_GL0100285			NLM023_GL0102431
	NOF010_GL0037983			MH0061_GL0013546
	MH0314_GL0039996			N087A_GL0006685
	MH0431_GL0037094			MH0384_GL0042083
	MH0181_GL0120614			NLM029_GL0081185
	T2D-73A_GL0043401			MH0305_GL0077371
	O2.UC52-0_GL0046359			MH0433_GL0005783
				MH0260_GL0009318
HSPA12A	N088A_GL0084884			MH0260_GL0165165
	MH0239_GL0015630			DLM013_GL0042260
	MH0145_GL0082459			O2.UC57-0_GL0088729
	V1.CD3-0-PN_GL0133247			MH0002_GL0011868
	T2D-62A_GL0016016			V1.FI07_GL0174604
	MH0191_GL0035097			MH0355_GL0196049
	MH0287_GL0000648			V1.UC52-1_GL0039344
	MH0069_GL0042898			MH0293_GL0080811
	MH0313_GL0075993			ED15A_GL0015904
	V1.CD4-0-PT_GL0026894			V1.FI30_GL0114769
	MH0006_GL0153906			DLM016_GL0028792
	MH0053_GL0045299			T2D-176A_GL0020696
	MH0345_GL0148183			NLM005_GL0045915
	MH0082_GL0004314			MH0452_GL0169750
	MH0035_GL0048484
			IL17F	MH0186_GL0073868
HSPA12B	DLM027_GL0006115			V1.FI29_GL0033097
				N009A_GL0010153
HSPA13	MH0004_GL0034019			MH0398_GL0059745
	T2D-133A_GL0096072			V1.UC35-0_GL0016594
	MH0395_GL0013067			MH0169_GL0064723
	MH0238_GL0078522
	MH0302_GL0059156		PLAU	N021A_GL0038803
	MH0402_GL0086212			MH0115_GL0123412
	BGI-06A_GL0059009			T2D-135A_GL0097462
	MH0189_GL0140995			MH0181_GL0040078
	MH0115_GL0019715			MH0057_GL0017919
	MH0011_GL0082828			MH0381_GL0125180
	MH0116_GL0079983			MH0229_GL0165937
	NOF010_GL0025101			MH0206_GL0205036
	MH0101_GL0100369			MH0010_GL0012973
	DOF006_GL0030657			MH0189_GL0043949
	DOM005_GL0052676			MH0066_GL0009602
	T2D-14A_GL0078952			MH0418_GL0091817
	T2D-120A_GL0052236			T2D-113A_GL0047216
	MH0006_GL0149432			T2D-48A_GL0072523
	MH0039_GL0021985			MH0198_GL0105467
	MH0333_GL0128692			O2.UC20-1_GL0180754
	MH0388_GL0096075			MH0204_GL0102608
	MH0101_GL0085701			MH0298_GL0121070
	MH0303_GL0145956			V1.UC38-4_GL0090396
	MH0381_GL0112221			O2.UC36-1_GL0067389
	DOM005_GL0053897			MH0010_GL0024397
				MH0253_GL0204684
HSPA6	N087A_GL0022957			MH0318_GL0025807
	MH0012_GL0198676			V1.UC31-4_GL0016578
	MH0302_GL0037843			NLM031_GL0032569
	N087A_GL0048443			T2D-140A_GL0015324
	MH0004_GL0006913			MH0204_GL0040376
	MH0381_GL0037362			MH0287_GL0091879
	MH0012_GL0035830			MH0128_GL0051588
	MH0101_GL0038370			MH0267_GL0113172
	MH0068_GL0045578			MH0212_GL0115822
	T2D-48A_GL0062778			MH0333_GL0051727
	MH0280_GL0064436			MH0457_GL0103054
				NLM023_GL0102431
HSPD1P6	V1.CD44-0_GL0006973			T2D-48A_GL0034003
	MH0243_GL0025918			MH0041_GL0041495
	MH0140_GL0030238			MH0025_GL0061655
	V1.CD3-0-PN_GL0069199			MH0229_GL0043377
	T2D-109A_GL0029818			V1.FI03_GL0076743
	MH0061_GL0005161			MH0061_GL0013546
	MH0101_GL0102996			N087A_GL0080386
	MH0010_GL0004978			N087A_GL0006685
	MH0004_GL0023032			DLM015_GL0046568
	MH0402_GL0100979			MH0384_GL0042083
	NOM023_GL0047958			MH0420_GL0009661
	T2D-113A_GL0075299			NLM029_GL0081185
				MH0277_GL0042275
				O2.UC31-1_GL0040340
				V1.UC58-4_GL0167421
				N085A_GL0005867
				MH0318_GL0038478
				O2.UC6-2_GL0065438
				MH0433_GL0005783
				MH0260_GL0009318
				MH0260_GL0165165
				DLM013_GL0042260
				T2D-173A_GL0018174
				SZEY-58A_GL0050458
				V1.UC30-0_GL0100004
				O2.CD3-0-PT_GL0090497
				MH0297_GL0073468
				V1.UC25-0_GL0100482
				V1.UC54-4_GL0004561
				O2.UC57-0_GL0088729
				MH0002_GL0011868
				V1.FI07_GL0174604
				V1.FI37_GL0041800
				MH0355_GL0196049
				O2.UC57-2_GL0018143
				V1.UC52-1_GL0039344
				MH0322_GL0054238
				MH0293_GL0080811
				ED15A_GL0015904
				V1.FI30_GL0114769
				DLM016_GL0028792
				T2D-176A_GL0020696
				NLM005_GL0045915
				MH0008_GL0030073
				MH0452_GL0169750
				O2.UC6-1_GL0010921
			SFTPD	MH0303_GL0082912
				MH0106_GL0005052
				MH0167_GL0044480
				O2.UC31-1_GL0131838
				MH0003_GL0069538
				T2D-51A_GL0078676
				MH0277_GL0033780
				O2.UC58-2_GL0138136
				MH0189_GL0093660
				MH0052_GL0045176
				O2.UC24-2_GL0103042
				O2.UC57-2_GL0075806
				V1.UC26-4_GL0095284
				MH0004_GL0027036
				MH0105_GL0068219
				MH0070_GL0025640
			STAT3	V1.UC26-4_GL0149656
