# Supplementary material for: Immuno-informatics voyage through molecular mimicry of Heat Shock Proteins: Potential IBD immunopathogenesis
Source: PLoS One. 2025 Oct 16;20(10):e0333618. doi: 10.1371/journal.pone.0333618 (PMC12530574; doi:10.1371/journal.pone.0333618)
Supplement: S3 File — This file represents host HSPs’ selected gene from IBDMDB for random forest in sheet one and the highly correlated gene with IBD in sheet two. (XLSX) [file pone.0333618.s003.xlsx]

## Sheet: HSPs selected from IBDMDB-host 
Transcript	CSM5FZ1F	CSM5FZ1G	CSM5FZ1H	CSM5FZ1I	CSM5FZ1J	CSM5FZ1K	CSM5FZ1L	CSM5FZ1M	CSM5FZ1N	CSM5FZ1O	CSM5FZ1Q	CSM5FZ1R	CSM5FZ1S	CSM5FZ1T	CSM5FZ1U	CSM5FZ1V	CSM5FZ1W	CSM5FZ22	CSM5FZ23	CSM5FZ24	CSM5FZ27	CSM5FZ28	CSM5FZ29	CSM5FZ2A	CSM5FZ2B	CSM5FZ2C	CSM5FZ2D	CSM5FZ2E	CSM5FZ2F	CSM5FZ2G	CSM5FZ2H	CSM5FZ2I	CSM5FZ2L	CSM5FZ2M	CSM5FZ2N	CSM5FZ2O	CSM5FZ2P	CSM5FZ2Q	CSM5FZ2R	CSM5FZ2S	CSM5FZ2T	CSM5FZ34	CSM5FZ35	CSM5FZ36	CSM5FZ37	CSM5FZ38	CSM5FZ39	CSM5FZ3A	CSM5FZ3B
HSP90AA1	78895	50333	54849	42250	56508	49767	64858	45868	32286	52845	40754	98328	103165	77319	50965	65108	60045	36976	41481	53009	49017	50470	47746	42273	50462	41780	59102	37122	51913	72724	58408	45057	42317	76591	43393	36567	45050	36697	61306	60262	62044	25231	70392	23926	31229	31452	27696	41741	33896
HSP90AA4P	8	8	11	11	4	4	12	10	8	12	7	10	14	18	10	16	14	5	5	10	17	15	9	5	6	13	15	8	8	9	14	11	5	18	8	15	12	7	13	13	12	8	18	11	33	35	32	48	27
HSP90AA5P	2	2	1	0	0	4	4	1	3	1	6	4	4	3	1	4	0	0	4	10	2	2	1	1	4	1	2	1	2	3	6	4	3	3	2	3	5	2	3	3	3	1	2	6	8	10	3	10	5
HSP90AA6P	5	5	7	2	3	0	6	5	3	4	5	7	7	6	5	2	0	1	0	4	6	10	8	7	10	2	7	4	5	8	4	5	4	8	6	3	6	3	0	10	10	2	8	0	9	16	8	22	12
HSP90AB1	37996	31644	35978	31169	37933	31590	42408	29477	26518	46999	25762	68798	62642	54848	42343	49859	41357	28589	34743	41278	29263	35377	29147	22771	35855	29016	35095	31446	38927	54093	43015	30506	26049	60542	27498	26082	35431	27015	32371	43875	39748	17974	48337	30707	23260	25353	22479	24450	16555
HSP90AB2P	14	10	16	13	24	11	22	10	11	12	17	25	27	24	12	17	14	9	13	17	13	15	16	8	18	8	17	22	16	22	14	17	11	30	13	23	18	20	21	19	16	12	20	25	22	18	23	31	16
HSP90AB3P	128	114	109	111	149	125	144	107	110	108	112	226	223	223	123	158	170	110	137	180	99	131	116	87	133	97	170	131	131	231	137	123	126	239	109	89	154	124	119	169	151	84	171	150	158	179	160	166	104
HSP90AB6P	1	1	1	1	0	1	1	0	1	1	0	2	3	5	3	2	1	0	2	1	0	3	0	2	2	2	2	0	1	3	2	1	0	2	0	1	2	2	0	2	2	1	2	11	2	1	1	3	1
HSP90AB7P	0	0	0	0	0	1	2	1	1	0	1	1	1	3	0	0	0	0	0	0	1	0	0	0	1	0	0	0	0	1	0	1	1	0	1	1	2	1	2	1	3	1	0	59	2	1	3	3	0
HSP90B1	78955	40916	41979	47015	34558	33271	41577	35402	38139	54392	35233	68306	59591	51908	65987	71298	35057	20845	34687	35097	32557	39730	30963	33533	49591	46810	46665	34650	41203	44318	79270	66423	32566	85868	36340	22131	63565	35345	35399	49451	33182	19054	67321	27430	35067	20470	23999	49718	24936
HSP90B2P	69	37	37	52	68	44	53	58	58	49	62	61	60	87	46	79	44	57	49	35	90	50	43	56	48	66	73	31	43	80	100	70	84	116	61	56	71	46	52	69	47	37	68	60	110	79	60	132	79
HSP90B3P	35	27	27	28	19	19	19	19	20	34	27	30	34	33	36	49	20	12	18	29	10	23	23	17	29	28	28	29	23	26	43	40	16	36	24	11	42	24	14	20	17	12	39	26	61	38	45	84	29
HSPA12A	62	23	21	90	87	63	112	46	204	232	70	129	156	104	180	282	138	63	198	90	41	83	45	55	258	199	161	237	260	158	217	238	77	159	86	64	374	484	62	118	59	29	247	124	115	69	142	96	53
HSPA12B	22	23	27	57	78	14	23	94	122	265	70	23	33	112	290	127	37	65	104	32	79	48	16	58	281	224	77	89	99	164	224	199	95	122	37	72	553	82	69	79	45	46	248	243	48	71	27	210	64
HSPA13	1835	1566	1244	1630	1253	1193	1596	1128	1259	2256	1438	1481	1990	1970	2592	2342	1315	1084	1266	1022	909	1311	1192	1282	1991	1764	2276	1574	1338	1916	3965	2120	850	2039	1380	1112	3822	1188	1705	1365	1001	731	2781	838	1217	883	959	1531	791
HSPA14	1163	1266	1423	1239	1274	1571	1727	1147	836	1422	1228	1998	1883	1936	1216	1613	1640	1153	1667	1491	1254	1578	1556	1010	1105	1145	1470	1183	1521	1448	1245	1144	1136	1796	1107	1284	1010	1215	1356	1729	1789	685	1447	813	1089	950	808	1009	740
HSPA1A	1514	1434	1497	970	1324	1650	1135	1222	1449	2739	981	2579	1912	1394	1987	1569	2736	709	1561	2397	1610	2637	2678	820	2084	1182	1202	2036	2440	1953	1350	2451	778	1279	1738	897	1727	982	844	807	1293	382	2080	1695	1856	1152	1123	1716	846
HSPA1B	1674	2089	2468	1779	2049	3631	2141	1512	1478	3013	1676	5425	3452	1801	1946	2429	3571	1124	2680	3674	2169	4279	3565	2224	4007	2658	1507	4085	4101	1735	1508	2765	1629	2539	2631	1552	1160	1914	1389	1823	2696	880	2170	2148	2901	1712	1855	1502	1353
HSPA1L	59	70	91	79	111	98	64	84	38	102	79	67	53	146	81	102	95	71	69	76	79	108	57	84	129	78	64	112	75	206	104	74	85	72	42	83	83	48	93	70	84	63	79	91	79	104	71	72	57
HSPA2	385	982	1087	1125	461	3640	1303	389	895	2018	455	2230	1371	794	1283	999	1193	272	1562	1728	425	2309	1071	284	2069	1161	536	2011	2845	432	639	1448	369	1018	552	388	1277	1465	240	1694	1345	233	1017	965	775	316	583	469	139
HSPA4	5589	5440	5932	4820	4726	7358	6979	3678	3722	5912	4149	9221	7739	7502	5802	6568	6173	3995	6238	6844	4488	6212	7062	3775	5094	4908	5307	4377	6902	6194	5580	5182	3968	7402	5148	4328	5084	5206	4972	7228	7724	2624	6806	2682	4971	3116	3213	3880	2669
HSPA4L	248	454	411	345	139	219	289	137	241	753	66	739	886	226	659	750	307	103	256	226	98	297	158	81	360	361	147	155	164	165	497	247	124	532	231	86	279	470	101	287	247	30	266	40	87	62	110	122	41
HSPA5	94911	35922	35935	36868	30138	27502	28541	21014	23394	39086	30369	78491	62158	45553	55844	63610	29410	13821	29696	28219	32906	31149	25318	34233	36822	36338	65805	20495	40939	28752	58759	54305	20118	64772	27774	18851	45062	24405	41746	35075	28251	14062	55415	28857	21846	12587	11126	33707	20064
HSPA6	213	22	18	78	51	16	37	44	27	105	80	250	27	43	287	89	44	34	68	32	28	44	32	49	60	69	103	40	64	84	90	111	39	221	43	40	854	45	65	63	48	27	244	163	64	64	45	487	127
HSPA7	24	9	2	45	35	9	22	28	36	71	46	6	5	106	77	34	26	20	55	18	16	23	19	33	34	48	87	44	25	212	181	199	29	178	39	14	205	41	23	25	12	25	133	170	64	62	53	252	87
HSPA8	107168	58246	58327	49103	76487	49905	56727	64589	33487	62119	72101	154080	143755	114508	74048	94939	72254	77577	49472	54224	72874	58210	54077	72740	67875	59789	77589	35159	60415	80622	70240	63922	63799	79033	47816	64098	55359	39572	81506	60565	65680	44701	80872	56551	48680	54637	35124	70337	78201
HSPA8P1	65	50	42	44	49	31	33	40	27	30	51	121	134	113	45	64	56	69	41	53	48	46	45	74	63	42	63	23	39	65	51	25	42	57	35	57	51	23	59	34	52	40	83	137	127	120	83	229	172
HSPA8P11	2	4	2	2	7	5	7	2	4	6	3	4	9	14	3	9	6	5	9	5	6	3	5	3	5	4	5	4	6	8	5	12	6	6	6	13	6	5	5	8	3	7	8	3	9	18	9	14	20
HSPA8P13	0	0	0	0	0	0	0	0	0	0	0	0	0	0	0	0	0	0	0	0	0	0	0	0	0	0	0	0	0	0	0	0	0	0	0	0	0	0	0	0	0	0	0	0	0	0	0	0	0
HSPA8P14	1	2	2	1	2	1	2	0	1	1	3	2	2	3	0	1	2	0	0	2	4	0	3	4	7	3	2	2	3	4	4	2	0	2	1	1	0	5	1	0	0	0	1	3	2	0	5	8	2
HSPA8P15	2	0	0	2	9	0	6	5	0	1	1	0	0	8	3	1	0	11	5	0	8	4	0	7	0	3	2	1	1	3	3	2	13	6	2	6	1	4	5	0	1	0	4	3	0	1	0	3	1
HSPA8P16	4	0	3	1	1	1	0	4	1	6	3	8	4	4	8	2	3	2	2	0	4	0	3	5	3	3	3	1	2	4	5	9	3	5	5	4	2	0	4	6	7	2	4	8	7	20	2	14	19
HSPA8P17	0	0	0	0	0	0	0	0	0	0	0	0	0	0	0	0	0	0	0	1	0	0	0	1	0	0	0	0	0	0	0	0	0	0	0	0	0	0	0	0	0	0	0	1	1	0	0	0	0
HSPA8P18	4	2	2	2	1	0	0	1	1	1	1	2	6	0	1	0	2	0	3	1	3	2	0	2	1	1	0	0	0	3	1	2	4	3	0	5	1	1	4	2	1	0	0	0	9	7	2	3	12
HSPA8P19	0	0	0	1	0	0	0	0	0	0	0	0	0	0	0	0	0	0	0	0	0	0	0	0	0	0	0	0	0	0	0	0	0	0	0	1	0	0	0	0	0	0	0	1	0	0	1	0	0
HSPA8P20	0	1	0	1	1	0	0	0	0	0	0	0	0	1	2	0	1	1	0	0	0	0	0	0	1	2	0	0	1	1	1	0	1	5	1	0	0	0	0	0	0	0	1	1	1	0	4	2	2
HSPA8P3	0	2	1	1	0	0	0	1	0	0	1	0	1	0	0	0	0	1	0	0	1	1	2	0	0	1	1	0	0	1	0	1	3	0	0	1	3	0	1	0	0	4	0	0	0	0	0	1	1
HSPA8P4	2	2	0	5	1	0	1	2	8	1	4	3	2	8	2	4	1	3	3	0	1	5	3	6	7	5	8	11	4	4	2	9	1	7	7	8	15	3	1	0	2	0	10	3	4	9	2	12	5
HSPA8P5	41	37	26	28	42	26	32	30	26	26	51	87	81	57	38	65	53	48	23	39	41	34	35	58	51	45	53	18	30	61	45	28	32	49	23	36	33	36	52	42	44	33	52	73	88	93	77	135	124
HSPA8P6	0	0	0	0	0	0	1	0	0	0	0	0	0	0	0	0	0	1	0	0	0	1	0	0	0	1	0	0	0	1	1	1	1	0	0	0	1	0	0	1	0	0	1	0	0	0	1	0	0
HSPA8P7	7	6	8	3	5	6	5	5	4	9	13	26	22	39	18	23	20	11	8	13	9	13	8	20	11	15	19	6	6	16	14	16	14	11	11	21	19	14	17	17	5	8	12	9	26	27	13	21	22
HSPA8P8	47	31	24	15	34	32	28	35	19	37	37	107	83	95	40	84	60	40	35	37	32	47	29	45	53	41	39	22	30	57	43	42	36	59	39	58	57	45	54	35	48	31	51	35	68	84	55	101	102
HSPA8P9	52	31	27	28	43	26	32	39	27	24	54	99	82	75	39	47	43	52	26	39	27	28	34	51	37	44	53	22	39	46	43	32	39	46	32	45	41	33	60	34	47	29	51	79	77	64	44	84	82
HSPA9	15008	12747	14184	11570	12159	13813	15432	10385	7363	13263	9003	22000	18100	15718	10334	13736	14798	10376	13623	16374	11301	12948	14268	8184	11564	9145	13428	12558	15394	11174	9104	8228	9774	16627	11526	9592	7726	8578	11675	16334	16479	6395	12691	9257	11858	8417	9571	8433	5891
HSPA9P1	28	24	16	11	20	25	24	17	15	13	25	39	29	34	23	25	35	18	26	34	22	30	29	22	27	21	34	20	19	30	18	13	17	42	21	24	16	16	40	39	22	11	27	23	50	39	48	34	14
HSPB1	408	1507	2005	1850	626	2511	1445	823	1731	4887	822	2504	1835	926	2040	2457	2533	397	2966	3904	1189	3765	5879	561	6848	3904	644	3517	3976	2239	1583	5920	708	2156	2742	703	2613	2240	631	2986	4317	430	3098	4074	4248	909	1298	1247	608
HSPB11	590	536	660	790	655	639	640	557	445	734	956	686	569	990	968	796	611	824	649	810	766	955	737	580	978	866	750	916	944	1191	1117	972	784	850	530	800	1036	563	700	1041	995	490	1254	314	792	705	599	703	512
HSPB1P1	0	3	2	0	1	2	1	2	1	7	3	4	2	1	3	1	2	2	5	7	0	15	13	2	18	7	2	6	7	6	5	9	1	4	11	0	4	3	0	7	10	2	7	31	26	6	3	7	7
HSPB1P2	0	3	1	3	2	1	1	1	0	5	0	2	4	0	3	1	5	0	5	7	1	3	6	1	12	9	2	6	8	5	3	7	1	3	4	1	6	2	2	5	5	0	6	43	27	2	9	9	6
HSPB2	0	0	0	0	0	0	0	0	0	3	0	0	1	0	0	0	0	1	0	0	0	0	0	0	4	0	0	3	0	1	0	1	0	0	0	0	0	1	0	1	0	0	1	0	0	0	2	2	1
HSPB2-C11orf52	0	0	0	0	0	0	0	0	0	0	0	0	0	0	0	0	0	0	0	0	0	0	0	0	0	0	0	0	0	0	0	0	0	0	0	0	0	0	0	0	0	0	0	0	0	0	0	0	0
HSPB3	1	0	0	1	0	9	86	0	4	0	2	5	18	0	4	3	66	1	41	25	0	1	2	1	24	2	0	4	140	0	1	0	0	4	5	0	1	1	2	5	73	0	0	2	3	0	4	2	0
HSPB6	29	34	20	127	46	100	31	51	253	743	39	35	52	48	94	185	51	26	189	121	22	43	18	28	725	49	84	344	67	103	51	248	55	115	28	35	58	230	24	190	27	15	192	387	130	92	112	66	27
HSPB7	16	3	0	69	43	22	12	51	307	281	32	10	12	59	98	90	17	51	77	28	20	25	16	24	378	29	47	191	33	84	55	152	40	65	13	38	111	117	55	138	25	16	239	140	40	56	32	66	60
HSPB8	39	46	32	274	86	105	44	106	445	712	139	19	67	441	452	248	38	84	197	157	64	66	39	46	930	100	236	483	98	672	431	268	82	435	39	68	979	252	75	376	34	133	401	310	63	142	105	158	36
HSPB9	0	2	0	1	0	1	0	6	0	0	1	1	0	2	0	4	1	4	1	1	1	4	0	1	2	2	1	3	3	1	1	4	2	2	1	3	0	0	1	1	3	1	0	1	0	5	2	0	0
HSPBAP1	200	215	227	298	183	225	180	210	191	339	260	412	301	394	326	329	244	254	195	185	265	295	162	240	309	303	375	251	184	382	206	262	230	366	145	216	363	269	246	308	236	127	421	251	239	274	202	301	250
HSPBP1	787	509	792	663	458	544	421	352	380	1189	381	1202	806	460	930	1181	598	204	698	637	493	860	922	335	908	895	486	642	836	494	797	1406	370	1020	672	367	605	549	476	943	977	280	952	1268	755	332	386	612	227
HSPD1	31061	18890	22073	14621	24508	17242	31055	20595	10533	19383	14664	36603	37600	27806	16917	24325	24325	15943	17347	20305	17348	14967	18467	14403	14296	12808	22286	13604	20211	20677	16388	10365	16667	30439	17701	16931	9737	13878	18794	22070	22139	10577	23165	10845	15300	11793	11931	12574	8494
HSPD1P1	440	135	72	60	261	71	146	96	88	72	128	421	343	268	62	105	159	84	79	209	72	74	84	149	134	126	213	79	154	231	80	38	159	361	85	78	70	62	251	157	183	64	102	64	93	351	87	88	71
HSPD1P10	3	0	1	1	1	2	0	0	3	0	3	1	0	12	6	2	1	3	1	3	0	3	1	1	3	0	1	0	1	9	2	0	0	1	0	2	3	0	2	3	1	2	2	2	2	2	5	3	5
HSPD1P11	0	0	0	2	3	1	1	5	2	4	2	0	3	1	2	3	5	4	5	0	3	8	2	0	0	10	3	1	2	1	2	2	6	11	5	9	1	5	5	6	5	1	3	1	4	0	1	2	0
HSPD1P14	1	0	0	0	0	0	0	0	0	0	0	0	0	0	0	0	0	0	0	0	0	0	1	0	0	0	1	1	0	0	0	0	0	0	0	1	0	0	0	0	0	0	0	0	0	0	0	0	0
HSPD1P15	0	0	0	0	0	0	0	0	1	0	0	0	0	0	1	0	0	0	0	0	0	0	0	0	0	0	0	0	0	0	0	0	0	0	0	0	0	0	0	0	0	0	0	0	0	0	0	0	0
HSPD1P16	3	0	1	0	0	0	1	0	0	0	0	0	0	0	0	0	1	0	2	2	0	0	0	0	0	0	0	1	0	0	0	2	0	1	1	0	0	0	0	0	0	1	0	1	4	0	2	2	1
HSPD1P18	0	0	0	0	0	1	0	0	0	0	1	0	0	0	0	0	0	0	0	0	0	0	0	0	0	1	0	0	0	0	0	0	0	0	0	0	0	0	0	0	0	1	0	0	0	0	0	0	0
HSPD1P2	3	0	2	2	4	1	0	4	2	1	0	5	1	0	1	2	3	1	1	1	1	1	3	1	0	3	2	2	5	3	4	0	2	1	1	2	2	0	1	0	2	1	2	1	5	11	3	3	0
HSPD1P21	0	0	0	0	0	0	0	0	0	0	0	0	0	0	0	0	0	0	0	0	0	0	0	0	0	0	0	0	0	0	0	0	0	0	0	0	1	0	0	0	0	0	0	0	0	0	0	0	0
HSPD1P3	1	1	0	0	0	0	1	0	0	5	0	4	5	1	0	2	4	0	0	1	1	0	0	1	1	1	2	1	3	1	0	1	1	0	2	1	0	0	0	1	1	1	0	1	3	1	5	1	2
HSPD1P5	6	5	3	5	9	8	13	6	4	2	5	9	17	16	4	11	8	6	3	12	7	11	7	1	10	9	8	5	7	7	10	6	5	16	8	9	8	8	8	5	6	6	5	10	16	22	9	14	11
HSPD1P6	11	7	8	8	14	6	6	6	9	17	16	8	12	13	26	17	15	4	8	8	6	9	12	6	16	22	21	5	9	16	28	20	21	25	14	6	25	5	13	11	16	3	43	14	27	8	13	48	15
HSPD1P7	2	1	2	1	0	3	6	1	1	2	2	3	1	3	0	3	1	3	0	1	2	2	1	0	1	3	1	1	0	6	1	2	2	3	1	1	0	1	2	2	1	1	2	5	11	10	14	16	8
HSPD1P8	0	0	1	0	0	0	0	0	0	0	1	3	0	0	0	0	0	1	1	0	0	0	1	0	1	0	0	0	0	0	1	0	2	0	0	0	1	0	1	0	0	0	0	2	0	0	1	1	0
HSPD1P9	0	0	1	1	1	1	0	0	0	1	0	1	0	0	0	0	3	1	2	3	0	0	2	2	0	2	1	0	0	0	0	0	0	2	0	1	0	0	0	0	0	0	0	2	1	0	0	0	0
HSPE1	415	302	356	252	263	264	435	233	144	598	367	643	502	332	323	372	411	213	366	574	401	421	453	284	551	392	454	383	674	583	424	490	305	843	424	377	302	285	396	639	757	199	678	65	542	443	242	369	298
HSPE1-MOB4	0	0	0	0	0	0	0	0	0	0	0	0	0	0	0	0	0	0	0	0	0	0	0	0	0	0	0	0	0	0	0	0	0	0	0	0	0	0	0	0	0	0	0	0	0	0	0	0	0
HSPEP1	0	0	0	0	0	0	0	0	0	0	0	0	0	0	0	0	0	0	0	0	0	0	1	0	0	0	0	0	0	0	0	0	0	0	0	0	0	0	0	0	0	0	0	0	0	0	0	0	0
HSPG2	691	1761	2060	3217	3137	2669	1602	3061	4600	6153	2582	2191	1741	3352	7910	7096	3926	3539	5468	2740	3218	4316	3008	2614	12039	9397	2735	4194	3902	3165	4902	7426	3411	5373	2701	2799	13709	6286	2284	3884	4452	886	8249	6067	2838	2159	1398	3195	1780
HSPH1	7214	3608	3746	2870	4993	5035	6378	3333	2375	3572	3442	12114	12422	6900	4904	6482	5904	2628	3454	3731	3515	2945	3229	4063	4296	3936	6526	2838	4983	7039	5896	3588	2858	6676	3772	3224	5024	2991	5394	4743	5629	1999	6901	1676	2739	2624	1840	3346	2525
CPN1	0	1	9	0	3	4	3	5	0	1	1	0	1	13	0	0	7	3	4	0	4	3	0	3	1	0	3	2	5	2	0	0	5	1	0	7	0	2	4	0	5	0	3	1	0	9	2	2	1
CPN2	0	1	1	0	1	0	0	2	0	0	4	0	2	0	4	0	1	0	2	1	0	1	0	1	0	0	0	11	13	6	1	0	4	3	1	2	0	2	1	1	12	2	1	1	1	1	2	2	3
STIP1	6282	4345	4673	4101	4002	4503	5191	3125	2690	5348	3731	10353	8831	6250	5252	6385	5152	2912	3957	4618	3744	4327	4144	3647	4575	3797	4943	3558	5351	5985	5311	4779	2990	7083	3472	3136	4637	3533	4638	5273	4982	2109	6804	5636	3549	3031	2717	4309	2730
[truncated: 205 more columns]

## Sheet: High correlate gene with IBD
IL17F	24	2	0	4	0	0	0	0	2	9	2	0	0	0	12	10	0	0	0	0	3	6	1	3	5	5	5	2	1	5	24	77	0	14	1	1	406	1	3	9	0	1	11	22	1	0	0	19	4
ATG16L1	1158	970	1026	1104	1487	2185	1348	1186	854	1457	1349	2313	1934	1981	1328	1780	1487	1414	1293	1780	1717	1782	1315	1483	1625	1459	1406	1420	1542	1510	1106	1416	1258	1351	788	1367	1208	1299	1454	1693	1765	684	1732	1293	1111	1214	853	1284	1321
NOD2	137	64	51	153	55	19	33	50	85	165	73	11	18	186	349	146	67	32	67	66	38	71	86	62	84	93	137	103	71	288	267	270	31	249	86	65	641	84	66	69	33	45	396	289	154	92	77	287	81
CARD9	30	26	32	85	61	10	25	36	39	139	65	9	16	84	96	82	61	31	59	39	41	44	48	74	76	88	32	58	71	138	86	169	56	163	46	91	125	41	66	59	66	20	203	177	72	85	28	150	65
GPR35	1559	844	1002	934	1879	1360	618	1811	624	1257	1510	1803	1160	1351	784	1197	1179	1608	1122	1263	1934	1360	1155	1460	1255	1149	1533	1012	1274	867	419	1395	1922	887	571	1949	498	1060	1477	1347	1774	754	1029	942	862	1299	458	843	974
LACC1	1098	1294	1150	1307	1944	1374	1995	1709	1297	2297	1640	1045	1205	2480	1093	1786	1734	1778	1601	1828	1293	1403	1215	1897	1604	1817	2364	1630	2173	1790	940	1866	1488	1456	1285	2134	1118	1772	2710	1583	2041	560	1622	207	1048	1522	1485	1577	1777
TGFB1	507	306	234	778	637	177	309	510	513	1276	735	119	189	1162	1417	918	460	402	538	323	545	394	336	530	1030	652	1046	826	804	2256	1567	1392	515	1014	349	678	2911	502	821	698	550	462	1927	2150	843	1120	434	1492	815
STAT3	34160	14052	14567	14904	10659	8889	6189	8754	5827	9428	10331	13817	10281	15226	14960	17323	7109	9000	9478	8412	9370	11378	9576	14458	10464	11347	32706	9346	10095	11177	9858	20824	9787	22342	10093	11771	14887	7938	18818	18290	9562	5664	18160	13364	8336	7080	4904	13962	9790
GCKR	63	3	4	8	5	0	0	4	2	4	15	2	0	11	42	8	4	3	4	1	8	4	3	6	10	6	12	4	3	9	30	16	7	15	4	3	31	6	16	1	1	2	16	12	1	1	3	41	40
IL23R	29	129	136	99	37	128	83	30	65	89	44	164	122	92	87	118	158	15	120	77	17	94	109	25	80	83	33	81	96	85	56	91	25	65	45	86	64	92	53	126	156	35	117	42	60	23	22	57	32
SLC23A1	2614	141	160	101	8048	158	616	8233	93	147	7289	85	127	9080	14	30	296	11166	225	126	11206	151	386	6325	64	73	4190	83	368	4530	40	162	10725	42	204	8215	23	81	7395	144	529	4199	21	112	237	8057	88	4378	6690
DLG5	1104	1584	1816	1794	1995	1888	1428	1603	1496	2492	1508	1893	1662	2125	2313	2804	1555	1729	1735	1556	1513	1982	1370	1545	2269	1893	1187	1545	1501	1400	1444	2245	1911	2101	1192	1597	1525	1619	1717	2034	1693	790	1937	1713	1342	1136	1107	1526	1507
SFTPD	0	2	1	2	2	5	0	4	6	12	5	0	3	88	3	3	3	2	4	3	2	7	7	1	7	8	3	7	5	17	1	7	2	5	1	3	4	0	4	5	5	11	8	5	2	7	5	2	0
MAST3	1223	1114	1209	1281	1604	1720	1073	1397	802	1522	1742	1164	954	2005	1523	1575	1211	1635	1504	1450	1398	1553	1264	1365	1698	1680	1162	1135	1475	2301	1511	2099	1691	1352	1062	1645	1458	1201	1571	1361	1875	849	1844	1915	1305	1268	587	1440	1613
PNPLA3	6	7	6	7	58	4	1	31	18	41	8	7	2	38	33	74	1	8	1	2	10	8	40	29	71	117	3	0	1	50	46	77	21	8	16	30	26	57	21	5	2	16	24	19	45	17	5	27	38
TGFB1	507	306	234	778	637	177	309	510	513	1276	735	119	189	1162	1417	918	460	402	538	323	545	394	336	530	1030	652	1046	826	804	2256	1567	1392	515	1014	349	678	2911	502	821	698	550	462	1927	2150	843	1120	434	1492	815
BTBD8	11	29	31	29	32	27	36	43	28	40	56	34	21	32	20	18	40	40	34	23	26	51	29	32	56	46	23	28	26	33	8	23	44	42	25	42	16	20	26	35	42	22	25	7	6	14	7	9	4
SLC15A1	26272	113	144	315	28746	469	110	25514	229	77	28964	256	162	33657	559	869	392	44759	521	498	44002	1043	69	30412	484	922	17695	500	481	13151	247	2338	40903	166	127	25364	482	717	30618	1638	929	10994	1052	398	40	20931	275	20483	45214
ITPA	1246	955	1246	1162	1112	1007	1032	893	677	1723	1039	1972	1412	1420	1474	1673	1309	626	1082	1217	1018	1459	1280	853	1479	1453	922	1160	1472	1368	1237	1468	996	1906	1062	1080	1108	1008	1105	1913	1831	749	1716	1627	1150	819	812	1128	607
NOD1	247	370	494	487	314	304	349	266	305	532	275	358	294	609	560	543	506	303	540	415	260	455	368	295	523	444	480	515	467	715	482	527	348	715	288	287	696	302	345	498	576	249	701	635	410	322	314	410	239
MEFV	313	49	14	103	39	15	37	28	36	76	57	9	19	50	856	129	51	43	54	35	31	27	25	88	69	48	167	33	80	60	141	96	31	314	48	27	1715	24	76	52	47	17	444	144	42	40	17	494	62
IL10RA	649	752	383	1711	907	198	664	774	809	2445	1435	268	504	2699	2930	1331	993	712	650	537	861	815	679	1072	1548	1188	1260	1243	946	4474	4570	2171	720	1585	590	942	3516	802	1421	932	802	821	3677	2931	1418	1293	728	2435	1351
IL4R	5351	3160	3686	3292	2337	4697	3542	2121	1897	3133	2943	3035	2844	4479	4309	3953	3646	2753	4463	4832	2167	4051	4051	2501	3473	3425	4640	3392	4533	5587	4846	4756	2545	5017	2620	2685	6543	3153	3044	3929	4984	1569	5610	5116	4205	2514	2169	4485	3345
TNFSF15	465	229	176	225	1658	638	140	1570	237	345	438	308	224	894	379	610	209	2108	237	656	1323	457	153	581	532	405	1657	235	357	1000	572	311	1228	405	182	2013	2227	218	1411	281	544	403	675	192	184	1091	192	590	654
AP4B1-AS1	0	4	4	3	0	0	0	1	0	0	0	0	1	1	2	3	0	2	1	1	0	1	1	0	0	0	0	2	2	1	2	1	0	2	4	0	3	1	0	1	3	0	0	0	0	1	1	2	0
NR3C1	2008	1201	628	1981	4079	1934	1582	3955	1655	3310	3780	1045	785	6001	2275	2096	2223	4787	2442	2082	3514	1558	1184	2658	2218	1503	3213	2970	1994	5685	2734	1574	3865	2205	1186	3902	4003	1350	3876	2433	1998	2097	2631	847	1443	3077	1609	2487	3048
AHR	2399	2481	2059	2547	3249	2390	3031	2655	3768	4713	2776	3173	3492	5072	4825	5096	2741	3529	2574	2327	2739	3180	2109	2418	3316	3723	5572	2618	2797	4978	4256	3488	2475	4600	2120	3075	10712	3818	4247	3107	2811	1424	5411	1189	1934	1973	1728	3878	3146
BMP2	949	2252	1852	1666	1315	3095	2034	1066	956	2051	2093	2096	2831	1114	1385	1745	2276	1806	2444	3479	1099	3365	1792	1269	1926	1275	1180	2062	3341	794	1153	3163	997	1981	1143	945	974	1552	2011	2098	2666	534	3783	1464	1010	815	969	857	924
ABCB1	14074	2265	1691	1864	32292	15449	8076	31675	2568	1144	19114	4160	3696	36055	608	2191	9718	44356	7854	15518	38920	7258	2077	32650	4424	3224	18866	4872	15987	16583	392	2695	29058	2779	2039	30346	1760	6545	36742	6109	9217	11680	933	668	1064	19441	2549	7817	16337
MICA	283	197	259	345	548	325	290	245	180	283	445	327	280	467	326	492	296	303	248	176	457	402	292	932	653	780	584	319	328	494	329	582	712	545	321	466	393	354	334	248	274	197	437	532	497	632	402	511	591
TYK2	1526	1113	1429	1947	1771	1432	942	1570	1057	2037	1797	1563	1200	2730	2216	2227	1523	1671	1667	1316	1686	1836	1399	1694	2140	2056	1955	1694	1715	3261	2364	2722	2140	2469	1110	1885	2273	1300	1633	1944	1718	1006	2669	3132	1816	1629	953	2118	1390
IFIH1	2155	1826	2078	2040	2050	1779	1324	1549	1002	1422	1603	1146	1104	2885	2539	2265	1131	2458	1584	1419	1705	1402	1398	1378	1683	1290	2440	1204	1272	2600	1642	1927	1594	1766	987	1650	2077	1006	2117	1897	1595	1102	2125	741	1194	1351	838	1774	1335
TLR2	688	159	113	263	474	80	201	279	239	464	388	49	148	665	1813	507	243	364	236	172	370	157	160	467	478	501	867	309	295	663	498	417	316	952	139	382	4474	240	577	233	173	156	746	202	202	288	156	778	387
IL6R	2053	2853	2819	2313	2613	2864	2257	3100	1030	1993	3688	2380	2320	5101	2767	2282	3981	4702	3542	3352	3620	3271	5984	3814	2087	1729	3407	2619	3299	4423	2404	2139	4061	2631	2031	5228	4471	2514	4211	4568	7099	1609	3062	2186	3720	2354	1674	2574	2129
CTLA4	96	79	55	182	12	1	7	16	62	210	127	5	40	291	340	236	34	11	22	6	8	55	10	39	161	126	162	45	10	699	823	306	16	318	26	51	675	32	69	110	17	79	580	307	22	78	27	219	39
NOS2	58736	16660	16979	18833	1346	1020	712	320	1121	1813	2966	982	1075	1636	21376	12042	922	951	1294	1268	587	2729	990	3402	1002	6391	19676	1127	989	851	15844	48632	297	36997	1167	1545	2907	847	14508	6630	755	1614	48635	16960	955	420	837	11713	2271
HFE	345	789	806	675	551	740	569	454	651	1139	590	327	368	733	689	901	492	516	645	627	579	986	724	421	734	978	311	572	641	498	537	1105	525	533	478	643	562	801	532	897	633	304	683	518	516	379	434	555	350
GLI1	11	28	10	115	158	30	109	82	215	473	136	15	22	226	138	263	142	107	153	56	78	61	39	55	187	176	85	183	129	284	115	125	106	139	90	111	37	126	67	60	61	65	112	282	171	168	122	131	127
ITLN1	16354	32228	35344	27019	9204	25688	18588	3218	60406	60633	12501	32873	28589	10896	20457	45487	23449	5029	36213	22323	11332	104759	17063	4336	46964	35270	10402	44962	29724	7118	16005	118827	6689	15797	21381	6887	2904	16793	9006	60408	35026	6572	20164	85560	19538	8708	36960	14246	3282
ERAP1	10194	10026	10192	8612	16689	9134	10535	13059	7135	9318	9984	6501	6781	18628	9521	12134	9407	11041	7510	5797	13076	10388	9496	6891	6897	6662	6911	3825	5139	12127	7919	9633	13589	9819	7601	12362	7217	7521	14330	10305	10550	6608	8378	5045	6915	5617	3243	7820	8053
BEST1	47	17	15	47	46	17	29	36	26	71	60	14	16	57	153	67	54	35	46	33	51	33	28	66	57	58	103	73	54	80	104	78	56	174	34	57	395	57	65	53	31	18	199	151	69	77	38	195	67
NLRP12	41	3	5	19	11	1	5	2	20	37	22	3	5	10	66	26	12	6	3	1	16	8	13	14	25	17	30	3	15	7	23	21	13	22	12	9	162	7	22	1	5	1	55	37	12	10	3	59	17
MUTYH	216	269	383	370	264	347	313	319	237	567	282	445	304	532	408	473	495	375	488	429	377	497	405	320	425	372	304	630	492	629	398	571	512	551	364	321	271	293	306	491	546	229	491	688	581	433	408	320	262
NOX1	46	11689	15340	9767	129	6694	5301	410	3082	6696	591	11562	8997	611	4660	6750	5441	173	8111	7098	417	9658	3046	174	7534	4124	458	5839	6157	234	2072	3717	471	11149	2468	762	1634	5671	492	12997	9265	230	4432	6441	1486	343	5250	55	18
FCER2	75	27	28	87	117	6	18	51	76	33	210	13	29	1102	249	84	67	17	7	10	41	35	17	55	60	7	178	92	27	2057	966	91	49	283	31	214	479	35	208	158	38	447	141	323	37	471	62	89	59
MIR499A	0	0	0	0	0	0	0	0	0	0	0	0	0	0	0	0	0	0	1	0	0	0	0	0	0	0	0	0	0	0	0	0	0	0	0	0	0	0	1	0	0	0	0	0	0	0	0	0	0
MYH7B	5	13	35	14	32	28	32	27	10	58	20	14	18	19	17	10	38	9	51	22	22	38	52	23	33	38	9	27	42	27	11	26	31	18	39	24	9	28	13	34	39	28	13	49	56	23	19	9	7
C1orf141	0	6	4	0	2	0	2	2	2	4	0	4	4	11	1	0	1	0	1	0	1	6	0	0	0	0	1	2	1	2	0	0	0	1	2	0	2	2	0	5	4	1	5	4	3	1	1	1	0
ABCC4	499	688	616	881	991	1074	2374	896	1036	2031	922	634	632	2204	1582	1838	2016	751	1729	1144	636	939	754	1064	1622	1308	1062	1383	1830	1518	1567	1172	852	1731	789	1113	2585	1773	851	1087	1516	475	1984	593	773	696	1172	1212	770
LYZ	47942	27096	18187	38149	40614	4307	8511	42442	49166	87376	72768	7505	12564	62779	59469	68377	15820	26263	15130	16529	37203	47056	18961	40683	38251	58519	112235	18097	20602	82520	62313	107277	39276	29021	10910	73810	58160	23609	29892	21135	19607	52691	75893	34516	16802	46066	20922	128757	34264
TNFAIP3	3698	4456	3253	2815	2185	2026	1828	1675	1223	2539	2098	1121	2509	4903	7296	2920	2086	2386	1937	1548	2205	2015	1487	1547	1728	1643	3776	1618	1629	4215	3008	3831	1856	3751	1059	2145	7306	999	2868	1975	1996	1498	3852	3039	1357	2015	1031	2298	1468
APOB	173506	163	271	199	456242	273	283	427086	2946	62	326313	205	351	468615	130	357	283	926225	169	127	536002	274	202	342951	205	299	270639	136	139	170460	345	414	557596	251	93	413180	356	262	388364	244	436	155981	208	873	193	210338	547	163775	455859
TLR1	555	382	308	551	471	115	321	437	448	726	593	127	236	1376	1356	637	502	414	415	423	250	394	408	395	472	504	578	421	333	1278	865	479	367	1045	400	428	2878	330	481	599	439	367	1199	250	268	348	269	810	348
TLR6	119	139	96	284	188	46	138	171	147	322	418	44	78	1522	500	310	221	135	126	133	121	162	158	169	256	249	433	302	144	2087	1003	334	146	453	137	190	1243	211	189	261	172	265	592	238	203	381	147	328	157
KRT8	186177	127842	153138	144089	132797	275848	117952	120243	75034	108784	117791	322065	208134	125002	153849	204594	154887	93211	172110	216546	151341	182329	169798	95634	119447	162689	93001	129731	189211	72577	118237	204631	115911	125242	93939	107183	92441	128729	124437	181074	219780	78079	206937	157215	159607	73837	63506	112161	77764
FLG	1	0	0	0	0	1	0	0	0	0	0	0	0	0	0	0	1	0	1	0	0	1	0	0	0	0	0	0	0	0	0	1	0	0	2	0	0	0	0	0	1	0	1	0	1	0	0	0	0
FLG-AS1	37	59	82	95	56	34	54	39	54	176	118	99	56	90	96	94	56	65	80	111	78	171	68	75	158	113	81	87	181	157	85	351	81	130	76	81	115	57	70	119	101	59	215	1	7	15	12	47	33
DBH	0	0	1	3	14	0	2	11	0	4	9	0	0	11	1	1	2	5	4	1	9	2	2	6	1	0	5	2	2	5	4	2	9	0	0	10	1	0	15	4	2	2	4	4	3	14	2	7	5
DBH-AS1	8	3	0	16	7	1	4	16	7	9	9	1	1	46	30	18	8	9	21	3	6	13	3	15	16	15	27	36	5	74	40	8	5	26	6	12	23	12	17	10	6	9	36	55	20	41	18	26	22
SCN10A	1	1	0	1	0	1	0	1	1	0	3	0	0	10	1	0	0	0	0	1	0	2	0	0	3	0	0	0	0	6	1	2	3	0	0	0	1	2	1	2	0	0	0	1	0	0	1	2	2
CFP	206	83	43	182	67	28	34	63	126	232	161	30	53	359	544	197	78	58	93	69	82	86	44	96	110	141	228	103	109	470	239	249	52	342	11	107	898	48	109	89	49	90	406	355	66	156	44	457	118
ICAM1	2614	2097	1213	2940	929	267	504	680	782	1987	1065	309	557	2320	7648	2936	683	540	747	638	515	710	610	922	1413	981	6366	1114	926	3523	4394	4120	544	5875	830	999	12072	646	2217	1394	557	769	7134	3593	965	1094	716	4282	1198
JAK2	2008	2155	1901	2201	1129	886	926	991	856	1354	1113	1735	1863	1980	2475	2620	1261	1292	941	872	1053	1304	1027	842	1344	1457	2471	931	969	1779	2046	2093	966	1994	839	1208	2574	1170	1536	1488	1273	698	3145	387	966	853	590	1492	1138
PLG	6	1	3	0	0	1	0	2	0	2	4	1	5	2	3	0	1	0	0	0	4	1	2	5	0	1	2	0	7	5	2	5	3	2	4	1	1	0	0	3	0	1	0	5	2	5	1	2	1
ITGB3	122	136	64	288	681	94	284	528	542	756	414	40	51	424	565	573	222	424	237	120	299	132	104	374	557	462	388	340	316	425	426	436	507	522	195	522	1127	328	521	295	131	108	597	316	194	272	99	575	407
SLC22A4	640	43	61	59	1380	546	231	1045	99	51	2064	115	61	1331	132	42	145	1834	367	733	2351	327	62	1442	122	71	740	221	312	838	72	123	2539	111	49	1409	473	176	1657	298	483	1000	92	39	59	1191	126	850	1152
IL10RB	2658	2130	2145	1940	2414	3607	2206	1903	1541	1788	2288	2115	1749	2678	1715	2276	2030	2609	2310	2975	2699	3354	2980	2369	2054	2346	2183	2163	2684	1759	1272	3194	2518	1968	1544	2318	1660	2278	2414	2913	3259	1267	2356	1880	2714	1762	1575	2075	1978
XIAP	4246	6001	5310	4055	4767	6909	5935	4088	3093	4211	4185	4753	5969	5877	3961	5833	6213	5645	4903	5215	4037	6426	5459	4957	4517	4807	6277	3646	4809	4613	3415	4290	4003	4672	4216	4492	3754	5130	5541	5971	6671	2391	4861	1496	3229	2214	2131	2827	2744
IL13	1	0	0	0	0	0	0	0	3	3	0	0	0	0	3	2	0	0	0	0	1	0	0	0	2	0	3	4	0	2	17	3	2	4	2	0	20	1	3	2	1	0	4	12	2	1	0	4	2
SLC11A1	278	26	30	40	18	19	27	4	31	47	14	18	13	20	652	73	6	9	31	9	11	38	25	40	51	57	104	26	35	25	200	72	10	251	14	7	2169	28	28	34	27	6	457	213	25	18	11	485	12
TP53	1427	2357	3369	2278	2232	1972	2573	1637	1631	3963	1621	2685	2080	3122	2242	3087	2723	1194	2406	2449	1510	2927	2365	1093	2564	2153	1798	2334	2601	3047	1911	1939	1567	3084	1946	1798	1469	1745	1478	3130	2978	1406	2274	2961	2265	1844	2247	1524	789
CXCL16	4971	1772	1596	1976	2167	2325	1224	1648	1218	2279	1976	2305	1940	2250	3348	2704	1037	2479	1479	2131	1873	2144	1275	1906	2242	1687	2773	1693	1427	1856	2436	3233	1718	2717	940	1953	4525	1480	2656	2197	1750	935	4288	3106	1496	1866	1502	4437	3342
NUDT15	1054	1623	1945	1137	1397	2194	2475	993	906	1551	1053	2192	2293	1429	1177	1808	2375	990	1766	2210	1258	1893	2133	955	1590	1418	1375	1674	2365	1067	917	1115	1090	1653	1590	1315	751	1337	1095	2130	2462	718	1342	796	1721	829	1072	895	643
PLCG2	932	656	553	1336	1298	258	463	1149	592	1171	2266	359	619	4206	2445	1245	1088	1666	739	385	1496	782	889	1034	1745	1053	1391	1147	944	5542	4931	1892	1347	1807	953	1146	3571	648	1481	857	995	1736	2827	2600	1091	1683	611	1761	1195
SH2B3	1089	1913	1515	2403	1135	2826	1948	887	1455	2157	1420	1685	1862	2844	2299	1795	1589	887	2135	3042	836	2057	834	988	2522	1611	2201	2150	2470	3011	1913	1856	780	2625	816	1179	3424	1999	1685	1788	1497	832	3083	2060	993	1310	1158	2196	1548
SNX20	251	226	183	520	165	59	125	162	208	485	423	56	80	1161	947	513	197	129	130	115	194	250	203	173	392	294	584	264	173	2377	1209	721	110	730	148	212	1535	176	314	364	155	462	1258	1196	330	483	200	702	291
CNR2	13	21	6	90	13	85	23	7	27	55	109	24	12	807	173	66	46	13	13	55	17	45	12	33	70	39	179	87	24	1018	392	37	12	146	21	20	204	44	20	119	24	146	109	137	12	197	41	45	19
MTHFR	3414	1990	1980	2196	2255	2114	1182	2027	1046	1633	1797	1841	1370	2853	2619	2936	1712	2709	1577	1485	2382	1738	1547	2219	1794	2221	4083	1328	1629	2401	1941	2848	2240	2455	1002	2364	1882	1637	3082	2265	2058	1174	2690	2154	1473	1689	845	1997	1615
FUT2	7822	5918	7046	4566	5856	7812	4249	3328	1947	3239	2259	2190	2500	3974	5223	7828	3017	3848	3566	3815	2753	3352	3489	3925	3242	5811	5539	2407	3538	2073	3311	9040	3872	5312	3227	3600	1166	2343	3103	4067	3501	2008	5700	7569	4500	2530	1865	5817	4295
BPI	5	4	4	7	5	1	0	13	12	25	9	1	2	15	12	8	2	5	0	9	9	2	2	2	8	3	27	9	1	25	5	11	21	14	7	3	4	1	11	5	4	2	10	5	3	16	6	20	11
CNR1	3	26	16	98	16	13	63	21	41	52	127	29	28	1352	121	78	154	26	68	37	21	50	51	71	135	101	457	146	185	1161	266	83	21	122	60	20	292	63	39	133	77	185	74	61	40	229	40	53	23
ANKZF1	502	469	636	820	1090	626	664	956	617	1088	1000	717	537	1557	940	1072	913	1193	821	637	943	986	727	861	910	969	954	970	763	1813	996	1219	1387	1189	645	1182	767	799	732	977	943	457	998	1322	1160	1074	904	1106	940
CLEC7A	406	207	133	448	239	47	172	244	221	445	338	62	147	588	1234	455	256	216	214	205	202	164	195	423	387	443	539	227	226	828	547	493	245	1055	235	358	2068	190	537	221	219	153	1514	441	344	306	231	1292	555
SH2D1A	52	108	73	237	70	11	61	76	67	148	170	11	32	572	260	144	64	108	44	48	86	118	85	86	188	60	181	126	58	1265	630	219	47	183	35	110	258	29	130	125	44	318	744	254	206	237	95	202	117
MTR	582	841	897	929	1665	741	1172	1625	1009	1642	1174	856	841	2413	1191	1414	1386	1684	1345	995	1323	1210	1039	1271	1573	1353	1558	1344	1170	2474	1222	962	1374	1396	897	1539	1605	1117	1560	1369	1404	963	1599	821	1078	1139	902	1108	831
TPMT	7915	8045	8232	6625	5157	10590	7693	4431	4098	4405	5287	10087	8649	6501	5883	9487	6940	5131	6344	9476	5762	8150	9077	5100	6452	7376	5883	4784	7138	3142	3639	7268	4943	6844	5505	4901	4277	8520	5837	9378	8834	2866	8314	3319	6786	3786	4437	5493	5215
CHRNA5	369	237	300	198	197	280	288	97	207	550	134	339	421	180	208	352	223	87	243	241	131	342	152	105	313	365	218	225	239	92	172	300	127	315	51	164	95	308	92	336	205	107	236	109	116	90	208	182	60
CRLF1	2	3	0	5	7	3	1	4	6	2	3	1	1	2	8	3	1	1	2	0	1	2	4	4	11	10	15	7	12	2	10	9	7	3	2	5	19	10	4	3	1	1	12	11	0	2	3	4	1
IL17REL	200	64	46	113	12	14	10	6	16	6	71	27	21	490	786	321	25	14	7	14	18	42	3	29	20	20	52	51	2	326	486	839	31	158	4	28	167	8	7	101	7	113	321	111	1	31	15	86	89
SUCLA2	2829	2574	2902	2172	4060	3600	4017	3697	2059	3611	3181	3062	2950	5121	2219	3440	4373	3671	2602	3199	3754	2807	3624	2799	2541	2460	3283	3223	4274	2957	1540	2184	3391	2395	2571	3748	1452	2414	3639	3396	3894	1753	1998	1078	2810	2680	1805	2715	3118
CD6	152	221	212	543	296	72	98	336	128	447	527	45	65	1370	605	392	201	435	140	116	391	240	235	335	496	231	480	404	179	3364	1072	950	233	631	114	433	725	149	531	474	307	684	1612	1883	605	831	247	641	416
FCGR2A	1916	561	297	805	519	156	698	298	681	1469	423	254	402	286	4429	1138	640	296	620	678	217	422	508	640	1221	1241	1071	813	1093	461	2150	1773	260	3189	836	321	11719	809	636	580	835	117	3513	1464	808	366	618	3958	840
FCGR2B	106	43	21	127	38	23	72	20	96	186	147	16	43	594	280	141	63	33	168	184	41	119	129	49	190	166	235	198	184	805	706	340	11	258	28	28	773	112	45	134	92	107	319	295	90	197	119	407	70
TUBD1	240	216	192	175	352	245	245	288	195	351	320	178	223	460	270	278	298	339	259	235	282	342	272	238	253	267	375	320	269	546	326	265	269	293	213	373	353	218	334	318	328	184	363	194	256	252	219	233	198
FCGR3A	513	1057	519	1776	177	57	182	143	771	1176	644	168	341	209	2659	1216	105	113	292	161	166	467	1243	292	2554	1558	373	637	759	404	1133	2027	126	2158	306	139	4626	958	251	698	599	252	6011	2769	1890	180	294	2618	179
CARD8	436	564	513	887	1067	349	672	945	846	1707	1358	445	527	2116	1185	988	785	914	514	354	905	858	605	996	1212	1194	1571	1146	766	4468	2464	1498	1153	1483	754	1383	2549	864	1138	929	755	769	2089	1046	999	1270	739	1711	1156
IL6ST	4144	5750	4599	7054	7878	6082	7189	6272	7796	11132	6208	4171	5478	17230	10543	13988	7388	6392	6874	5019	4682	5955	4648	7816	10704	8781	14184	6843	6235	16605	10029	8643	5768	13632	5917	6945	14749	7529	9429	7729	5976	3591	12408	1277	4633	4839	4179	6653	4249
PTPN22	299	275	181	466	581	166	240	409	215	443	657	91	170	1297	585	507	480	750	259	191	674	401	423	569	325	327	731	377	276	1967	791	523	398	423	270	792	562	312	682	316	324	483	1231	308	644	685	344	810	753
APC	1891	2260	2174	1895	3035	2504	2142	3481	1588	2060	3285	2445	2391	5880	1911	2634	2673	5445	2509	2044	3460	2513	1969	3827	2347	2533	2500	1695	2331	2987	1576	1794	3486	2045	1672	3427	1666	1873	3613	2480	2843	1591	1858	682	1442	1969	1042	1963	2895
HOXC6	30	1	2	5	75	0	1	128	5	2	120	0	0	114	6	2	2	86	1	5	71	2	3	73	0	2	57	4	2	149	3	7	118	3	6	113	8	4	81	1	1	34	5	4	10	113	6	283	225
SLC22A5	1668	1826	2153	1384	3369	4007	3701	2921	1002	1025	3863	1505	1626	2842	472	908	2381	4119	2818	3568	4075	2858	3745	3477	1020	1147	1621	1630	3164	2517	388	1362	4525	1320	2722	4536	363	2631	3138	2127	4489	1437	918	1196	3867	2534	1315	2085	3048
NLRP3	351	84	36	146	155	24	93	122	152	335	151	44	107	284	662	157	120	78	112	76	99	80	68	107	130	130	217	126	139	405	182	175	75	220	61	122	1470	99	168	105	76	52	249	160	73	146	55	318	133
TLR5	55	142	144	191	113	76	108	106	104	297	167	71	95	301	194	188	192	117	143	117	111	153	121	140	236	156	87	208	159	309	140	121	127	215	105	118	296	116	129	152	147	77	182	104	111	98	134	167	102
YDJC	237	107	151	152	216	184	97	131	61	268	224	336	175	185	189	200	168	161	199	254	242	280	277	183	280	190	295	262	367	245	234	272	266	366	126	273	168	106	218	373	380	113	316	346	185	191	108	177	122
PLAU	674	507	183	1095	790	229	573	600	953	1982	845	156	293	909	2998	1833	595	442	801	480	467	559	332	544	1132	1119	1104	884	830	1135	3693	2440	763	4405	636	864	10720	1337	857	722	476	423	6205	3854	917	690	472	3680	1286
NELL1	0	11	13	45	7	13	39	4	54	116	17	13	16	47	14	38	5	3	22	11	1	17	21	2	67	29	2	32	7	21	15	39	2	24	8	13	232	63	2	59	53	9	85	36	21	7	21	10	7
FTO	537	863	889	987	823	749	859	738	795	1352	798	1118	887	1328	953	1042	853	756	931	776	791	1001	775	524	1037	864	677	896	883	1135	1017	763	712	1048	574	695	1013	774	710	986	861	470	917	569	392	553	508	497	414
ADCY7	327	742	624	1392	779	540	882	636	1108	2335	948	719	717	2615	1836	1840	1187	558	1080	709	587	1128	691	610	1777	1418	1019	1361	1243	4260	2368	1694	570	1850	725	848	2515	1424	902	1090	1088	700	2445	1744	976	849	671	1134	685
ICAM4	6	19	7	24	8	4	13	18	3	59	26	2	8	12	47	24	17	5	14	10	20	21	20	12	19	26	22	39	25	22	100	79	12	8	21	19	68	24	15	15	9	4	71	66	35	19	13	36	12
MYO9B	1608	1947	2178	2875	1978	1939	1723	1719	1874	3038	2279	2367	1779	4010	3701	3068	2672	1811	2619	2263	1924	2732	2782	1935	3216	2747	2158	2383	2763	5215	3432	3904	1889	3581	1888	2143	4065	2326	2099	2815	3192	1387	4834	3801	2638	1826	1238	2645	1690
PPARG	752	3110	4387	2139	1345	6796	6384	999	1908	2317	1146	5351	6097	1389	1485	2722	5654	1537	5052	5792	1387	4868	8580	713	3895	2437	425	3115	5062	749	1080	2170	1291	1541	3832	1198	997	3526	832	3733	6935	625	1717	2205	6471	1067	2419	627	956
[truncated: 205 more columns]
