# Supplementary material for: Immuno-informatics voyage through molecular mimicry of Heat Shock Proteins: Potential IBD immunopathogenesis
Source: PLoS One. 2025 Oct 16;20(10):e0333618. doi: 10.1371/journal.pone.0333618 (PMC12530574; doi:10.1371/journal.pone.0333618)
Supplement: S4 File — Correlated host-meta transcript, greater than 0.9 and 0.8, is presented in this file. (XLSX) [file pone.0333618.s004.xlsx]

## Sheet: HSP greater 0.9 correlated
HSPs
Correlated Host-Meta Transcripts		Integrated non-redundant gene catalog (IGC)				KEGG ORTHOLOGY (KO)
Host Transcripts	Microbial Transcripts	KO	NOG	COG	IGC Metabolism	KO Name	KO Pathway	EC	Reaction	Disease
HSP90B1	N087A_GL0022957	K03296	_	COG0841	Cellular Processes and Signaling Defense mechanisms	hydrophobic/amphiphilic exporter-1 (mainly G- bacteria), HAE1 family	Not Included in Pathway	_	_	_
	T2D-73A_GL0007671	K03696	_	COG0542	Folding, Sorting and Degradation Posttranslational modification, protein turnover, chaperones	ATP-dependent Clp protease ATP-binding subunit ClpC	_	_	_	_
	MH0012_GL0198676	K03696	_	COG0542	Folding, Sorting and Degradation Posttranslational modification, protein turnover, chaperones	ATP-dependent Clp protease ATP-binding subunit ClpC	_	_	_	_
	N087A_GL0048443	K03696	_	COG0542	Folding, Sorting and Degradation Posttranslational modification, protein turnover, chaperones	ATP-dependent Clp protease ATP-binding subunit ClpC	_	_	_	_
	MH0004_GL0006913	K03696	_	COG0542	Folding, Sorting and Degradation Posttranslational modification, protein turnover, chaperones	ATP-dependent Clp protease ATP-binding subunit ClpC	_	_	_	_
	MH0381_GL0037362	K03696	_	COG0542	Folding, Sorting and Degradation Posttranslational modification, protein turnover, chaperones	ATP-dependent Clp protease ATP-binding subunit ClpC	_	_	_	_
	MH0012_GL0035830	K01271	_	COG0006	Enzyme Families Amino acid transport and metabolism	Xaa-Pro dipeptidase	_	[EC:3.4.13.9]	Xaa-Pro dipeptidase; prolidase; imidodipeptidase; proline dipeptidase; peptidase D; gamma-peptidase;	_
	V1.UC26-4_GL0149656	K07098	_	COG1408	Poorly Characterized General function prediction only	uncharacterized protein	_	_	_	_
	MH0101_GL0038370	K07098	_	COG1408	Poorly Characterized General function prediction only	uncharacterized protein	_	_	_	_
	MH0280_GL006a4436	-	_	-	-	_	_	_	_	_
	O2.UC9-1_GL0023340	K10026	_	COG0602	Poorly Characterized Posttranslational modification, protein turnover, chaperones	7-carboxy-7-deazaguanine synthase	map00790 Folate biosynthesis map01100 Metabolic pathways	[EC:4.3.99.3]	R10002 6-carboxy-5,6,7,8-tetrahydropterin ammonia-lyase	_
HSP90B3P	O2.UC7-0_GL0106465	unknown	_	COG4784	General function prediction only	_	_	_	_	_
	MH0374_GL0166768	unknown	NOG05512	_	Function unknown	_	_	_	_	_
	MH0093_GL0025609	unknown	NOG134681	_	unknown	_	_	_	_	_
	MH0181_GL0139500	unknown	bactNOG12177	_	Function unknown	_	_	_	_	_
	O2.UC41-0_GL0100285	K05367	_	COG4953	Glycan Biosynthesis and Metabolism Cell wall/membrane/envelope biogenesis	penicillin-binding protein 1C	map00550 Peptidoglycan biosynthesis map01100 Metabolic pathways	[EC:2.4.99.28]	peptidoglycan glycosyltransferase; PG-II; bactoprenyldiphospho-N-acetylmuramoyl-(N-acetyl-D-glucosam	_
	NOF010_GL0037983	unknown	_	COG5545	General function prediction only	_	_	_	_	_
	MH0314_GL0039996	K02428	_	COG3956	Nucleotide Metabolism General function prediction only	_	_	_	_	_
	MH0431_GL0037094	K02428		COG3956	Nucleotide Metabolism General function prediction only	_	_	_	_	_
	MH0181_GL0120614	K01241	_	COG0775	Nucleotide Metabolism Nucleotide transport and metabolism	AMP nucleosidase	map00230 Purine metabolism map01100 Metabolic pathways map01232 Nucleotide metabolism	[EC:3.2.2.4]	R00182 AMP phosphoribohydrolase	_
	T2D-73A_GL0043401	K02428	_	COG3956	Nucleotide Metabolism General function prediction only	_	_	_	_	_
	O2.UC52-0_GL0046359	unknown	_	unknown	unknown	_	_	_	_	_
HSPA12A	N088A_GL0084884	K01955	_	COG0458	Nucleotide Metabolism Amino acid transport and metabolism;Nucleotide transport and metabolism	carbamoyl-phosphate synthase large subunit	map00220 Arginine biosynthesis map00240 Pyrimidine metabolism map00250 Alanine, aspartate and glutamate metabolism map01100 Metabolic pathways map01110 Biosynthesis of secondary metabolites map01240 Biosynthesis of cofactors	[EC:6.3.5.5]	R00256 L-glutamine amidohydrolase R00575 HCO3-:L-glutamine amido-ligase (ADP-forming, carbamate-phosphorylating) R01395 ATP:carbamate phosphotransferase R10948 ATP:HCO3- phosphotransferase R10949	_
	MH0239_GL0015630	K12257	_	COG0341;COG0342	Folding, Sorting and Degradation Intracellular trafficking, secretion, and vesicular transport	SecD/SecF fusion protein	map02024 Quorum sensing map03060 Protein export map03070 Bacterial secretion system	_	_	_
	MH0145_GL0082459	K01915	_	COG3968	Energy Metabolism General function prediction only	glutamine synthetase	map00220 Arginine biosynthesis map00250 Alanine, aspartate and glutamate metabolism map00630 Glyoxylate and dicarboxylate metabolism map00910 Nitrogen metabolism map01100 Metabolic pathways map01110 Biosynthesis of secondary metabolites map01120 Microbial metabolism in diverse environments map01230 Biosynthesis of amino acids map02020 Two-component system map04075 Plant hormone signal transductio…	[EC:6.3.1.2]	R00253 L-glutamate:ammonia ligase (ADP-forming)	H00606 Early infantile epileptic encephalopathy H00923 Congenital systemic glutamine deficiency H01400 Secondary hyperammonemia
	V1.CD3-0-PN_GL0133247	K03798	_	COG0465	Enzyme Families Posttranslational modification, protein turnover, chaperones	cell division protease FtsH	_	[EC:3.4.24.-]	_	_
	T2D-62A_GL0016016	K03798	_	COG0465	Enzyme Families Posttranslational modification, protein turnover, chaperones	cell division protease FtsH	_	[EC:3.4.24.-]	_	_
	MH0191_GL0035097	K01876	_	COG0173	Amino Acid Metabolism Translation, ribosomal structure and biogenesis	aspartyl-tRNA synthetase	map00970 Aminoacyl-tRNA biosynthesis	[EC:6.1.1.12]	R05577 L-aspartate:tRNA(Asp) ligase (AMP-forming)	H00871 Leukoencephalopathy with brain stem and spinal cord involvement and lactate elevation
	MH0287_GL0000648	K03150	_	COG1060	Metabolism of Cofactors and Vitamins Coenzyme transport and metabolism;General function prediction only	2-iminoacetate synthase	map00730 Thiamine metabolism map01100 Metabolic pathways map01240 Biosynthesis of cofactors	[EC:4.1.99.19]	R10246 L-tyrosine 4-methylphenol-lyase (2-iminoacetate-forming)	_
	MH0069_GL0042898	K01966	_	COG4799	Carbohydrate Metabolism Lipid transport and metabolism	propionyl-CoA carboxylase beta subunit	map00280 Valine, leucine and isoleucine degradation map00630 Glyoxylate and dicarboxylate metabolism map00640 Propanoate metabolism map01100 Metabolic pathways map01110 Biosynthesis of secondary metabolites map01120 Microbial metabolism in diverse environments map01200 Carbon metabolism	[EC:6.4.1.3 2.1.3.15]	R01859 propanoyl-CoA:carbon-dioxide ligase (ADP-forming)	H00175 Propionic acidemia H01400 Secondary hyperammonemia
	MH0313_GL0075993	K03686	_	COG0484	Folding, Sorting and Degradation Posttranslational modification, protein turnover, chaperones	molecular chaperone DnaJ	_	_	_	_
	V1.CD4-0-PT_GL0026894	K02111	_	COG0056	Energy Metabolism Energy production and conversion	F-type H+/Na+-transporting ATPase subunit alpha	map00190 Oxidative phosphorylation map00195 Photosynthesis map01100 Metabolic pathways	[EC:7.1.2.2 7.2.2.1]	H+-transporting two-sector ATPase; ATP synthase; F1-ATPase; FoF1-ATPase; H+-transporting ATPase; Na+-transporting two-sector ATPase; sodium-transporting two-sector ATPase; Na+-translocating ATPase;	_
	MH0006_GL0153906	unknown	_	COG1774	Function unknown	_	_	_	_	_
	MH0053_GL0045299	K01715	_	COG1024	Carbohydrate Metabolism Lipid transport and metabolism	enoyl-CoA hydratase	map00650 Butanoate metabolism map01120 Microbial metabolism in diverse environments map01200 Carbon metabolism	[EC:4.2.1.17]	R03026 (S)-3-hydroxybutanoyl-CoA hydro-lyase	_
	MH0345_GL0148183	K02967	_	COG0052	Translation Translation, ribosomal structure and biogenesis	small subunit ribosomal protein S2	map03010 Ribosome	_	_	H00891 Combined oxidative phosphorylation deficiency
	MH0082_GL0004314	K02887	_	COG0292	Translation Translation, ribosomal structure and biogenesis	large subunit ribosomal protein L20	map03010 Ribosome	_	_	_
	MH0035_GL0048484	K02959	_	COG0228	Translation Translation, ribosomal structure and biogenesis	small subunit ribosomal protein S16	map03010 Ribosome	_	_	H00891 Combined oxidative phosphorylation deficiency
HSPA12B	DLM027_GL0006115	K03386	_	COG0450	Genetic Information Processing Posttranslational modification, protein turnover, chaperones	peroxiredoxin 2/4	map04214 Apoptosis - fly	[EC:1.11.1.24]	thioredoxin-dependent peroxiredoxin; thioredoxin peroxidase; bcp (gene name); tpx (gene name); PrxQ	_
HSPA13	MH0004_GL0034019	K03657	_	COG0210	Replication and Repair Replication, recombination and repair	ATP-dependent DNA helicase UvrD/PcrA	map03420 Nucleotide excision repair map03430 Mismatch repair	[EC:5.6.2.4]	DNA 3'-5' helicase; uvrD (gene name); rep (gene name); RECQ (gene name); MER3 (gene name); Holliday	_
	T2D-133A_GL0096072	K06022	_	COG0488	Metabolism General function prediction only	6-phosphogluconate dehydrogenase	map00030 Pentose phosphate pathway map00480 Glutathione metabolism map01100 Metabolic pathways map01110 Biosynthesis of secondary metabolites map01120 Microbial metabolism in diverse environments map01200 Carbon metabolism	[EC:1.1.1.44 1.1.1.343]	R01528 6-phospho-D-gluconate:NADP+ 2-oxidoreductase (decarboxylating) R10221 6-phospho-D-gluconate:NAD+ 2-oxidoreductase (decarboxylating)	_
	MH0395_GL0013067	K00033	_	COG0362	Carbohydrate Metabolism Carbohydrate transport and metabolism	6-phosphogluconate dehydrogenase	map00030 Pentose phosphate pathway map00480 Glutathione metabolism map01100 Metabolic pathways map01110 Biosynthesis of secondary metabolites map01120 Microbial metabolism in diverse environments map01200 Carbon metabolism	[EC:1.1.1.44 1.1.1.343]	R01528 6-phospho-D-gluconate:NADP+ 2-oxidoreductase (decarboxylating) R10221 6-phospho-D-gluconate:NAD+ 2-oxidoreductase (decarboxylating)	_
	MH0238_GL0078522	K11105	_	COG3263	Cellular Processes and Signaling Inorganic ion transport and metabolism	potassium/hydrogen antiporter	_	_	_	_
	MH0302_GL0059156	K00033	_	COG0362	Carbohydrate Metabolism Carbohydrate transport and metabolism	6-phosphogluconate dehydrogenase	map00030 Pentose phosphate pathway map00480 Glutathione metabolism map01100 Metabolic pathways map01110 Biosynthesis of secondary metabolites map01120 Microbial metabolism in diverse environments map01200 Carbon metabolism	[EC:1.1.1.44 1.1.1.343]	R01528 6-phospho-D-gluconate:NADP+ 2-oxidoreductase (decarboxylating) R10221 6-phospho-D-gluconate:NAD+ 2-oxidoreductase (decarboxylating)	_
	MH0402_GL0086212	K11105	_	COG3263	Cellular Processes and Signaling Inorganic ion transport and metabolism	potassium/hydrogen antiporter	_	_	_	_
	BGI-06A_GL0059009	K00970	_	COG0617	Folding, Sorting and Degradation Translation, ribosomal structure and biogenesis	poly(A) polymerase	map03018 RNA degradation	[EC:2.7.7.19]	polynucleotide adenylyltransferase; NTP polymerase; RNA adenylating enzyme; AMP polynucleotidylexotr	_
	MH0189_GL0140995	K05934	_	COG1010;COG2082	Metabolism of Cofactors and Vitamins Coenzyme transport and metabolism	precorrin-3B C17-methyltransferase / cobalt-factor III methyltransferase	map00860 Porphyrin metabolism map01100 Metabolic pathways map01240 Biosynthesis of cofactors	[EC:2.1.1.131 2.1.1.272]	R05180 S-adenosyl-L-methionine:precorrin-3B C17-methyltransferase R05809 R11580 S-adenosyl-L-methionine:cobalt-factor III 17-methyltransferase (ring contracting)	_
	MH0115_GL0019715	K02481	_	COG2204	Signal Transduction Signal transduction mechanisms	two-component system, NtrC family, response regulator	_	_	_	_
	MH0011_GL0082828	K05837	_	COG0772	Replication and Repair Cell cycle control, cell division, chromosome partitioning	rod shape determining protein RodA	_	_	_	_
	MH0116_GL0079983	K00847	NOG319206	COG0524	Carbohydrate Metabolism Carbohydrate transport and metabolism	fructokinase	map00051 Fructose and mannose metabolism map00500 Starch and sucrose metabolism map00520 Amino sugar and nucleotide sugar metabolism map01100 Metabolic pathways map01110 Biosynthesis of secondary metabolites map01250 Biosynthesis of nucleotide sugars	[EC:2.7.1.4]	R00760 ATP:D-fructose 6-phosphotransferase R00867 ATP:D-fructose 6-phosphotransferase R03920 ATP:D-fructose 6-phosphotransferase	_
	NOF010_GL0025101	K00847	_	COG0524	Carbohydrate Metabolism Carbohydrate transport and metabolism	fructokinase	map00051 Fructose and mannose metabolism map00500 Starch and sucrose metabolism map00520 Amino sugar and nucleotide sugar metabolism map01100 Metabolic pathways map01110 Biosynthesis of secondary metabolites map01250 Biosynthesis of nucleotide sugars	[EC:2.7.1.4]	R00760 ATP:D-fructose 6-phosphotransferase R00867 ATP:D-fructose 6-phosphotransferase R03920 ATP:D-fructose 6-phosphotransferase	_
	MH0101_GL0100369	unknown	bactNOG39793	_	unknown Cell motility	_	_	_	_	_
	DOF006_GL0030657	unknown	bactNOG39793	_	unknown Cell motility	_	_	_	_	_
	DOM005_GL0052676	K00548	_	COG1410	Amino Acid Metabolism Amino acid transport and metabolism
	T2D-14A_GL0078952	unknown	_	COG5464	unknown Function unknown	_	_	_	_	_
	T2D-120A_GL0052236	K00858	_	COG0061	Metabolism of Cofactors and Vitamins Carbohydrate transport and metabolism	NAD+ kinase	map00760 Nicotinate and nicotinamide metabolism map01100 Metabolic pathways map01240 Biosynthesis of cofactors	[EC:2.7.1.23]	R00104 ATP:NAD+ 2'-phosphotransferase	H00525 Disorders of mitochondrial fatty-acid oxidation H01929 2,4-Dienoyl-CoA reductase deficiency
	MH0006_GL0149432	K00858	_	COG0061	Metabolism of Cofactors and Vitamins Carbohydrate transport and metabolism	NAD+ kinase	map00760 Nicotinate and nicotinamide metabolism map01100 Metabolic pathways map01240 Biosynthesis of cofactors	[EC:2.7.1.23]	R00104 ATP:NAD+ 2'-phosphotransferase	H00525 Disorders of mitochondrial fatty-acid oxidation H01929 2,4-Dienoyl-CoA reductase deficiency
	MH0039_GL0021985	K00858	_	COG0061	Metabolism of Cofactors and Vitamins Carbohydrate transport and metabolism	NAD+ kinase	map00760 Nicotinate and nicotinamide metabolism map01100 Metabolic pathways map01240 Biosynthesis of cofactors	[EC:2.7.1.23]	R00104 ATP:NAD+ 2'-phosphotransferase	H00525 Disorders of mitochondrial fatty-acid oxidation H01929 2,4-Dienoyl-CoA reductase deficiency
	MH0333_GL0128692	K00858	_	COG0061	Metabolism of Cofactors and Vitamins Carbohydrate transport and metabolism	NAD+ kinase	map00760 Nicotinate and nicotinamide metabolism map01100 Metabolic pathways map01240 Biosynthesis of cofactors	[EC:2.7.1.23]	R00104 ATP:NAD+ 2'-phosphotransferase	H00525 Disorders of mitochondrial fatty-acid oxidation H01929 2,4-Dienoyl-CoA reductase deficiency
	MH0388_GL0096075	K03588;K05837	_	COG0772	Replication and Repair Cell cycle control, cell division, chromosome partitioning	cell division protein FtsW; rod shape determining protein RodA	map04112 Cell cycle - Caulobacter	_	_	_
	MH0101_GL0085701	K03588	_	COG0772	Replication and Repair Cell cycle control, cell division, chromosome partitioning	cell division protein FtsW	map04112 Cell cycle - Caulobacter	_	_	_
	MH0303_GL0145956	K01749	_	COG0181	Metabolism of Cofactors and Vitamins Coenzyme transport and metabolism	hydroxymethylbilane synthase	map00860 Porphyrin metabolism map01100 Metabolic pathways map01110 Biosynthesis of secondary metabolites map01120 Microbial metabolism in diverse environments map01240 Biosynthesis of cofactors	[EC:2.5.1.61]	R00084 porphobilinogen:(4-[2-carboxyethyl]-3-[carboxymethyl]pyrrol-2-yl)methyltransferase (hydrolysing)	H00202 Hepatic porphyria H01763 Porphyria
	MH0381_GL0112221	unknown	NOG18209	_	Function unknown	_	_	_	_	_
	DOM005_GL0053897	unknown	_	COG0789	unknown Transcription	_	_	_	_	_
HSPA6	N087A_GL0022957	K03296	_	COG0841	Cellular Processes and Signaling Defense mechanisms	hydrophobic/amphiphilic exporter-1 (mainly G- bacteria), HAE1 family	_	_	_	_
	MH0012_GL0198676	K03696	_	COG0542	Folding, Sorting and Degradation Posttranslational modification, protein turnover, chaperones	ATP-dependent Clp protease ATP-binding subunit ClpC	_	_	_	_
	MH0302_GL0037843	K03696	_	COG0542	Folding, Sorting and Degradation Posttranslational modification, protein turnover, chaperones	ATP-dependent Clp protease ATP-binding subunit ClpC	_	_	_	_
	N087A_GL0048443	K03696	_	COG0542	Folding, Sorting and Degradation Posttranslational modification, protein turnover, chaperones	ATP-dependent Clp protease ATP-binding subunit ClpC	_	_	_	_
	MH0004_GL0006913	K03696	_	COG0542	Folding, Sorting and Degradation Posttranslational modification, protein turnover, chaperones	ATP-dependent Clp protease ATP-binding subunit ClpC	_	_	_	_
	MH0381_GL0037362	K03696	_	COG0542	Folding, Sorting and Degradation Posttranslational modification, protein turnover, chaperones	ATP-dependent Clp protease ATP-binding subunit ClpC	_	_	_	_
	MH0012_GL0035830	K01271	_	COG0006	Enzyme Families Amino acid transport and metabolism	Xaa-Pro dipeptidase	_	[EC:3.4.13.9]	Xaa-Pro dipeptidase; prolidase; imidodipeptidase; proline dipeptidase; peptidase D; gamma-peptidase;	_
	MH0101_GL0038370	K07098	_	COG1408	Poorly Characterized General function prediction only	uncharacterized protein	_	_	_	_
	MH0068_GL0045578	K00791	_	COG0324	Metabolism of Terpenoids and Polyketides Translation, ribosomal structure and biogenesis	tRNA dimethylallyltransferase	map00908 Zeatin biosynthesis map01100 Metabolic pathways map01110 Biosynthesis of secondary metabolites	[EC:2.5.1.75]	R01122 delta2-isopentenyl-diphosphate:tRNA isopentenyltransferase	H00891 Combined oxidative phosphorylation deficiency
	T2D-48A_GL0062778	K01362	_	COG0265	Metabolism Posttranslational modification, protein turnover, chaperones	ovochymase	_	[EC:3.4.21.-]	_	_
	MH0280_GL0064436	K03885	_	COG1252	Energy Metabolism Energy production and conversion	NADH:quinone reductase (non-electrogenic)	map00190 Oxidative phosphorylation map01100 Metabolic pathways	[EC:1.6.5.9]	NADH:quinone reductase (non-electrogenic); type II NAD(P)H:quinone oxidoreductase; NDE2 (gene name);	_
HSPD1P6	V1.CD44-0_GL0006973	_	_	COG0038	Cellular Processes and Signaling Inorganic ion transport and metabolism	_	_	_	_	_
	MH0243_GL0025918	K03281	_	COG0038	Cellular Processes and Signaling Inorganic ion transport and metabolism	chloride channel protein, CIC family	_	_	_	_
	MH0140_GL0030238	unknown	NOG44579	_	Function unknown	_	_	_	_	_
	V1.CD3-0-PN_GL0069199	unknown	NOG86981	_	Function unknown	_	_	_	_	_
	T2D-109A_GL0029818	K01755	_	COG0165	Amino Acid Metabolism Amino acid transport and metabolism	argininosuccinate lyase	map00220 Arginine biosynthesis map00250 Alanine, aspartate and glutamate metabolism map01100 Metabolic pathways map01110 Biosynthesis of secondary metabolites map01230 Biosynthesis of amino acids	[EC:4.3.2.1]	R01086 2-(Nomega-L-arginino)succinate arginine-lyase (fumarate-forming)	H01028 Argininosuccinic aciduria H01398 Primary hyperammonemia (Urea cycle disorders)
	MH0061_GL0005161	K02495	_	COG0635	Metabolism of Cofactors and Vitamins Coenzyme transport and metabolism	oxygen-independent coproporphyrinogen III oxidase	map00860 Porphyrin metabolism map01100 Metabolic pathways map01110 Biosynthesis of secondary metabolites map01240 Biosynthesis of cofactors	[EC:1.3.98.3]	R06895 coproporphyrinogen-III:S-adenosyl-L-methionine oxidoreductase(decarboxylating)	_
	MH0101_GL0102996	K01784	_	COG0451	Carbohydrate Metabolism Carbohydrate transport and metabolism;Cell wall/membrane/envelope biogenesis	UDP-glucose 4-epimerase	map00052 Galactose metabolism map00520 Amino sugar and nucleotide sugar metabolism map00541 O-Antigen nucleotide sugar biosynthesis map01100 Metabolic pathways map01250 Biosynthesis of nucleotide sugars	[EC:5.1.3.2]	R00291 UDP-glucose 4-epimerase R02984 dTDPglucose 4-epimerase	H00070 Galactosemia H00978 Thrombocytopenia (THC) H02010 Galactose epimerase deficiency
	MH0010_GL0004978	K13043	_	COG0078	Amino Acid Metabolism Amino acid transport and metabolism	N-succinyl-L-ornithine transcarbamylase	_	[EC:2.1.3.11]	R08937 carbamoyl-phosphate:N2-succinyl-L-ornithine carbamoyltransferase	_
	MH0004_GL0023032	K01738	_	COG0031	Energy Metabolism Amino acid transport and metabolism	cysteine synthase	map00270 Cysteine and methionine metabolism map00920 Sulfur metabolism map01100 Metabolic pathways map01110 Biosynthesis of secondary metabolites map01120 Microbial metabolism in diverse environments map01200 Carbon metabolism map01230 Biosynthesis of amino acids	[EC:2.5.1.47]	R00897 O3-acetyl-L-serine:hydrogen-sulfide 2-amino-2-carboxyethyltransferase R03601 O3-acetyl-L-serine acetate-lyase (adding hydrogen sulfide) R04859 O3-acetyl-L-serine:thiosulfate 2-amino-2-carboxyethyltransferase (reducing, L-cysteine-forming) R07274 O-phospho-L-serine:hydrogen-sulfide 2-amino-2-carboxyethyltransferase	_
	MH0402_GL0100979	K01662	_	COG1154	Metabolism of Terpenoids and Polyketides Coenzyme transport and metabolism;Lipid transport and metabolism	1-deoxy-D-xylulose-5-phosphate synthase	map00730 Thiamine metabolism map00900 Terpenoid backbone biosynthesis map01100 Metabolic pathways map01110 Biosynthesis of secondary metabolites	[EC:2.2.1.7]	R05636 1-deoxy-D-xylulose-5-phosphate pyruvate-lyase (carboxylating)	_
	NOM023_GL0047958	unknown	NOG45822	_	unknown	_	_	_	_	_
	T2D-113A_GL0075299	K01520	_	COG0756	Nucleotide Metabolism Nucleotide transport and metabolism	dUTP diphosphatase	map00240 Pyrimidine metabolism map00983 Drug metabolism - other enzymes map01100 Metabolic pathways map01232 Nucleotide metabolism	[EC:3.6.1.23]	R02100 dUTP nucleotidohydrolase R11896 5-fluorodeoxyuridine-triphosphate diphosphohydrolase	H02529 Bone marrow failure syndrome

## Sheet: HSP- greater 0.8 correl
HSPs
Correlated Host-Meta Transcripts		Integrated non-redundant gene catalog (IGC)				KEGG ORTHOLOGY (KO)
Host Transcripts	Microbial Transcripts	KO	NOG	COG	IGC Metabolism	KO Name	KO Pathway	EC	Reaction	Disease
HSP90B1	MH0037_GL0027604[gene]	K00936	_	COG0642;COG4753;COG3292	Metabolism Signal transduction mechanisms	two-component system, sensor histidine kinase PdtaS	_	[EC:2.7.13.3]	histidine kinase; EnvZ; histidine kinase (ambiguous); histidine protein kinase (ambiguous); protein	_
HSP90B1	N087A_GL0022957[gene]	K03296	_	COG0841	Cellular Processes and Signaling Defense mechanisms	hydrophobic/amphiphilic exporter-1 (mainly G- bacteria), HAE1 family	_	_	_	_
HSP90B1	MH0020_GL0069725[gene]	K07114	NOG117801	_	Poorly Characterized	Ca-activated chloride channel homolog	_	_	_	_
HSP90B1	MH0247_GL0004911[gene]	K07114	NOG117801	_	Poorly Characterized	Ca-activated chloride channel homolog	_	_	_	_
HSP90B1	MH0094_GL0099660[gene]	K12600	COG0457	_	Folding, Sorting and Degradation General function prediction only	superkiller protein 3	map03018 RNA degradation	_	_	H01805 Tricho-hepato-enteric syndrome
HSP90B1	V1.CD38-0_GL0144792[gene]	K00936	_	COG3437;COG1879;COG0642	Metabolism Carbohydrate transport and metabolism;Transcription;Signal transduction mechanisms	two-component system, sensor histidine kinase PdtaS	_	[EC:2.7.13.3]	histidine kinase; EnvZ; histidine kinase (ambiguous); histidine protein kinase (ambiguous); protein	_
HSP90B1	NOM017_GL0049256[gene]	_	NOG249119	_	Function unknown	_	_	_	_	_
HSP90B1	MH0009_GL0061152[gene]	_	NOG249119	_	Function unknown	_	_	_	_	_
HSP90B1	MH0283_GL0046272[gene]	_	NOG249119	_	Function unknown	_	_	_	_	_
HSP90B1	MH0006_GL0004327[gene]	_	NOG249119	_	Function unknown	_	_		_	_
HSP90B1	T2D-73A_GL0007671[gene]	K03696	_	COG0542	Folding, Sorting and Degradation Posttranslational modification, protein turnover, chaperones	ATP-dependent Clp protease ATP-binding subunit ClpC	_	_	_	_
HSP90B1	MH0012_GL0198676[gene]	K03696	_	COG0542	Folding, Sorting and Degradation Posttranslational modification, protein turnover, chaperones	ATP-dependent Clp protease ATP-binding subunit ClpC	_	_	_	_
HSP90B1	MH0158_GL0077590[gene]	K00525	_	COG0209	Nucleotide Metabolism Nucleotide transport and metabolism	ribonucleoside-diphosphate reductase alpha chain	map00230 Purine metabolism map00240 Pyrimidine metabolism map01100 Metabolic pathways map01232 Nucleotide metabolism	[EC:1.17.4.1]	R02017 2'-deoxyadenosine 5'-diphosphate:oxidized-thioredoxin 2'-oxidoreductase R02018 2'-deoxyuridine 5'-diphosphate:oxidized-thioredoxin 2'-oxidoreductase R02019 2'-deoxyguanosine 5'-diphosphate:oxidized-thioredoxin 2'-oxidoreductase R02024 2'-deoxycytidine diphosphate:oxidized-thioredoxin 2'-oxidoreductase	_
HSP90B1	MH0302_GL0037843[gene]	K03696	_	COG0542	Folding, Sorting and Degradation Posttranslational modification, protein turnover, chaperone	ATP-dependent Clp protease ATP-binding subunit ClpC	_	_	_	_
HSP90B1	MH0013_GL0018492[gene]	K03696	_	COG0542	Folding, Sorting and Degradation Posttranslational modification, protein turnover, chaperones	ATP-dependent Clp protease ATP-binding subunit ClpC	_	_	_	_
HSP90B1	N087A_GL0048443[gene]	K03696	_	COG0542	Folding, Sorting and Degradation Posttranslational modification, protein turnover, chaperones	ATP-dependent Clp protease ATP-binding subunit ClpC	_	_	_	_
HSP90B1	MH0004_GL0006913[gene]	K03696	_	COG0542	Folding, Sorting and Degradation Posttranslational modification, protein turnover, chaperones	ATP-dependent Clp protease ATP-binding subunit ClpC	_	_	_	_
HSP90B1	MH0381_GL0037362[gene]	K03696	_	COG0542	Folding, Sorting and Degradation Posttranslational modification, protein turnover, chaperones	ATP-dependent Clp protease ATP-binding subunit ClpC	_	_	_	_
HSP90B1	N035A_GL0065506[gene]	_	NOG319010	_	unknown	_	_	_	_	_
HSP90B1	MH0109_GL0057889[gene]	K01775	_	COG0787;COG0770	Metabolism of Other Amino Acids Cell wall/membrane/envelope biogenesis	alanine racemase	map00470 D-Amino acid metabolism map01100 Metabolic pathways map01502 Vancomycin resistance	[EC:5.1.1.1]	R00401 alanine racemase	09160 Human Diseases
HSP90B1	MH0011_GL0035551[gene]	K03657	_	COG0210	Replication and Repair Replication, recombination and repair	ATP-dependent DNA helicase UvrD/PcrA	map03420 Nucleotide excision repair map03430 Mismatch repair	[EC:5.6.2.4]	DNA 3'-5' helicase; uvrD (gene name); rep (gene name); RECQ (gene name); MER3 (gene name); Holliday	_
HSP90B1	MH0106_GL0063838[gene]	K12308	_	COG5434	Carbohydrate Metabolism Cell wall/membrane/envelope biogenesis	beta-galactosidase	map00052 Galactose metabolism	[EC:3.2.1.23]	R01105 galactan galactohydrolase	_
HSP90B1	MH0101_GL0042095[gene]	K03499	_	COG0475	Cellular Processes and Signaling Inorganic ion transport and metabolism	trk/ktr system potassium uptake protein	_	_	_	_
HSP90B1	MH0054_GL0030331[gene]	K02014	_	COG1629	Cellular Processes and Signaling Inorganic ion transport and metabolism	iron complex outermembrane recepter protein	_	_	_	_
HSP90B1	MH0351_GL0078228[gene]	K01205	NOG86381	_	Glycan Biosynthesis and Metabolism Function unknown	alpha-N-acetylglucosaminidase	map00531 Glycosaminoglycan degradation map01100 Metabolic pathways map04142 Lysosome	[EC:3.2.1.50]	R07816	H00130 Mucopolysaccharidosis type III H00264 Charcot-Marie-Tooth disease H00421 Mucopolysaccharidosis
HSP90B1	T2D-135A_GL0073546[gene]	K01775	_	COG0787;COG0770	Metabolism of Other Amino Acids Cell wall/membrane/envelope biogenesis	alanine racemase	map00470 D-Amino acid metabolism map01100 Metabolic pathways map01502 Vancomycin resistance	[EC:5.1.1.1]	R00401 alanine racemase	09160 Human Diseases
HSP90B1	T2D-73A_GL0013923[gene]	K03281	_	COG0038	Cellular Processes and Signaling Inorganic ion transport and metabolism	chloride channel protein, CIC family	_	_	_	_
HSP90B1	MH0003_GL0015320[gene]	K03281	_	COG0038	Cellular Processes and Signaling Inorganic ion transport and metabolism	chloride channel protein, CIC family	_	_	_	_
HSP90B1	MH0024_GL0018128[gene]	K07636	_	COG0642	Enzyme Families Signal transduction mechanisms	two-component system, OmpR family, phosphate regulon sensor histidine kinase PhoR	map02020 Two-component system	[EC:2.7.13.3]	histidine kinase; EnvZ; histidine kinase (ambiguous); histidine protein kinase (ambiguous); protein	_
HSP90B1	T2D-51A_GL0074436[gene]	K02551	_	COG1165	Metabolism of Cofactors and Vitamins Coenzyme transport and metabolism	2-succinyl-5-enolpyruvyl-6-hydroxy-3-cyclohexene-1-carboxylate synthase	map00130 Ubiquinone and other terpenoid-quinone biosynthesis map01100 Metabolic pathways map01110 Biosynthesis of secondary metabolites map01240 Biosynthesis of cofactors	[EC:2.2.1.9]	R08165 2-succinyl-5-enolpyruvyl-6-hydroxy-3-cyclohexene-1-carboxylate synthase	_
HSP90B1	NLF006_GL0000993[gene]	K03296	_	COG0841	Cellular Processes and Signaling Defense mechanisms	hydrophobic/amphiphilic exporter-1 (mainly G- bacteria), HAE1 family	_	_	_	_
HSP90B1	MH0037_GL0054464[gene]	K02551	_	COG1165	Metabolism of Cofactors and Vitamins Coenzyme transport and metabolism	2-succinyl-5-enolpyruvyl-6-hydroxy-3-cyclohexene-1-carboxylate synthase	map00130 Ubiquinone and other terpenoid-quinone biosynthesis map01100 Metabolic pathways map01110 Biosynthesis of secondary metabolites map01240 Biosynthesis of cofactors	[EC:2.2.1.9]	R08165 2-succinyl-5-enolpyruvyl-6-hydroxy-3-cyclohexene-1-carboxylate synthase	_
HSP90B1	MH0006_GL0013809[gene]	K02551	_	COG1165	Metabolism of Cofactors and Vitamins Coenzyme transport and metabolism	2-succinyl-5-enolpyruvyl-6-hydroxy-3-cyclohexene-1-carboxylate synthase	map00130 Ubiquinone and other terpenoid-quinone biosynthesis map01100 Metabolic pathways map01110 Biosynthesis of secondary metabolites map01240 Biosynthesis of cofactors	[EC:2.2.1.9]	R08165 2-succinyl-5-enolpyruvyl-6-hydroxy-3-cyclohexene-1-carboxylate synthase	_
HSP90B1	MH0069_GL0017240[gene]	K02314	_	COG0305	Replication and Repair Replication, recombination and repair	replicative DNA helicase	map03030 DNA replication map04112 Cell cycle - Caulobacter	[EC:5.6.2.3]	DNA 5'-3' helicase; DnaB helicase; replication fork helicase; 5' to 3' DNA helicase; BACH1 helicase;	_
HSP90B1	MH0446_GL0017847[gene]	K02112	NOG125984	COG0055	Energy Metabolism Energy production and conversion;Function unknown	F-type H+/Na+-transporting ATPase subunit beta	map00190 Oxidative phosphorylation map00195 Photosynthesis map01100 Metabolic pathways	[EC:7.1.2.2 7.2.2.1]	H+-transporting two-sector ATPase; ATP synthase; F1-ATPase; FoF1-ATPase; H+-transporting ATPase; Na+-transporting two-sector ATPase; sodium-transporting two-sector ATPase; Na+-translocating ATPase;	_
HSP90B1	V1.FI10_GL0003008[gene]	K02112	NOG125984	COG0055	Energy Metabolism Energy production and conversion;Function unknown	F-type H+/Na+-transporting ATPase subunit beta	map00190 Oxidative phosphorylation map00195 Photosynthesis map01100 Metabolic pathways	[EC:7.1.2.2 7.2.2.1]	H+-transporting two-sector ATPase; ATP synthase; F1-ATPase; FoF1-ATPase; H+-transporting ATPase; Na+-transporting two-sector ATPase; sodium-transporting two-sector ATPase; Na+-translocating ATPase;	_
HSP90B1	MH0012_GL0158462[gene]	K02112	_	COG0055	Energy Metabolism Energy production and conversion	F-type H+/Na+-transporting ATPase subunit beta	map00190 Oxidative phosphorylation map00195 Photosynthesis map01100 Metabolic pathways	[EC:7.1.2.2 7.2.2.1]	H+-transporting two-sector ATPase; ATP synthase; F1-ATPase; FoF1-ATPase; H+-transporting ATPase; Na+-transporting two-sector ATPase; sodium-transporting two-sector ATPase; Na+-translocating ATPase;	_
HSP90B1	V1.FI11_GL0171742[gene]	K08224	_	COG0477	Membrane Transport Amino acid transport and metabolism;Carbohydrate transport and metabolism;Inorganic ion transport and metabolism;General function prediction only	MFS transporter, YNFM family, putative membrane transport protein	_	_	_	_
HSP90B1	MH0004_GL0014028[gene]	K01990	_	COG1131	Membrane Transport Defense mechanisms	ABC-2 type transport system ATP-binding protein	_	_	_	_
HSP90B1	NOM023_GL0011403[gene]	K02564	_	COG0363	Carbohydrate Metabolism Carbohydrate transport and metabolism	glucosamine-6-phosphate deaminase	map00520 Amino sugar and nucleotide sugar metabolism map01100 Metabolic pathways	[EC:3.5.99.6]	R00765 D-glucosamine-6-phosphate aminohydrolase (ketol isomerizing)	_
HSP90B1	MH0004_GL0008325[gene]	K01262	_	COG0006	Enzyme Families Amino acid transport and metabolism	Xaa-Pro aminopeptidase	_	[EC:3.4.11.9]	Xaa-Pro aminopeptidase; proline aminopeptidase; aminopeptidase P; aminoacylproline aminopeptidase; X	H00537 Nephronophthisis
HSP90B1	T2D-65A_GL0013843[gene]	K05591	_	COG0513	Translation Translation, ribosomal structure and biogenesis;Transcription;Replication, recombination and repair	ATP-dependent RNA helicase DbpA	_	[EC:5.6.2.6]	RNA 3'-5' helicase; DEAH/RHA protein; DEAH-box protein 2; Prp22p; DHX8; DHX36; CSFV NS3 helicase; no	_
HSP90B1	MH0025_GL0020449[gene]	K03885	_	COG1252	Energy Metabolism Energy production and conversion	NADH:quinone reductase (non-electrogenic)	map00190 Oxidative phosphorylation map01100 Metabolic pathways	[EC:1.6.5.9]	NADH:quinone reductase (non-electrogenic); type II NAD(P)H:quinone oxidoreductase; NDE2 (gene name);	_
HSP90B1	MH0281_GL0142928[gene]	K03885	_	COG1252	Energy Metabolism Energy production and conversion	NADH:quinone reductase (non-electrogenic)	map00190 Oxidative phosphorylation map01100 Metabolic pathways	[EC:1.6.5.9]	NADH:quinone reductase (non-electrogenic); type II NAD(P)H:quinone oxidoreductase; NDE2 (gene name);	_
HSP90B1	O2.UC7-0_GL0023647[gene]	K01262	_	COG0006	Enzyme Families Amino acid transport and metabolism	Xaa-Pro aminopeptidase	_	[EC:3.4.11.9]	Xaa-Pro aminopeptidase; proline aminopeptidase; aminopeptidase P; aminoacylproline aminopeptidase; X	H00537 Nephronophthisis
HSP90B1	V1.CD38-0_GL0049426[gene]	K01271	_	COG0006	Enzyme Families Amino acid transport and metabolism	Xaa-Pro dipeptidase	_	[EC:3.4.13.9]	Xaa-Pro dipeptidase; prolidase; imidodipeptidase; proline dipeptidase; peptidase D; gamma-peptidase;	_
HSP90B1	MH0012_GL0035830[gene]	K01271	_	COG0006	Enzyme Families Amino acid transport and metabolism	Xaa-Pro dipeptidase	_	[EC:3.4.13.9]	Xaa-Pro dipeptidase; prolidase; imidodipeptidase; proline dipeptidase; peptidase D; gamma-peptidase;	_
HSP90B1	MH0186_GL0073868[gene]	K00658	_	COG0508	Carbohydrate Metabolism Energy production and conversion	2-oxoglutarate dehydrogenase E2 component (dihydrolipoamide succinyltransferase)	map00020 Citrate cycle (TCA cycle) map00310 Lysine degradation map00380 Tryptophan metabolism map00785 Lipoic acid metabolism map01100 Metabolic pathways map01110 Biosynthesis of secondary metabolites map01120 Microbial metabolism in diverse environments map01200 Carbon metabolism map01210 2-Oxocarboxylic acid metabolism	[EC:2.3.1.61]	R01933 2-oxoadipate dehydrogenase complex R02570 succinyl-CoA:enzyme N6-(dihydrolipoyl)lysine S-succinyltransferase R02571 glutaryl-CoA:enzyme-N6-(dihydrolipoyl)lysine S-glutaryltransferase R08549 2-oxoglutarate:NAD+ 2-oxidoreductase (CoA-succinylating)	H02538 Paraganglioma
HSP90B1	O2.UC3-2_GL0080270[gene]	K05591	_	COG0513	Translation Translation, ribosomal structure and biogenesis;Transcription;Replication, recombination and repair	ATP-dependent RNA helicase DbpA	_	[EC:5.6.2.6]	RNA 3'-5' helicase; DEAH/RHA protein; DEAH-box protein 2; Prp22p; DHX8; DHX36; CSFV NS3 helicase; no	_
HSP90B1	MH0333_GL0037050[gene]	K05591	_	COG0513	Translation Translation, ribosomal structure and biogenesis;Transcription;Replication, recombination and repair	ATP-dependent RNA helicase DbpA	_	[EC:5.6.2.6]	RNA 3'-5' helicase; DEAH/RHA protein; DEAH-box protein 2; Prp22p; DHX8; DHX36; CSFV NS3 helicase; no	_
HSP90B1	MH0006_GL0148386[gene]	K00262	_	COG0334	Energy Metabolism Amino acid transport and metabolism	glutamate dehydrogenase (NADP+)	map00220 Arginine biosynthesis map00250 Alanine, aspartate and glutamate metabolism map00910 Nitrogen metabolism map01100 Metabolic pathways map01120 Microbial metabolism in diverse environments	[EC:1.4.1.4]	R00248 L-glutamate:NADP+ oxidoreductase (deaminating)	_
HSP90B1	V1.FI29_GL0033097[gene]	K00658	_	COG0508	Carbohydrate Metabolism Energy production and conversion	2-oxoglutarate dehydrogenase E2 component (dihydrolipoamide succinyltransferase)	map00020 Citrate cycle (TCA cycle) map00310 Lysine degradation map00380 Tryptophan metabolism map00785 Lipoic acid metabolism map01100 Metabolic pathways map01110 Biosynthesis of secondary metabolites map01120 Microbial metabolism in diverse environments map01200 Carbon metabolism map01210 2-Oxocarboxylic acid metabolism	[EC:2.3.1.61]	R01933 2-oxoadipate dehydrogenase complex R02570 succinyl-CoA:enzyme N6-(dihydrolipoyl)lysine S-succinyltransferase R02571 glutaryl-CoA:enzyme-N6-(dihydrolipoyl)lysine S-glutaryltransferase R08549 2-oxoglutarate:NAD+ 2-oxidoreductase (CoA-succinylating)	H02538 Paraganglioma
HSP90B1	V1.UC10-0_GL0034891[gene]	K07713	_	COG3604	Signal Transduction Transcription;Signal transduction mechanisms	two-component system, NtrC family, response regulator HydG	map02020 Two-component system	_	_	_
HSP90B1	MH0130_GL0010792[gene]	K07713	_	COG3604	Signal Transduction Transcription;Signal transduction mechanisms	two-component system, NtrC family, response regulator HydG	map02020 Two-component system	_	_	_
HSP90B1	MH0363_GL0052458[gene]	K07713	_	COG3604	Signal Transduction Transcription;Signal transduction mechanisms	two-component system, NtrC family, response regulator HydG	map02020 Two-component system	_	_	_
HSP90B1	O2.UC18-1_GL0049514[gene]	K07713	_	COG3604	Signal Transduction Transcription;Signal transduction mechanisms	two-component system, NtrC family, response regulator HydG	map02020 Two-component system	_	_	_
HSP90B1	NOM025_GL0049565[gene]	K07713	_	COG3604	Signal Transduction Transcription;Signal transduction mechanisms	two-component system, NtrC family, response regulator HydG	map02020 Two-component system	_	_	_
HSP90B1	NLM032_GL0105290[gene]	K07713	_	COG3604	Signal Transduction Transcription;Signal transduction mechanisms	two-component system, NtrC family, response regulator HydG	map02020 Two-component system	_	_	_
HSP90B1	MH0238_GL0030999[gene]	K07289	NOG12793	_	Cellular Processes and Signaling Function unknown	AsmA protein	_	_		_
HSP90B1	MH0013_GL0016206[gene]	K03699	_	COG1253	Signaling Molecules and Interaction General function prediction only	magnesium and cobalt exporter, CNNM family	_	_	_	_
HSP90B1	MH0025_GL0050177[gene]	K03699	_	COG1253	Signaling Molecules and Interaction General function prediction only	magnesium and cobalt exporter, CNNM family	_	_	_	_
HSP90B1	MH0038_GL0011689[gene]	K03699	_	COG1253	Signaling Molecules and Interaction General function prediction only	magnesium and cobalt exporter, CNNM family	_	_	_	_
HSP90B1	MH0041_GL0073405[gene]	K03699	_	COG1253	Signaling Molecules and Interaction General function prediction only	magnesium and cobalt exporter, CNNM family	_	_	_	_
HSP90B1	V1.UC26-4_GL0149656[gene]	K07098	_	COG1408	Poorly Characterized General function prediction only	uncharacterized protein	_	_	_	_
HSP90B1	V1.UC26-4_GL0164764[gene]	K00748	_	COG0763	Glycan Biosynthesis and Metabolism Cell wall/membrane/envelope biogenesis	lipid-A-disaccharide synthase	map00540 Lipopolysaccharide biosynthesis map01100 Metabolic pathways	[EC:2.4.1.182]	R04606 UDP-2,3-bis(3-hydroxytetradecanoyl)glucosamine:2,3-bis-(3-hydroxytetradecanoyl)-alpha-D-glucosaminyl-1-phosphate 2,3-bis(3-hydroxytetradecanoyl)-glucosaminyltransferase	_
HSP90B1	MH0119_GL0089810[gene]	K13038	NOG71361	COG0452	Metabolism of Cofactors and Vitamins Coenzyme transport and metabolism;General function prediction only	phosphopantothenoylcysteine decarboxylase / phosphopantothenate---cysteine ligase	map00770 Pantothenate and CoA biosynthesis map01100 Metabolic pathways map01240 Biosynthesis of cofactors	[EC:4.1.1.36 6.3.2.5]	R03269 N-[(R)-4'-phosphopantothenoyl]-L-cysteine carboxy-lyase R04231 (R)-4'-phosphopantothenate:L-cysteine ligase	_
HSP90B1	MH0280_GL0119480[gene]	K07098	_	COG1408	Poorly Characterized General function prediction only	uncharacterized protein	_	_	_	_
HSP90B1	T2D-73A_GL0040569[gene]	K01271	_	COG0006	Enzyme Families Amino acid transport and metabolism	Xaa-Pro dipeptidase	_	[EC:3.4.13.9]	Xaa-Pro dipeptidase; prolidase; imidodipeptidase; proline dipeptidase; peptidase D; gamma-peptidase;	_
HSP90B1	MH0101_GL0076125[gene]	K13598	_	COG5000	Enzyme Families Signal transduction mechanisms	two-component system, NtrC family, nitrogen regulation sensor histidine kinase NtrY	map02020 Two-component system	[EC:2.7.13.3]	histidine kinase; EnvZ; histidine kinase (ambiguous); histidine protein kinase (ambiguous); protein	_
HSP90B1	V1.UC64-0_GL0155131[gene]	_	NOG81336	_	unknown unknown	_	_	_	_	_
HSP90B1	MH0414_GL0026782[gene]	_	NOG127230	_	unknown Cell wall/membrane/envelope biogenesis	_	_	_	_	_
HSP90B1	MH0101_GL0038370[gene]	K07098	_	COG1408	Poorly Characterized General function prediction only	uncharacterized protein	_	_	_	_
HSP90B1	MH0003_GL0071783[gene]	K00566	_	COG0482	Folding, Sorting and Degradation Translation, ribosomal structure and biogenesis	tRNA-uridine 2-sulfurtransferase	map04122 Sulfur relay system	[EC:2.8.1.13]	R08700 [enzyme]-S-sulfanylcysteine:tRNA-uridine sulfurtransferase (ATP-hydrolysing)	_
HSP90B1	N040A_GL0030179[gene]	K01271	_	COG0006	Enzyme Families Amino acid transport and metabolism	Xaa-Pro dipeptidase	_	[EC:3.4.13.9]	Xaa-Pro dipeptidase; prolidase; imidodipeptidase; proline dipeptidase; peptidase D; gamma-peptidase;	_
HSP90B1	MH0094_GL0024856[gene]	_	NOG81336	_	unknown unknown	_	_	_	_	_
HSP90B1	V1.CD38-0_GL0092562[gene]	_	NOG81336	_	unknown unknown	_	_	_	_	_
HSP90B1	T2D-113A_GL0138580[gene]	_	NOG81336	_	unknown unknown	_	_	_	_	_
HSP90B1	MH0068_GL0016348[gene]	K06941	_	COG0820	Translation General function prediction only	23S rRNA (adenine2503-C2)-methyltransferase	_	[EC:2.1.1.192]	23S rRNA (adenine2503-C2)-methyltransferase; RlmN; YfgB; Cfr	_
HSP90B1	MH0133_GL0007077[gene]	K06941	_	COG0820	Translation General function prediction only	23S rRNA (adenine2503-C2)-methyltransferase	_	[EC:2.1.1.192]	23S rRNA (adenine2503-C2)-methyltransferase; RlmN; YfgB; Cfr	_
HSP90B1	T2D-135A_GL0068266[gene]	K06941	_	COG0820	Translation General function prediction only	23S rRNA (adenine2503-C2)-methyltransferase	_	[EC:2.1.1.192]	23S rRNA (adenine2503-C2)-methyltransferase; RlmN; YfgB; Cfr	_
HSP90B1	MH0179_GL0046481[gene]	_	_	COG0628	unknown General function prediction only	_	_	_	_	_
HSP90B1	MH0054_GL0063208[gene]	K01620	_	COG2008	Amino Acid Metabolism Amino acid transport and metabolism	threonine aldolase	map00260 Glycine, serine and threonine metabolism map01100 Metabolic pathways map01110 Biosynthesis of secondary metabolites map01120 Microbial metabolism in diverse environments map01230 Biosynthesis of amino acids	[EC:4.1.2.48]	R00751 L-threonine acetaldehyde-lyase (glycine-forming) R06171 L-allo-threonine acetaldehyde-lyase (glycine-forming)	_
HSP90B1	MH0006_GL0080757[gene]	K07165	_	COG3712	Cellular Processes and Signaling Inorganic ion transport and metabolism;Signal transduction mechanisms	transmembrane sensor	map02020 Two-component system	_	_	_
HSP90B1	N009A_GL0010153[gene]	K00947	_	COG2326	Metabolism Function unknown	molybdenum storage protein	_	_	_	_
HSP90B1	BGI003A_GL0044842[gene]	K07713	_	COG3604	Signal Transduction Transcription;Signal transduction mechanisms	two-component system, NtrC family, response regulator HydG	map02020 Two-component system	_	_	_
HSP90B1	T2D-135A_GL0007652[gene]	K03699	_	COG1253	Signaling Molecules and Interaction General function prediction only	magnesium and cobalt exporter, CNNM family	_	_	_	_
HSP90B1	MH0375_GL0110615[gene]	K02371	_	COG2070	Lipid Metabolism General function prediction only	enoyl-[acyl-carrier protein] reductase II	map00061 Fatty acid biosynthesis map01100 Metabolic pathways map01212 Fatty acid metabolism	[EC:1.3.1.9]	R01403 acyl-[acyl-carrier-protein]:NAD+ oxidoreductase R04429 butyryl-[acp]:NAD+ trans-2-oxidoreductase R04724 dodecanoyl-[acp]:NAD+ trans-2-oxidoreductase R04955 hexanoyl-[acp]:NAD+ trans-2-oxidoreductase R04958 octanoyl-[acp]:NAD+ trans-2-oxidoreductase R04961 decanoyl-[acp]:NAD+ trans-2-oxidoreductase R04966 tetradecanoyl-[acp]:NAD+ trans-2-oxidoreductase R04969 hexadecanoyl-[acp]:NAD+ trans-2…	_
HSP90B1	MH0068_GL0045578[gene]	K00791	_	COG0324	Metabolism of Terpenoids and Polyketides Translation, ribosomal structure and biogenesis	tRNA dimethylallyltransferase	map00908 Zeatin biosynthesis map01100 Metabolic pathways map01110 Biosynthesis of secondary metabolites	[EC:2.5.1.75]	R01122 delta2-isopentenyl-diphosphate:tRNA isopentenyltransferase	H00891 Combined oxidative phosphorylation deficiency
HSP90B1	MH0402_GL0052574[gene]	K00651	_	COG1897	Energy Metabolism Amino acid transport and metabolism	homoserine O-succinyltransferase/O-acetyltransferase	map00270 Cysteine and methionine metabolism map00920 Sulfur metabolism map01100 Metabolic pathways map01110 Biosynthesis of secondary metabolites map01230 Biosynthesis of amino acids	[EC:2.3.1.46 2.3.1.31]	R01776 acetyl-CoA:L-homoserine O-acetyltransferase R01777 succinyl-CoA:L-homoserine O-succinyltransferase	_
HSP90B1	V1.UC26-0_GL0098845[gene]	K00651	_	COG1897	Energy Metabolism Amino acid transport and metabolism	homoserine O-succinyltransferase/O-acetyltransferase	map00270 Cysteine and methionine metabolism map00920 Sulfur metabolism map01100 Metabolic pathways map01110 Biosynthesis of secondary metabolites map01230 Biosynthesis of amino acids	[EC:2.3.1.46 2.3.1.31]	R01776 acetyl-CoA:L-homoserine O-acetyltransferase R01777 succinyl-CoA:L-homoserine O-succinyltransferase	_
HSP90B1	MH0195_GL0089314[gene]	K02371	_	COG2070	Lipid Metabolism General function prediction only	enoyl-[acyl-carrier protein] reductase II	map00061 Fatty acid biosynthesis map01100 Metabolic pathways map01212 Fatty acid metabolism	[EC:1.3.1.9]	R01403 acyl-[acyl-carrier-protein]:NAD+ oxidoreductase R04429 butyryl-[acp]:NAD+ trans-2-oxidoreductase R04724 dodecanoyl-[acp]:NAD+ trans-2-oxidoreductase R04955 hexanoyl-[acp]:NAD+ trans-2-oxidoreductase R04958 octanoyl-[acp]:NAD+ trans-2-oxidoreductase R04961 decanoyl-[acp]:NAD+ trans-2-oxidoreductase R04966 tetradecanoyl-[acp]:NAD+ trans-2-oxidoreductase R04969 hexadecanoyl-[acp]:NAD+ trans-2…	_
HSP90B1	MH0025_GL0081404[gene]	_	_	COG1721	unknown General function prediction only	_	_	_	_	_
HSP90B1	T2D-118A_GL0035305[gene]	_	_	COG1721	unknown General function prediction only	_	_	_	_	_
HSP90B1	V1.FI10_GL0122524[gene]	K07713	_	COG3604	Signal Transduction Transcription;Signal transduction mechanisms	two-component system, NtrC family, response regulator HydG	map02020 Two-component system	_	_	_
HSP90B1	T2D-48A_GL0062778[gene]	K01362	_	COG0265	Metabolism Posttranslational modification, protein turnover, chaperones	ovochymase	_	[EC:3.4.21.-]	_	_
HSP90B1	MH0398_GL0059745[gene]	_	NOG86717		unknown Function unknown	_	_	_	_	_
HSP90B1	MH0040_GL0074419[gene]	K03677	_	COG1218	Cellular Processes and Signaling Inorganic ion transport and metabolism	_	_	_	_	_
HSP90B1	N085A_GL0045067[gene]	K03677	_	COG1218	Cellular Processes and Signaling Inorganic ion transport and metabolism	_	_	_	_	_
HSP90B1	MH0280_GL0064436[gene]	K03885	_	COG1252	Energy Metabolism Energy production and conversion	NADH:quinone reductase (non-electrogenic)	map00190 Oxidative phosphorylation map01100 Metabolic pathways	[EC:1.6.5.9]	NADH:quinone reductase (non-electrogenic); type II NAD(P)H:quinone oxidoreductase; NDE2 (gene name);	_
HSP90B1	MH0020_GL0001795[gene]	K01070	_	COG062	Energy Metabolism General function prediction only	S-formylglutathione hydrolase	map00680 Methane metabolism map01100 Metabolic pathways map01120 Microbial metabolism in diverse environments map01200 Carbon metabolism	[EC:3.1.2.12]	R00527 S-formylglutathione hydrolase	_
HSP90B1	T2D-118A_GL0076584[gene]	_	NOG113320		unknown Function unknown	_	_	_	_	_
HSP90B1	MH0314_GL0039996[gene]	K02428	_	COG3956	Nucleotide Metabolism General function prediction only	_	_	_	_	_
HSP90B1	MH0431_GL0037094[gene]	K02428	_	COG3956	Nucleotide Metabolism General function prediction only	_	_	_	_	_
HSP90B1	N085A_GL0061612[gene]	K02428	_	COG3956	Nucleotide Metabolism General function prediction only	_	_	_	_	_
HSP90B1	T2D-135A_GL0054991[gene]	K01241	_	COG0775	Nucleotide Metabolism Nucleotide transport and metabolism	AMP nucleosidase	map00230 Purine metabolism map01100 Metabolic pathways map01232 Nucleotide metabolism	[EC:3.2.2.4]	R00182 AMP phosphoribohydrolase	_
HSP90B1	V1.UC35-0_GL0016594[gene]	K00788	NOG86118	_	Metabolism of Cofactors and Vitamins Coenzyme transport and metabolism	thiamine-phosphate pyrophosphorylase	map00730 Thiamine metabolism map01100 Metabolic pathways map01240 Biosynthesis of cofactors	[EC:2.5.1.3]	R03223 2-methyl-4-amino-5-hydroxymethylpyrimidine-diphosphate:4-methyl-5-(2-phosphoethyl)-thiazole 2-methyl-4-aminopyridine-5-methenyltransferase R10712 2-methyl-4-amino-5-hydroxymethylpyrimidine-diphosphate:2-(2-carboxy-4-methylthiazol-5-yl)ethyl phosphate 2-methyl-4-aminopyrimidine-5-methenyltransferase	_
HSP90B1	MH0267_GL0076377[gene]	K03787	_	COG0496	Nucleotide Metabolism General function prediction only	5'/3'-nucleotidase	map00230 Purine metabolism map00240 Pyrimidine metabolism map00760 Nicotinate and nicotinamide metabolism map01100 Metabolic pathways map01110 Biosynthesis of secondary metabolites map01232 Nucleotide metabolism	[EC:3.1.3.5 3.1.3.6]	R00183 adenosine 5'-monophosphate phosphohydrolase R00511 cytidine-5'-monophosphate phosphohydrolase R00963 uridine 5'-monophosphate phosphohydrolase R01126 inosine 5'-monophosphate phosphohydrolase R01227 guanosine 5'-monophosphate phosphohydrolase R01562 adenosine 3'-phosphate phosphohydrolase R01569 thymidylate 5'-phosphohydrolase R01664 2'-deoxycytidine 5'-monophosphate phosphohydrolase R0187…	_
HSP90B1	DOM014_GL0034922[gene]	K01934	_	COG0212	Metabolism of Cofactors and Vitamins Coenzyme transport and metabolism	5-formyltetrahydrofolate cyclo-ligase	map00670 One carbon pool by folate map01100 Metabolic pathways	[EC:6.3.3.2]	R02301 5-formyltetrahydrofolate cyclo-ligase (ADP-forming)	H02461 Neurodevelopmental disorder with microcephaly
HSP90B1	MH0133_GL0060550[gene]	K03269	_	COG2908	Glycan Biosynthesis and Metabolism Function unknown	UDP-2,3-diacylglucosamine hydrolase	map00540 Lipopolysaccharide biosynthesis map01100 Metabolic pathways	[EC:3.6.1.54]	R04549 UDP-2,3-bis[(3R)-3-hydroxymyristoyl]-alpha-D-glucosamine 2,3-bis[(3R)-3-hydroxymyristoyl]-beta-D-glucosaminyl 1-phosphate phosphohydrolase	_
HSP90B1	T2D-73A_GL0043401[gene]	K02428	_	COG3956	Nucleotide Metabolism General function prediction only	_	_	_	_	_
HSP90B1	NOM023_GL0019899[gene]	K12410	_	COG0846	Carbohydrate Metabolism Transcription	NAD-dependent protein deacetylase/lipoamidase	map00760 Nicotinate and nicotinamide metabolism map01100 Metabolic pathways	[EC:2.3.1.286 2.3.1.313]	R10633 R10634	_
HSP90B1	MH0054_GL0016696[gene]	_	NOG76791		unknown unknown	_	_	_	_	_
HSP90B1	MH0012_GL0016624[gene]	K03499	_	COG0569	Cellular Processes and Signaling Inorganic ion transport and metabolism	trk/ktr system potassium uptake protein	_	_	_	_
HSP90B1	V1.UC17-0_GL0014299[gene]	K05591	_	COG0513	Translation Translation, ribosomal structure and biogenesis;Transcription;Replication, recombination and repair	ATP-dependent RNA helicase DbpA	_	[EC:5.6.2.6]	RNA 3'-5' helicase; DEAH/RHA protein; DEAH-box protein 2; Prp22p; DHX8; DHX36; CSFV NS3 helicase; no	_
HSP90B1	NLM005_GL0056330[gene]	K07024	_	COG0561;COG2050	Poorly Characterized Secondary metabolites biosynthesis, transport and catabolism;General function prediction only	sucrose-6-phosphatase	map00500 Starch and sucrose metabolism map01110 Biosynthesis of secondary metabolites	EC:3.1.3.24]	_	_
HSP90B1	V1.CD38-0_GL0196227[gene]	_	_	COG2860	unknown Function unknown	_	_	_	_	_
HSP90B1	MH0037_GL0012935[gene]	K00788	NOG86118	_	Metabolism of Cofactors and Vitamins Coenzyme transport and metabolism	thiamine-phosphate pyrophosphorylase	map00730 Thiamine metabolism map01100 Metabolic pathways map01240 Biosynthesis of cofactors	[EC:2.5.1.3]	R03223 2-methyl-4-amino-5-hydroxymethylpyrimidine-diphosphate:4-methyl-5-(2-phosphoethyl)-thiazole 2-methyl-4-aminopyridine-5-methenyltransferase R10712 2-methyl-4-amino-5-hydroxymethylpyrimidine-diphosphate:2-(2-carboxy-4-methylthiazol-5-yl)ethyl phosphate 2-methyl-4-aminopyrimidine-5-methenyltransferase	_
HSP90B1	O2.UC9-1_GL0023340[gene]	K10026	_	COG0602	Poorly Characterized Posttranslational modification, protein turnover, chaperones	7-carboxy-7-deazaguanine synthase	map00790 Folate biosynthesis map01100 Metabolic pathways	[EC:4.3.99.3]	R10002 6-carboxy-5,6,7,8-tetrahydropterin ammonia-lyase	_
HSP90B1	V1.FI24_GL0024657[gene]	K07713	_	COG3604	Signal Transduction Transcription;Signal transduction mechanisms	two-component system, NtrC family, response regulator HydG	map02020 Two-component system	_	_	_
HSP90B1	DLM002_GL0032814[gene]	_	_	COG0739	unknown Cell wall/membrane/envelope biogenesis	_	_	_	_	_
HSP90B1	DOM005_GL0018335[gene]	K00798	_	COG2096	Metabolism of Cofactors and Vitamins Function unknown	cob(I)alamin adenosyltransferase	map00860 Porphyrin metabolism map01100 Metabolic pathways map01240 Biosynthesis of cofactors map04980 Cobalamin transport and metabolism	[EC:2.5.1.17]	R01492 ATP:cob(I)alamin Co-beta-adenosyltransferase R05220 ATP:cob(I)yrinic acid-a,c-diamide Cobeta-adenosyltransferase R07268 ATP:cobinamide Cobeta-adenosyltransferase R12184 ATP:Cob(II)yrinate diamide Cobeta-adenosyltransferase	H00174 Methylmalonic aciduria
HSP90B1	MH0416_GL0215507[gene]	K15255	_	COG0507	Replication and Repair Replication, recombination and repair	ATP-dependent DNA helicase PIF1	_	[EC:5.6.2.3]	DNA 5'-3' helicase; DnaB helicase; replication fork helicase; 5' to 3' DNA helicase; BACH1 helicase;	_
HSP90B1	NOM023_GL0009733[gene]	K05905	_	COG4232	Genetic Information Processing Energy production and conversion;Posttranslational modification, protein turnover, chaperones	_	_	_	_	_
HSP90B1	NOM029_GL0050891[gene]	_	NOG46437	_	unknown unknown	_	_	_	_	_
HSP90B1	MH0037_GL0027464[gene]	_	NOG46437	_	unknown unknown	_	_	_	_
HSP90B1	T2D-57A_GL0090796[gene]	K03654	_	COG0514	Folding, Sorting and Degradation Replication, recombination and repair	ATP-dependent DNA helicase RecQ	map03018 RNA degradation	[EC:5.6.2.4]	DNA 3'-5' helicase; uvrD (gene name); rep (gene name); RECQ (gene name); MER3 (gene name); Holliday	_
HSP90B1	V1.CD54-0_GL0064005[gene]	unknown	unknown	unknown	unknown	_	_	_	_	_
HSP90B1	NOM023_GL0026352[gene]	K03885	_	COG1252	Energy Metabolism Energy production and conversion	NADH:quinone reductase (non-electrogenic)	map00190 Oxidative phosphorylation map01100 Metabolic pathways	[EC:1.6.5.9]	NADH:quinone reductase (non-electrogenic); type II NAD(P)H:quinone oxidoreductase; NDE2 (gene name);	_
HSP90B1	MH0411_GL0129149[gene]	K02217	_	COG1528	Metabolism of Cofactors and Vitamins Inorganic ion transport and metabolism	ferritin	_	[EC:1.16.3.2]	bacterial non-heme ferritin; FtnA; HuHF	_
HSP90B1	MH0405_GL0006901[gene]	_	NOG124640		unknown unknown	_	_	_	_	_
HSP90B1	T2D-57A_GL0130247[gene]	K00548	_	COG1410	Amino Acid Metabolism Amino acid transport and metabolism	5-methyltetrahydrofolate--homocysteine methyltransferase	map00270 Cysteine and methionine metabolism map00450 Selenocompound metabolism map00670 One carbon pool by folate map01100 Metabolic pathways map01110 Biosynthesis of secondary metabolites map01230 Biosynthesis of amino acids map04980 Cobalamin transport and metabolism	[EC:2.1.1.13]	R00946 5-methyltetrahydrofolate:L-homocysteine S-methyltransferase R09365 5-methyltetrahydropteroyltri-L-glutamate:L-selenohomocysteine Se-methyltransferase	H00183 Homocystinuria H00262 Neural tube defects, folate-sensitive H01285 Methylcobalamin deficiency type G
HSP90B1	MH0259_GL0147875[gene]	K09758	bactNOG08137	_	Amino Acid Metabolism Amino acid transport and metabolism	aspartate 4-decarboxylase	map00250 Alanine, aspartate and glutamate metabolism map00270 Cysteine and methionine metabolism map01100 Metabolic pathways map01230 Biosynthesis of amino acids	[EC:4.1.1.12]	R00397 L-aspartate 4-carboxy-lyase (L-alanine-forming) R00863 3-sulfino-L-alanine 4-carboxy-lyase	_
HSP90B1	O2.UC31-0_GL0031287[gene]	_	_	COG0789	unknown Transcription	_	_	_	_	_
HSP90B1	MH0169_GL0064723[gene]	K13993	_	COG0071	Folding, Sorting and Degradation Posttranslational modification, protein turnover, chaperones	HSP20 family protein	map04141 Protein processing in endoplasmic reticulum	_	__	_
HSP90B1	MH0130_GL0036939[gene]	_	NOG118577	_	unknown Function unknown	_	_	_	_	_
HSP90B1	DOM005_GL0030188[gene]	_	NOG43113	_	unknown Function unknown	_	_	_	_	_
HSP90B1	MH0002_GL0073607[gene]	_	NOG83103	_	unknown Function unknown	_	_	_	_	_
HSP90B1	MH0266_GL0055567[gene]	_	NOG124640	_	unknown unknown	_	_	_	_	_
HSP90B1	T2D-118A_GL0064908[gene]	K03313	NOG125150	COG3004	Energy Metabolism Inorganic ion transport and metabolism	Na+:H+ antiporter, NhaA family	_	_	_	_
HSP90B1	O2.UC52-0_GL0046359[gene]	unknown	unknown	_	unknown	_	_	_	_	_
HSP90B1	MH0222_GL0029980[gene]	K02968	NOG121529	_	Translation Function unknown	small subunit ribosomal protein S20	map03010 Ribosome	_	_	_
HSP90B1	MH0025_GL0028149[gene]	K02968	NOG121529	_	Translation Function unknown	small subunit ribosomal protein S21	map03010 Ribosome	_	_	_
HSPA13	MH0037_GL0027604[gene]	K00936		COG0642;COG4753;COG3292	Metabolism Signal transduction mechanisms	two-component system, sensor histidine kinase PdtaS	_	[EC:2.7.13.3]	2.7.13.3 histidine kinase; EnvZ; histidine kinase (ambiguous); histidine protein kinase (ambiguous); protein	_
HSPA13	V1.UC8-0_GL0040333[gene]	K00936		COG2207;COG3292;COG2197;COG5002	Metabolism Transcription;Signal transduction mechanisms	two-component system, sensor histidine kinase PdtaS	_	[EC:2.7.13.3]	2.7.13.3 histidine kinase; EnvZ; histidine kinase (ambiguous); histidine protein kinase (ambiguous); protein	_
HSPA13	MH0309_GL0061455[gene]	K00936		COG2207;COG3292;COG2197;COG5002	Metabolism Transcription;Signal transduction mechanisms	two-component system, sensor histidine kinase PdtaS	_	[EC:2.7.13.3]	2.7.13.3 histidine kinase; EnvZ; histidine kinase (ambiguous); histidine protein kinase (ambiguous); protein	_
HSPA13	O2.UC17-1_GL0047761[gene]	K00936		COG2207;COG3292;COG2197;COG5002	Metabolism Transcription;Signal transduction mechanisms	two-component system, sensor histidine kinase PdtaS	_	[EC:2.7.13.3]	2.7.13.3 histidine kinase; EnvZ; histidine kinase (ambiguous); histidine protein kinase (ambiguous); protein	_
HSPA13	MH0100_GL0071991[gene]	K01870		COG0060	Amino Acid Metabolism Translation, ribosomal structure and biogenesis	isoleucyl-tRNA synthetase	map00970 Aminoacyl-tRNA biosynthesis	[EC:6.1.1.5]	R03656 L-isoleucine:tRNA(Ile) ligase (AMP-forming)	H02232 CAGSSS syndrome H02437 Growth retardation, impaired intellectual development, hypotonia, and hepatopathy
HSPA13	MH0375_GL0035200[gene]	K01870		COG0060	Amino Acid Metabolism Translation, ribosomal structure and biogenesis	isoleucyl-tRNA synthetase	map00970 Aminoacyl-tRNA biosynthesis	[EC:6.1.1.5]	R03656 L-isoleucine:tRNA(Ile) ligase (AMP-forming)	H02232 CAGSSS syndrome H02437 Growth retardation, impaired intellectual development, hypotonia, and hepatopathy
HSPA13	MH0006_GL0012758[gene]	K03296		COG0841	Cellular Processes and Signaling Defense mechanisms	hydrophobic/amphiphilic exporter-1 (mainly G- bacteria), HAE1 family	_	_	_	_
HSPA13	N087A_GL0101682[gene]	K03296		COG0841	Cellular Processes and Signaling Defense mechanisms	hydrophobic/amphiphilic exporter-1 (mainly G- bacteria), HAE1 family	_	_	_	_
HSPA13	MH0101_GL0100196[gene]		NOG252866		unknown Function unknown
HSPA13	MH0402_GL0191700[gene]	K03296		COG0841	Cellular Processes and Signaling Defense mechanisms	hydrophobic/amphiphilic exporter-1 (mainly G- bacteria), HAE1 family	_	_	_	_
HSPA13	O2.UC7-1_GL0142548[gene]	K03296		COG0841	Cellular Processes and Signaling Defense mechanisms	hydrophobic/amphiphilic exporter-1 (mainly G- bacteria), HAE1 family	_	_	_	_
HSPA13	MH0381_GL0176593[gene]	K00526		COG1074	Nucleotide Metabolism Replication, recombination and repair	ribonucleoside-diphosphate reductase beta chain	map00230 Purine metabolism map00240 Pyrimidine metabolism map01100 Metabolic pathways map01232 Nucleotide metabolism	[EC:1.17.4.1]	R02017 2'-deoxyadenosine 5'-diphosphate:oxidized-thioredoxin 2'-oxidoreductase R02018 2'-deoxyuridine 5'-diphosphate:oxidized-thioredoxin 2'-oxidoreductase R02019 2'-deoxyguanosine 5'-diphosphate:oxidized-thioredoxin 2'-oxidoreductase R02024 2'-deoxycytidine diphosphate:oxidized-thioredoxin 2'-oxidoreductase
HSPA13	MH0381_GL0156405[gene]	K03296		COG0841	Cellular Processes and Signaling Defense mechanisms	hydrophobic/amphiphilic exporter-1 (mainly G- bacteria), HAE1 family	_	_	_	_
HSPA13	T2D-48A_GL0033223[gene]	K03296		COG0841	Cellular Processes and Signaling Defense mechanisms	hydrophobic/amphiphilic exporter-1 (mainly G- bacteria), HAE1 family	_	_	_	_
HSPA13	MH0266_GL0101587[gene]	K12308	NOG118431	COG1874	Carbohydrate Metabolism Carbohydrate transport and metabolism	beta-galactosidase	map00052 Galactose metabolism	[EC:3.2.1.23]	R01105 galactan galactohydrolase	_
HSPA13	T2D-133A_GL0096117[gene]	K03701		COG0178	Replication and Repair Replication, recombination and repair	excinuclease ABC subunit A	map03420 Nucleotide excision repair	_	_	_
HSPA13	MH0178_GL0027768[gene]	K01869		COG0495	Amino Acid Metabolism Translation, ribosomal structure and biogenesis	leucyl-tRNA synthetase	map00970 Aminoacyl-tRNA biosynthesis	[EC:6.1.1.4]	R03657 L-leucine:tRNA(Leu) ligase (AMP-forming)	H01367 Infantile liver failure H02095 Perrault syndrome
HSPA13	T2D-135A_GL0073622[gene]	K01869		COG0495	Amino Acid Metabolism Translation, ribosomal structure and biogenesis	leucyl-tRNA synthetase	map00970 Aminoacyl-tRNA biosynthesis	[EC:6.1.1.4]	R03657 L-leucine:tRNA(Leu) ligase (AMP-forming)	H01367 Infantile liver failure H02095 Perrault syndrome
HSPA13	MH0289_GL0054430[gene]	K01873		COG0525	Amino Acid Metabolism Translation, ribosomal structure and biogenesis	valyl-tRNA synthetase	map00970 Aminoacyl-tRNA biosynthesis	[EC:6.1.1.9]	R03665 L-valine:tRNAVal ligase (AMP-forming)	H00891 Combined oxidative phosphorylation deficiency H02709 Neurodevelopmental disorder with aminoacyl-tRNA synthetase defect
HSPA13	MH0333_GL0040310[gene]	K03701		COG0178	Replication and Repair Replication, recombination and repair	excinuclease ABC subunit A	map03420 Nucleotide excision repair	_	_	_
HSPA13	V1.CD12-3_GL0007567[gene]	K02621		COG0188	Replication and Repair Replication, recombination and repair	topoisomerase IV subunit A	_	[EC:5.6.2.2]	5.6.2.2 DNA topoisomerase (ATP-hydrolysing); type II DNA topoisomerase; DNA-gyrase; deoxyribonucleate topois	_
HSPA13	MH0125_GL0038707[gene]	K01537		COG0474	Metabolism Inorganic ion transport and metabolism	P-type Ca2+ transporter type 2C	_	[EC:7.2.2.10]	7.2.2.10 P-type Ca2+ transporter; sarcoplasmic reticulum ATPase; sarco(endo)plasmic reticulum Ca2+-ATPase; ca	H00844 Familial benign chronic pemphigus
HSPA13	MH0012_GL0172887[gene]	K01775		COG0787;COG0770	Metabolism of Other Amino Acids Cell wall/membrane/envelope biogenesis	alanine racemase	map00470 D-Amino acid metabolism map01100 Metabolic pathways map01502 Vancomycin resistance	[EC:5.1.1.1]	R00401 alanine racemase	09160 Human Diseases
HSPA13	N085A_GL0002606[gene]	K04066		COG1198	Replication and Repair Replication, recombination and repair	primosomal protein N' (replication factor Y) (superfamily II helicase)	map03440 Homologous recombination	[EC:5.6.2.4]	DNA 3'-5' helicase; uvrD (gene name); rep (gene name); RECQ (gene name); MER3 (gene name); Holliday	_
HSPA13	MH0203_GL0167418[gene]	K00525		COG0209	Nucleotide Metabolism Nucleotide transport and metabolism	ribonucleoside-diphosphate reductase alpha chain	map00230 Purine metabolism map00240 Pyrimidine metabolism map01100 Metabolic pathways map01232 Nucleotide metabolism	[EC:1.17.4.1]	R02017 2'-deoxyadenosine 5'-diphosphate:oxidized-thioredoxin 2'-oxidoreductase R02018 2'-deoxyuridine 5'-diphosphate:oxidized-thioredoxin 2'-oxidoreductase R02019 2'-deoxyguanosine 5'-diphosphate:oxidized-thioredoxin 2'-oxidoreductase R02024 2'-deoxycytidine diphosphate:oxidized-thioredoxin 2'-oxidoreductase	_
HSPA13	DOM005_GL0037606[gene]	K00525		COG0209	Nucleotide Metabolism Nucleotide transport and metabolism	ribonucleoside-diphosphate reductase alpha chain	map00230 Purine metabolism map00240 Pyrimidine metabolism map01100 Metabolic pathways map01232 Nucleotide metabolism	[EC:1.17.4.1]	R02017 2'-deoxyadenosine 5'-diphosphate:oxidized-thioredoxin 2'-oxidoreductase R02018 2'-deoxyuridine 5'-diphosphate:oxidized-thioredoxin 2'-oxidoreductase R02019 2'-deoxyguanosine 5'-diphosphate:oxidized-thioredoxin 2'-oxidoreductase R02024 2'-deoxycytidine diphosphate:oxidized-thioredoxin 2'-oxidoreductase	_
HSPA13	T2D-113A_GL0024295[gene]	K03466		COG1674	Replication and Repair Cell cycle control, cell division, chromosome partitioning	DNA segregation ATPase FtsK/SpoIIIE, S-DNA-T family	_	_	_	_
HSPA13	MH0149_GL0068724[gene]	K04066		COG1198	Replication and Repair Replication, recombination and repair	primosomal protein N' (replication factor Y) (superfamily II helicase)	map03440 Homologous recombination	[EC:5.6.2.4]	DNA 3'-5' helicase; uvrD (gene name); rep (gene name); RECQ (gene name); MER3 (gene name); Holliday	_
HSPA13	MH0101_GL0020203[gene]	K04066		COG1198	Replication and Repair Replication, recombination and repair	primosomal protein N' (replication factor Y) (superfamily II helicase)	map03440 Homologous recombination	[EC:5.6.2.4]	DNA 3'-5' helicase; uvrD (gene name); rep (gene name); RECQ (gene name); MER3 (gene name); Holliday	_
HSPA13	MH0402_GL0006552[gene]	K04066		COG1198	Replication and Repair Replication, recombination and repair	primosomal protein N' (replication factor Y) (superfamily II helicase)	map03440 Homologous recombination	[EC:5.6.2.4]	DNA 3'-5' helicase; uvrD (gene name); rep (gene name); RECQ (gene name); MER3 (gene name); Holliday	_
HSPA13	MH0199_GL0002133[gene]	K01338		COG0466	Enzyme Families Posttranslational modification, protein turnover, chaperones	ATP-dependent Lon protease	map04112 Cell cycle - Caulobacter	[EC:3.4.21.53]	endopeptidase La; ATP-dependent serine proteinase; lon proteinase; protease La; proteinase La; ATP-d	_
HSPA13	MH0011_GL0039780[gene]	K00833		COG0502;COG0161	Amino Acid Metabolism Coenzyme transport and metabolism	adenosylmethionine---8-amino-7-oxononanoate aminotransferase	map00780 Biotin metabolism map01100 Metabolic pathways map01240 Biosynthesis of cofactors	[EC:2.6.1.62]	R03231 S-adenosyl-L-methionine:8-amino-7-oxononanoate aminotransferase	_
HSPA13	MH0011_GL0035551[gene]	K03657		COG0210	Replication and Repair Replication, recombination and repair	ATP-dependent DNA helicase UvrD/PcrA	map03420 Nucleotide excision repair map03430 Mismatch repair	[EC:5.6.2.4]	DNA 3'-5' helicase; uvrD (gene name); rep (gene name); RECQ (gene name); MER3 (gene name); Holliday	_
HSPA13	MH0004_GL0034019[gene]	K03657		COG0210	Replication and Repair Replication, recombination and repair	ATP-dependent DNA helicase UvrD/PcrA	map03420 Nucleotide excision repair map03430 Mismatch repair	[EC:5.6.2.4]	DNA 3'-5' helicase; uvrD (gene name); rep (gene name); RECQ (gene name); MER3 (gene name); Holliday	_
HSPA13	MH0125_GL0017543[gene]	K04066		COG1198	Replication and Repair Replication, recombination and repair	primosomal protein N' (replication factor Y) (superfamily II helicase)	map03440 Homologous recombination	[EC:5.6.2.4]	DNA 3'-5' helicase; uvrD (gene name); rep (gene name); RECQ (gene name); MER3 (gene name); Holliday	_
HSPA13	MH0106_GL0063838[gene]	K12308		COG5434	Carbohydrate Metabolism Cell wall/membrane/envelope biogenesis	beta-galactosidase	map00052 Galactose metabolism	[EC:3.2.1.23]	R01105 galactan galactohydrolase	_
HSPA13	V1.FI18_GL0004400[gene]	K01533		COG2217	Metabolism Inorganic ion transport and metabolism	P-type Cu2+ transporter	_	[EC:7.2.2.9]	P-type Cu2+ transporter; Cu2+-exporting ATPase; copB (gene name)	_
HSPA13	MH0101_GL0066205[gene]	K01533		COG2217	Metabolism Inorganic ion transport and metabolism	P-type Cu2+ transporter	_	[EC:7.2.2.9]	P-type Cu2+ transporter; Cu2+-exporting ATPase; copB (gene name)	_
HSPA13	MH0199_GL0007777[gene]	K01278		COG1506	Enzyme Families Amino acid transport and metabolism	dipeptidyl-peptidase 4	map04974 Protein digestion and absorption	[EC:3.4.14.5]	dipeptidyl-peptidase IV; dipeptidyl aminopeptidase IV; Xaa-Pro-dipeptidyl-aminopeptidase; Gly-Pro na	_
HSPA13	NOF010_GL0059710[gene]	K01278		COG1506	Enzyme Families Amino acid transport and metabolism	dipeptidyl-peptidase 4	map04974 Protein digestion and absorption	[EC:3.4.14.5]	dipeptidyl-peptidase IV; dipeptidyl aminopeptidase IV; Xaa-Pro-dipeptidyl-aminopeptidase; Gly-Pro na	_
HSPA13	MH0127_GL0054251[gene]	K02316		COG0358	Replication and Repair Replication, recombination and repair	DNA primase	map03030 DNA replication	[EC:2.7.7.101]	DNA primase DnaG; DnaG	_
HSPA13	MH0101_GL0042095[gene]	K03499		COG0475	Cellular Processes and Signaling Inorganic ion transport and metabolism	trk/ktr system potassium uptake protein	_	_	_	_
HSPA13	V1.CD38-0_GL0142644[gene]	_	NOG13248		unknown General function prediction only	_	_	_	_	_
HSPA13	MH0004_GL0005324[gene]	K03702		COG0556	Replication and Repair Replication, recombination and repair	excinuclease ABC subunit B	map03420 Nucleotide excision repair	_	_	_
HSPA13	MH0267_GL0129434[gene]	K02316		COG0358	Replication and Repair Replication, recombination and repair	DNA primase	map03030 DNA replication	[EC:2.7.7.101]	DNA primase DnaG; DnaG	_
HSPA13	O2.UC59-2_GL0025324[gene]	K02316		COG0358	Replication and Repair Replication, recombination and repair	DNA primase	map03030 DNA replication	[EC:2.7.7.101]	DNA primase DnaG; DnaG	_
HSPA13	MH0025_GL0082494[gene]	K02316		COG0358	Replication and Repair Replication, recombination and repair	DNA primase	map03030 DNA replication	[EC:2.7.7.101]	DNA primase DnaG; DnaG	_
HSPA13	MH0188_GL0172781[gene]	K02316		COG0358	Replication and Repair Replication, recombination and repair	DNA primase	map03030 DNA replication	[EC:2.7.7.101]	DNA primase DnaG; DnaG	_
HSPA13	ED11A_GL0031188[gene]	K12340	NOG12793		Membrane Transport Function unknown	outer membrane protein	map01501 beta-Lactam resistance map01503 Cationic antimicrobial peptide (CAMP) resistance map02020 Two-component system map03070 Bacterial secretion system map04626 Plant-pathogen interaction map05133 Pertussis	_	_	_
HSPA13	NOF010_GL0061203[gene]	_	NOG43956		unknown Function unknown	_	_	_	_	_
HSPA13	N085A_GL0000671[gene]	K03702		COG0556	Replication and Repair Replication, recombination and repair	excinuclease ABC subunit B	map03420 Nucleotide excision repair	_	_	_
HSPA13	T2D-133A_GL0011397[gene]	K03702		COG0556	Replication and Repair Replication, recombination and repair	excinuclease ABC subunit B	map03420 Nucleotide excision repair	_	_	_
HSPA13	MH0013_GL0003794[gene]	K01534		COG2217	Metabolism Inorganic ion transport and metabolism	Zn2+/Cd2+-exporting ATPase	_	[EC:7.2.2.12 7.2.2.21]	P-type Zn2+ transporter; Zn(II)-translocating P-type ATPase; Zn2+-exporting ATPase; P1B-type ATPase; Cd2+-exporting ATPase; cadmium-translocating P-type ATPase; cadmium-exporting ATPase	_
HSPA13	T2D-113A_GL0117670[gene]	unknown	NOG43956		unknown Function unknown	_	_	_	_	_
HSPA13	O2.UC52-2_GL0096244[gene]	_	NOG13248		unknown General function prediction only	_	_	_	_	_
HSPA13	V1.UC18-0_GL0044490[gene]	_	NOG113457		unknown Function unknown	_	_	_	_	_
HSPA13	MH0376_GL0078314[gene]+B177:C202B174:C202B172:C202B146:B202	K01534		COG2217	Metabolism Inorganic ion transport and metabolism	Zn2+/Cd2+-exporting ATPase	_	[EC:7.2.2.12 7.2.2.21]	P-type Zn2+ transporter; Zn(II)-translocating P-type ATPase; Zn2+-exporting ATPase; P1B-type ATPase; Cd2+-exporting ATPase; cadmium-translocating P-type ATPase; cadmium-exporting ATPase	_
HSPA13	MH0385_GL0047539[gene]	K02622		COG0187	Replication and Repair Replication, recombination and repair	topoisomerase IV subunit B	_	[EC:5.6.2.2]	5.6.2.2 DNA topoisomerase (ATP-hydrolysing); type II DNA topoisomerase; DNA-gyrase; deoxyribonucleate topois	_
HSPA13	MH0266_GL0023176[gene]	K01076	bactNOG07323		Lipid Metabolism General function prediction only	abhydrolase domain-containing protein 17	_	[EC:3.1.2.22]	3.1.2.22 palmitoyl[protein] hydrolase; palmitoyl-protein thioesterase; palmitoyl-(protein) hydrolase	_
HSPA13	MH0039_GL0002948[gene]	_	NOG136715	COG0795	unknown General function prediction only;Function unknown	_	_	_	_	_
HSPA13	T2D-73A_GL0042721[gene]	K01847		COG1884;COG2185	Carbohydrate Metabolism Lipid transport and metabolism	methylmalonyl-CoA mutase	map00280 Valine, leucine and isoleucine degradation map00630 Glyoxylate and dicarboxylate metabolism map00640 Propanoate metabolism map00720 Other carbon fixation pathways map01100 Metabolic pathways map01120 Microbial metabolism in diverse environments map01200 Carbon metabolism map04980 Cobalamin transport and metabolism	[EC:5.4.99.2]	R00833 (R)-methylmalonyl-CoA CoA-carbonylmutase	H00174 Methylmalonic aciduria H01400 Secondary hyperammonemia
HSPA13	MH0179_GL0030780[gene]	K01847		COG1884;COG2185	Carbohydrate Metabolism Lipid transport and metabolism	methylmalonyl-CoA mutase	map00280 Valine, leucine and isoleucine degradation map00630 Glyoxylate and dicarboxylate metabolism map00640 Propanoate metabolism map00720 Other carbon fixation pathways map01100 Metabolic pathways map01120 Microbial metabolism in diverse environments map01200 Carbon metabolism map04980 Cobalamin transport and metabolism	[EC:5.4.99.2]	R00833 (R)-methylmalonyl-CoA CoA-carbonylmutase	H00174 Methylmalonic aciduria H01400 Secondary hyperammonemia
HSPA13	MH0003_GL0103806[gene]	K01585		COG1166	Amino Acid Metabolism Amino acid transport and metabolism	arginine decarboxylase	map00330 Arginine and proline metabolism map01100 Metabolic pathways map01110 Biosynthesis of secondary metabolites	[EC:4.1.1.19]	R00566 L-arginine carboxy-lyase (agmatine-forming)	_
HSPA13	MH0040_GL0083153[gene]	K01585		COG1166	Amino Acid Metabolism Amino acid transport and metabolism	arginine decarboxylase	map00330 Arginine and proline metabolism map01100 Metabolic pathways map01110 Biosynthesis of secondary metabolites	[EC:4.1.1.19]	R00566 L-arginine carboxy-lyase (agmatine-forming)	_
HSPA13	T2D-135A_GL0073546[gene]	K01775		COG0787;COG0770	Metabolism of Other Amino Acids Cell wall/membrane/envelope biogenesis	alanine racemase	map00470 D-Amino acid metabolism map01100 Metabolic pathways map01502 Vancomycin resistance	[EC:5.1.1.1]	R00401 alanine racemase	09160 Human Diseases
HSPA13	O2.UC36-1_GL0078126[gene]	K08303		COG0826	Enzyme Families Posttranslational modification, protein turnover, chaperones	U32 family peptidase	map05120 Epithelial cell signaling in Helicobacter pylori infection	[EC:3.4.-.-]	_
HSPA13	MH0011_GL0037571[gene]	K05515		COG0768	Glycan Biosynthesis and Metabolism Cell wall/membrane/envelope biogenesis	penicillin-binding protein 2	map00550 Peptidoglycan biosynthesis map01100 Metabolic pathways map01501 beta-Lactam resistance	[EC:3.4.16.4]	3.4.16.4 serine-type D-Ala-D-Ala carboxypeptidase; DD-peptidase; D-alanyl-D-alanine-carboxypeptidase; D-alany	_
HSPA13	MH0333_GL0066354[gene]	K05515		COG0768	Glycan Biosynthesis and Metabolism Cell wall/membrane/envelope biogenesis	penicillin-binding protein 2	map00550 Peptidoglycan biosynthesis map01100 Metabolic pathways map01501 beta-Lactam resistance	[EC:3.4.16.4]	3.4.16.4 serine-type D-Ala-D-Ala carboxypeptidase; DD-peptidase; D-alanyl-D-alanine-carboxypeptidase; D-alany	_
HSPA13	N085A_GL0052459[gene]	K08303		COG0826	Enzyme Families Posttranslational modification, protein turnover, chaperones	U32 family peptidase	map05120 Epithelial cell signaling in Helicobacter pylori infection	[EC:3.4.-.-]	_	_
HSPA13	N087A_GL0100980[gene]	K03555	NOG274862		Replication and Repair unknown	DNA mismatch repair protein MutS	map03430 Mismatch repair	_	_	_
HSPA13	MH0074_GL0064356[gene]	K03654		COG0514	Folding, Sorting and Degradation Replication, recombination and repair	ATP-dependent DNA helicase RecQ	map03018 RNA degradation	[EC:5.6.2.4]	DNA 3'-5' helicase; uvrD (gene name); rep (gene name); RECQ (gene name); MER3 (gene name); Holliday	_
HSPA13	MH0402_GL0109574[gene]	K03281	NOG146527	COG0038	Cellular Processes and Signaling Inorganic ion transport and metabolism	chloride channel protein, CIC family	_	_	_	_
HSPA13	T2D-73A_GL0013923[gene]	K03281		COG0038	Cellular Processes and Signaling	chloride channel protein, CIC family	_	_	_	_
HSPA13	MH0003_GL0015320[gene]	K03281		COG0038	Cellular Processes and Signaling Inorganic ion transport	chloride channel protein, CIC family	_	_	_	_
HSPA13	MH0016_GL0026231[gene]	K01887		COG0018	Amino Acid Metabolism Translation, ribosomal structure and biogenesis	arginyl-tRNA synthetase	map00970 Aminoacyl-tRNA biosynthesis	[EC:6.1.1.19]	R03646 L-arginine:tRNA(Arg) ligase (AMP-forming)	H00679 Hypomyelinating leukodystrophy H00897 Pontocerebellar hypoplasia
HSPA13	MH0134_GL0000318[gene]	K12600	NOG82907		Folding, Sorting and Degradation Function unknown	superkiller protein 3	map03018 RNA degradation	_	_
HSPA13	MH0002_GL0057694[gene]	K03281	NOG146527	COG0038	Cellular Processes and Signaling Inorganic ion transport and metabolism	chloride channel protein, CIC family	_	_	_	_
HSPA13	T2D-57A_GL0048703[gene]	K07407	NOG68897		Carbohydrate Metabolism Carbohydrate transport and metabolism	alpha-galactosidase	map00052 Galactose metabolism map00561 Glycerolipid metabolism map00600 Sphingolipid metabolism map00603 Glycosphingolipid biosynthesis - globo and isoglobo series map01100 Metabolic pathways	[EC:3.2.1.22]	R01101 melibiose galactohydrolase R01103 raffinose galactohydrolase R01104 galactosylglycerol galactohydrolase R01194 3-O-alpha-D-galactosyl-1D-myo-inositol galactohydrolase R01329 epimelibiose galactohydrolase R02926 melibiitol galactohydrolase R03618 globotriosylceramide galactohydrolase R03634 R04019 digalactosylceramide galactohydrolase R04470 digalactosyl-diacylglycerol galactohydrolase R055…	_
HSPA13	N087A_GL0055743[gene]	K12600	NOG82907		Folding, Sorting and Degradation Function unknown	superkiller protein 3	map03018 RNA degradation	_	_	_
HSPA13	MH0010_GL0037681[gene]	K06022		COG0488	Metabolism General function prediction only	_	_	_	_	_
HSPA13	MH0402_GL0001599[gene]	K03324		COG1283	Cellular Processes and Signaling Inorganic ion transport and metabolism	phosphate:Na+ symporter	_	_	_	_
HSPA13	T2D-133A_GL0096072[gene]	K06022		COG0488	Metabolism General function prediction only	_	_	_	_	_
HSPA13	MH0250_GL0006410[gene]	K02316		COG0358	Replication and Repair Replication, recombination and repair	DNA primase	map03030 DNA replication	[EC:2.7.7.101]	DNA primase DnaG; DnaG	_
HSPA13	MH0140_GL0030238[gene]	_	NOG44579		unknown Function unknown	_	_	_	_	_
HSPA13	NOM023_GL0033945[gene]	_	NOG44579		unknown Function unknown	_	_	_	_	_
HSPA13	MH0003_GL0088762[gene]	K02111		COG0056	Energy Metabolism Energy production and conversion	F-type H+/Na+-transporting ATPase subunit alpha	map00190 Oxidative phosphorylation map00195 Photosynthesis map01100 Metabolic pathways	[EC:7.1.2.2 7.2.2.1]	7.1.2.2 H+-transporting two-sector ATPase; ATP synthase; F1-ATPase; FoF1-ATPase; H+-transporting ATPase; mit 7.2.2.1 Na+-transporting two-sector ATPase; sodium-transporting two-sector ATPase; Na+-translocating ATPase;	_
HSPA13	NOF013_GL0055045[gene]	K01278		COG1506	Enzyme Families Amino acid transport and metabolism	dipeptidyl-peptidase 4	map04974 Protein digestion and absorption	[EC:3.4.14.5]	dipeptidyl-peptidase IV; dipeptidyl aminopeptidase IV; Xaa-Pro-dipeptidyl-aminopeptidase; Gly-Pro na	_
HSPA13	MH0189_GL0167019[gene]	K00425		COG1271	Energy Metabolism Energy production and conversion	cytochrome bd ubiquinol oxidase subunit I	map00190 Oxidative phosphorylation map01100 Metabolic pathways map02020 Two-component system	[EC:7.1.1.7]	R11325 ubiquinol:oxygen oxidoreductase (electrogenic, non H+-transporting)	_
HSPA13	MH0395_GL0013067[gene]	K00033		COG0362	Carbohydrate Metabolism Carbohydrate transport and metabolism	6-phosphogluconate dehydrogenase	map00030 Pentose phosphate pathway map00480 Glutathione metabolism map01100 Metabolic pathways map01110 Biosynthesis of secondary metabolites map01120 Microbial metabolism in diverse environments map01200 Carbon metabolism	[EC:1.1.1.44 1.1.1.343]	R01528 6-phospho-D-gluconate:NADP+ 2-oxidoreductase (decarboxylating) R10221 6-phospho-D-gluconate:NAD+ 2-oxidoreductase (decarboxylating)	_
HSPA13	MH0267_GL0101932[gene]	K07407	NOG68897		Carbohydrate Metabolism Carbohydrate transport and metabolism	alpha-galactosidase	map00052 Galactose metabolism map00561 Glycerolipid metabolism map00600 Sphingolipid metabolism map00603 Glycosphingolipid biosynthesis - globo and isoglobo series map01100 Metabolic pathways	[EC:3.2.1.22]	R01101 melibiose galactohydrolase R01103 raffinose galactohydrolase R01104 galactosylglycerol galactohydrolase R01194 3-O-alpha-D-galactosyl-1D-myo-inositol galactohydrolase R01329 epimelibiose galactohydrolase R02926 melibiitol galactohydrolase R03618 globotriosylceramide galactohydrolase R03634 R04019 digalactosylceramide galactohydrolase R04470 digalactosyl-diacylglycerol galactohydrolase R055…	_
HSPA13	MH0211_GL0155368[gene]	_	NOG41675		unknown unknown	_	_	_	_	_
HSPA13	MH0238_GL0078522[gene]	K11105		COG3263	Cellular Processes and Signaling Inorganic ion transport and metabolism	potassium/hydrogen antiporter	_	_	_	_
HSPA13	MH0333_GL0005964[gene]	K00033		COG0362	Carbohydrate Metabolism Carbohydrate transport and metabolism	6-phosphogluconate dehydrogenase	map00030 Pentose phosphate pathway map00480 Glutathione metabolism map01100 Metabolic pathways map01110 Biosynthesis of secondary metabolites map01120 Microbial metabolism in diverse environments map01200 Carbon metabolism	[EC:1.1.1.44 1.1.1.343]	R01528 6-phospho-D-gluconate:NADP+ 2-oxidoreductase (decarboxylating) R10221 6-phospho-D-gluconate:NAD+ 2-oxidoreductase (decarboxylating)	_
HSPA13	MH0381_GL0175181[gene]	K05934		COG2082	Metabolism of Cofactors and Vitamins Coenzyme transport and metabolism	precorrin-3B C17-methyltransferase / cobalt-factor III methyltransferase	map00860 Porphyrin metabolism map01100 Metabolic pathways map01240 Biosynthesis of cofactors	[EC:2.1.1.131 2.1.1.272]	R05180 S-adenosyl-L-methionine:precorrin-3B C17-methyltransferase R05809 R11580 S-adenosyl-L-methionine:cobalt-factor III 17-methyltransferase (ring contracting)	_
HSPA13	V1.UC26-4_GL0138152[gene]	K01537		COG0474	Metabolism Inorganic ion transport and metabolism	P-type Ca2+ transporter type 2C	_	[EC:7.2.2.10]	7.2.2.10 P-type Ca2+ transporter; sarcoplasmic reticulum ATPase; sarco(endo)plasmic reticulum Ca2+-ATPase; ca	H00844 Familial benign chronic pemphigus
HSPA13	MH0302_GL0059156[gene]	K00033		COG0362	Carbohydrate Metabolism Carbohydrate transport and metabolism
HSPA13	MH0011_GL0027619[gene]	K09014		COG0719	Poorly Characterized Posttranslational modification, protein turnover, chaperones	Fe-S cluster assembly protein SufB	_	_	_
HSPA13	T2D-14A_GL0079358[gene]	K06131		COG1502	Lipid Metabolism Lipid transport and metabolism	cardiolipin synthase A/B	map00564 Glycerophospholipid metabolism map01100 Metabolic pathways	[EC:2.7.8.-]	R07390	_
HSPA13	MH0402_GL0086212[gene]	K11105		COG3263	Cellular Processes and Signaling Inorganic ion transport and metabolism	potassium/hydrogen antiporter	_	_	_	_
HSPA13	BGI-06A_GL0059009[gene]	K00970		COG0617	Folding, Sorting and Degradation Translation, ribosomal structure and biogenesis	poly(A) polymerase	map03018 RNA degradation	[EC:2.7.7.19]	polynucleotide adenylyltransferase; NTP polymerase; RNA adenylating enzyme; AMP polynucleotidylexotr
HSPA13	N085A_GL0082722[gene]	K00599		COG2265	Amino Acid Metabolism Translation, ribosomal structure and biogenesis	tRNA N(3)-methylcytidine methyltransferase METTL6	_	[EC:2.1.1.-]	R02671 R02912 serotonin O-methyltransferase R03955 R04939	_
HSPA13	T2D-8A_GL0087883[gene]	K01076	bactNOG07323		Lipid Metabolism General function prediction only	abhydrolase domain-containing protein 17	_	[EC:3.1.2.22]	3.1.2.22 palmitoyl[protein] hydrolase; palmitoyl-protein thioesterase; palmitoyl-(protein) hydrolase	_
HSPA13	MH0037_GL0010315[gene]	K06131		COG1502	Lipid Metabolism Lipid transport and metabolism	cardiolipin synthase A/B	map00564 Glycerophospholipid metabolism map01100 Metabolic pathways	[EC:2.7.8.-]	R07390	_
HSPA13	MH0143_GL0096738[gene]	K01893		COG0017	Amino Acid Metabolism Translation, ribosomal structure and biogenesis	asparaginyl-tRNA synthetase	map00970 Aminoacyl-tRNA biosynthesis	[EC:6.1.1.22]	R03648 L-asparagine:tRNA(Asn) ligase (AMP-forming)	H00605 Deafness, autosomal recessive H00891 Combined oxidative phosphorylation deficiency H02709 Neurodevelopmental disorder with aminoacyl-tRNA synthetase defect
HSPA13	T2D-113A_GL0098141[gene]	K00599		COG2265	Amino Acid Metabolism Translation, ribosomal structure and biogenesis	tRNA N(3)-methylcytidine methyltransferase METTL6	_	[EC:2.1.1.-]	R02671 R02912 serotonin O-methyltransferase R03955 R04939	_
HSPA13	MH0012_GL0181783[gene]	K06168	NOG13451	COG0621	Genetic Information Processing Translation, ribosomal structure and biogenesis	tRNA-2-methylthio-N6-dimethylallyladenosine synthase	_	[EC:2.8.4.3]	R10645 tRNA (N6-dimethylallyladenosine):sulfur-donor,S-adenosyl-L-methionine C2-methylthiotransferase R10646 R10647	_
HSPA13	O2.UC32-1_GL0050832[gene]	K01893		COG0017	Amino Acid Metabolism Translation, ribosomal structure and biogenesis	asparaginyl-tRNA synthetase	map00970 Aminoacyl-tRNA biosynthesis	[EC:6.1.1.22]	R03648 L-asparagine:tRNA(Asn) ligase (AMP-forming)	H00605 Deafness, autosomal recessive H00891 Combined oxidative phosphorylation deficiency H02709 Neurodevelopmental disorder with aminoacyl-tRNA synthetase defect
HSPA13	V1.UC39-4_GL0025531[gene]	K01893		COG0017	Amino Acid Metabolism Translation, ribosomal structure and biogenesis	asparaginyl-tRNA synthetase	map00970 Aminoacyl-tRNA biosynthesis	[EC:6.1.1.22]	R03648 L-asparagine:tRNA(Asn) ligase (AMP-forming)	H00605 Deafness, autosomal recessive H00891 Combined oxidative phosphorylation deficiency H02709 Neurodevelopmental disorder with aminoacyl-tRNA synthetase defect
HSPA13	NOF010_GL0052191[gene]	K00599		COG2265	Amino Acid Metabolism Translation, ribosomal structure and biogenesis	tRNA N(3)-methylcytidine methyltransferase METTL6	_	[EC:2.1.1.-]	R02671 R02912 serotonin O-methyltransferase R03955 R04939	_
HSPA13	T2D-48A_GL0001859[gene]	K01251		COG0499	Amino Acid Metabolism Coenzyme transport and metabolism	adenosylhomocysteinase	map00270 Cysteine and methionine metabolism map01100 Metabolic pathways	[EC:3.13.2.1]	R00192 S-adenosyl-L-homocysteine hydrolase	H00184 Hypermethioninemia
HSPA13	T2D-48A_GL0052483[gene]	K05934		COG1010;COG2082	Metabolism of Cofactors and Vitamins Coenzyme transport and metabolism	precorrin-3B C17-methyltransferase / cobalt-factor III methyltransferase	map00860 Porphyrin metabolism map01100 Metabolic pathways map01240 Biosynthesis of cofactors	[EC:2.1.1.131 2.1.1.272]	R05180 S-adenosyl-L-methionine:precorrin-3B C17-methyltransferase R05809 R11580 S-adenosyl-L-methionine:cobalt-factor III 17-methyltransferase (ring contracting)	_
HSPA13	MH0189_GL0140995[gene]	K05934		COG1010;COG2082	Metabolism of Cofactors and Vitamins Coenzyme transport and metabolism	precorrin-3B C17-methyltransferase / cobalt-factor III methyltransferase	map00860 Porphyrin metabolism map01100 Metabolic pathways map01240 Biosynthesis of cofactors	[EC:2.1.1.131 2.1.1.272]	R05180 S-adenosyl-L-methionine:precorrin-3B C17-methyltransferase R05809 R11580 S-adenosyl-L-methionine:cobalt-factor III 17-methyltransferase (ring contracting)	_
HSPA13	MH0229_GL0174212[gene]	K05934		COG1010;COG2082	Metabolism of Cofactors and Vitamins Coenzyme transport and metabolism	precorrin-3B C17-methyltransferase / cobalt-factor III methyltransferase	map00860 Porphyrin metabolism map01100 Metabolic pathways map01240 Biosynthesis of cofactors	[EC:2.1.1.131 2.1.1.272]	R05180 S-adenosyl-L-methionine:precorrin-3B C17-methyltransferase R05809 R11580 S-adenosyl-L-methionine:cobalt-factor III 17-methyltransferase (ring contracting)	_
HSPA13	MH0133_GL0053575[gene]	K05934		COG1010;COG2082	Metabolism of Cofactors and Vitamins Coenzyme transport and metabolism	precorrin-3B C17-methyltransferase / cobalt-factor III methyltransferase	map00860 Porphyrin metabolism map01100 Metabolic pathways map01240 Biosynthesis of cofactors	[EC:2.1.1.131 2.1.1.272]	R05180 S-adenosyl-L-methionine:precorrin-3B C17-methyltransferase R05809 R11580 S-adenosyl-L-methionine:cobalt-factor III 17-methyltransferase (ring contracting)	_
HSPA13	T2D-109A_GL0087781[gene]	K01893		COG0017	Amino Acid Metabolism Translation, ribosomal structure and biogenesi	asparaginyl-tRNA synthetase	map00970 Aminoacyl-tRNA biosynthesis	[EC:6.1.1.22]	R03648 L-asparagine:tRNA(Asn) ligase (AMP-forming)	H00605 Deafness, autosomal recessive H00891 Combined oxidative phosphorylation deficiency H02709 Neurodevelopmental disorder with aminoacyl-tRNA synthetase defect
HSPA13	MH0039_GL0030196[gene]	K02481		COG2204	Signal Transduction Signal transduction mechanisms	Signal Transduction Signal transduction mechanisms	two-component system, NtrC family, response regulator	_	_	_
HSPA13	MH0041_GL0032480[gene]	K01893		COG0017	Amino Acid Metabolism Translation, ribosomal structure and biogenesis	asparaginyl-tRNA synthetase	map00970 Aminoacyl-tRNA biosynthesis	[EC:6.1.1.22]	R03648 L-asparagine:tRNA(Asn) ligase (AMP-forming)	H00605 Deafness, autosomal recessive H00891 Combined oxidative phosphorylation deficiency H02709 Neurodevelopmental disorder with aminoacyl-tRNA synthetase defect
HSPA13	N085A_GL0022961[gene]	K01893		COG0017	Amino Acid Metabolism Translation, ribosomal structure and biogenesis	asparaginyl-tRNA synthetase	map00970 Aminoacyl-tRNA biosynthesis	[EC:6.1.1.22]	R03648 L-asparagine:tRNA(Asn) ligase (AMP-forming)	H00605 Deafness, autosomal recessive H00891 Combined oxidative phosphorylation deficiency H02709 Neurodevelopmental disorder with aminoacyl-tRNA synthetase defect
HSPA13	V1.FI14_GL0021551[gene]	K03885		COG1252	Energy Metabolism Energy production and conversion	NADH:quinone reductase (non-electrogenic)	map00190 Oxidative phosphorylation map01100 Metabolic pathways	[EC:1.6.5.9]	1.6.5.9 NADH:quinone reductase (non-electrogenic); type II NAD(P)H:quinone oxidoreductase; NDE2 (gene name);	_
HSPA13	MH0131_GL0114559[gene]	K06168		COG0621	Genetic Information Processing Translation, ribosomal structure and biogenesis	tRNA-2-methylthio-N6-dimethylallyladenosine synthase	_	[EC:2.8.4.3]	R10645 tRNA (N6-dimethylallyladenosine):sulfur-donor,S-adenosyl-L-methionine C2-methylthiotransferase R10646 R10647	_
HSPA13	O2.UC7-0_GL0023647[gene]	K01262		COG0006	Enzyme Families Amino acid transport and metabolism	Xaa-Pro aminopeptidase	_	[EC:3.4.11.9]	3.4.11.9 Xaa-Pro aminopeptidase; proline aminopeptidase; aminopeptidase P; aminoacylproline aminopeptidase; X	H00537 Nephronophthisis
HSPA13	V1.CD38-0_GL0049426[gene]	K01271		COG0006	Enzyme Families Amino acid transport and metabolism	Xaa-Pro dipeptidase	_	_	3.4.13.9 Xaa-Pro dipeptidase; prolidase; imidodipeptidase; proline dipeptidase; peptidase D; gamma-peptidase;	_
HSPA13	T2D-135A_GL0039956[gene]	K06168		COG0621	Genetic Information Processing Translation, ribosomal structure and biogenesis	tRNA-2-methylthio-N6-dimethylallyladenosine synthase	_	[EC:2.8.4.3]	R10645 tRNA (N6-dimethylallyladenosine):sulfur-donor,S-adenosyl-L-methionine C2-methylthiotransferase R10646 R10647	_
HSPA13	MH0012_GL0035830[gene]	K01271		COG0006	Enzyme Families Amino acid transport and metabolism	Xaa-Pro dipeptidase	_	_	3.4.13.9 Xaa-Pro dipeptidase; prolidase; imidodipeptidase; proline dipeptidase; peptidase D; gamma-peptidase;	_
HSPA13	MH0186_GL0073868[gene]	K00658		COG0508	Carbohydrate Metabolism Energy production and conversion	2-oxoglutarate dehydrogenase E2 component (dihydrolipoamide succinyltransferase)	map00020 Citrate cycle (TCA cycle) map00310 Lysine degradation map00380 Tryptophan metabolism map00785 Lipoic acid metabolism map01100 Metabolic pathways map01110 Biosynthesis of secondary metabolites map01120 Microbial metabolism in diverse environments map01200 Carbon metabolism map01210 2-Oxocarboxylic acid metabolism	[EC:2.3.1.61]	R01933 2-oxoadipate dehydrogenase complex R02570 succinyl-CoA:enzyme N6-(dihydrolipoyl)lysine S-succinyltransferase R02571 glutaryl-CoA:enzyme-N6-(dihydrolipoyl)lysine S-glutaryltransferase R08549 2-oxoglutarate:NAD+ 2-oxidoreductase (CoA-succinylating)	H02538 Paraganglioma
HSPA13	MH0191_GL0175935[gene]	K01756		COG0015	Nucleotide Metabolism Nucleotide transport and metabolism	adenylosuccinate lyase	map00230 Purine metabolism map00250 Alanine, aspartate and glutamate metabolism map01100 Metabolic pathways map01110 Biosynthesis of secondary metabolites map01232 Nucleotide metabolism map01240 Biosynthesis of cofactors	[EC:4.3.2.2]	R01083 N6-(1,2-dicarboxyethyl)AMP AMP-lyase (fumarate-forming) R04559 1-(5'-phosphoribosyl)-5-amino-4-(N-succinocarboxamide)-imidazole AMP-lyase R12851 adenylosuccinate lyase	H00197 Adenylosuccinate lyase deficiency
HSPA13	MH0058_GL0030230[gene]	K02481		COG2204	Signal Transduction Signal transduction mechanisms	two-component system, NtrC family, response regulator	_	_	_	_
HSPA13	MH0115_GL0019715[gene]	K02481		COG2204	Signal Transduction Signal transduction mechanisms	two-component system, NtrC family, response regulator	_	_	_	_
HSPA13	MH0016_GL0061747[gene]	K02481		COG2204	Signal Transduction Signal transduction mechanisms	two-component system, NtrC family, response regulator	_	_	_	_
HSPA13	O2.UC3-2_GL0080270[gene]	K05591		COG0513	Translation Translation, ribosomal structure and biogenesis;Transcription;Replication, recombination and repair	ATP-dependent RNA helicase DbpA	_	[EC:5.6.2.6]	5.6.2.6 RNA 3'-5' helicase; DEAH/RHA protein; DEAH-box protein 2; Prp22p; DHX8; DHX36; CSFV NS3 helicase; no	_
HSPA13	MH0010_GL0019538[gene]	K01362		COG1404	Metabolism Posttranslational modification, protein turnover, chaperones	ovochymase	_	[EC:3.4.21.-]	_
HSPA13	NOF010_GL0094582[gene]	K02481		COG2204	Signal Transduction Signal transduction mechanisms	two-component system, NtrC family, response regulator	_	_	_	_
HSPA13	MH0016_GL0047405[gene]	K05591		COG0513	Translation Translation, ribosomal structure and biogenesis;Transcription;Replication, recombination and repair	ATP-dependent RNA helicase DbpA	_	[EC:5.6.2.6]	5.6.2.6 RNA 3'-5' helicase; DEAH/RHA protein; DEAH-box protein 2; Prp22p; DHX8; DHX36; CSFV NS3 helicase; no	_
HSPA13	MH0239_GL0109252[gene]	K02481		COG2204	Signal Transduction Signal transduction mechanisms	two-component system, NtrC family, response regulator	_	_	_	_
HSPA13	MH0020_GL0042855[gene]	K03327		COG0534	Cellular Processes and Signaling Defense mechanisms	MATE family, multidrug and toxin extrusion protein	_	_	_	_
HSPA13	DOM025_GL0042021[gene]	K06373		COG0700;COG2715	Cellular Processes and Signaling General function prediction only;Function unknown	spore maturation protein A	_	_	_	_
HSPA13	T2D-26A_GL0184096[gene]	K01647		COG0372	Carbohydrate Metabolism Energy production and conversion	citrate synthase	map00020 Citrate cycle (TCA cycle) map00630 Glyoxylate and dicarboxylate metabolism map01100 Metabolic pathways map01110 Biosynthesis of secondary metabolites map01120 Microbial metabolism in diverse environments map01200 Carbon metabolism map01210 2-Oxocarboxylic acid metabolism map01230 Biosynthesis of amino acids	[EC:2.3.3.1]	R00351 acetyl-CoA:oxaloacetate C-acetyltransferase (thioester-hydrolysing)	_
HSPA13	V1.FI29_GL0033097[gene]	K00658		COG0508	Carbohydrate Metabolism Energy production and conversion	2-oxoglutarate dehydrogenase E2 component (dihydrolipoamide succinyltransferase)	map00020 Citrate cycle (TCA cycle) map00310 Lysine degradation map00380 Tryptophan metabolism map00785 Lipoic acid metabolism map01100 Metabolic pathways map01110 Biosynthesis of secondary metabolites map01120 Microbial metabolism in diverse environments map01200 Carbon metabolism map01210 2-Oxocarboxylic acid metabolism	[EC:2.3.1.61]	R01933 2-oxoadipate dehydrogenase complex R02570 succinyl-CoA:enzyme N6-(dihydrolipoyl)lysine S-succinyltransferase R02571 glutaryl-CoA:enzyme-N6-(dihydrolipoyl)lysine S-glutaryltransferase R08549 2-oxoglutarate:NAD+ 2-oxidoreductase (CoA-succinylating)	H02538 Paraganglioma
HSPA13	MH0100_GL0097842[gene]	K05591		COG0513	Translation Translation, ribosomal structure and biogenesis;Transcription;Replication, recombination and repair	ATP-dependent RNA helicase DbpA	_	[EC:5.6.2.6]	5.6.2.6 RNA 3'-5' helicase; DEAH/RHA protein; DEAH-box protein 2; Prp22p; DHX8; DHX36; CSFV NS3 helicase; no	_
HSPA13	O2.UC55-2_GL0084895[gene]	K03601		COG1570	Replication and Repair Replication, recombination and repair	exodeoxyribonuclease VII large subunit	map03430 Mismatch repair	[EC:3.1.11.6]	3.1.11.6 exodeoxyribonuclease VII; Escherichia coli exonuclease VII; E. coli exonuclease VII; endodeoxyribonu	_
HSPA13	MH0363_GL0052458[gene]	K07713		COG3604	Signal Transduction Transcription;Signal transduction mechanisms	two-component system, NtrC family, response regulator HydG	map02020 Two-component system	_	_	_
HSPA13	MH0378_GL0170633[gene]	K07058		COG1295	Poorly Characterized Function unknown	membrane protein	_	_	_	_
HSPA13	NOF010_GL0095934[gene]	K03106		COG0541	Folding, Sorting and Degradation Intracellular trafficking, secretion, and vesicular transport	signal recognition particle subunit SRP54	map02024 Quorum sensing map03060 Protein export map03070 Bacterial secretion system	[EC:3.6.5.4]	signal-recognition-particle GTPase	H00100 Neutropenic disorders
HSPA13	MH0003_GL0080611[gene]	K03313		COG3004	Energy Metabolism Inorganic ion transport and metabolism	Na+:H+ antiporter, NhaA family	_	_	_	_
HSPA13	MH0004_GL0004975[gene]	K03977		COG1160	Translation General function prediction only	GTPase	_	_	_	_
HSPA13	MH0101_GL0088301[gene]	unknown	NOG12793	COG4942	unknown Cell cycle control, cell division, chromosome partitioning;Function unknown	_	_	_	_	_
HSPA13	MH0004_GL0012888[gene]	K07791		COG2704	Cellular Processes and Signaling General function prediction only	anaerobic C4-dicarboxylate transporter DcuA	_	_	_	_
HSPA13	SZEY-66A_GL0065347[gene]	K01912	NOG259179	COG1541	Amino Acid Metabolism Coenzyme transport and metabolism;Function unknown	phenylacetate-CoA ligase	map00360 Phenylalanine metabolism map01100 Metabolic pathways map01120 Microbial metabolism in diverse environments map05111 Biofilm formation - Vibrio cholerae	[EC:6.2.1.30]	R02539 phenylacetate:CoA ligase	_
HSPA13	MH0407_GL0218397[gene]	K01912	NOG259179	COG1541	Amino Acid Metabolism Coenzyme transport and metabolism;Function unknown	phenylacetate-CoA ligase	map00360 Phenylalanine metabolism map01100 Metabolic pathways map01120 Microbial metabolism in diverse environments map05111 Biofilm formation - Vibrio cholerae	[EC:6.2.1.30]	R02539 phenylacetate:CoA ligase	_
HSPA13	MH0101_GL0047727[gene]	unknown		COG3174	unknown Function unknown	_	_	_	_	_
HSPA13	MH0405_GL0045337[gene]	K07588		COG1703	Metabolism Amino acid transport and metabolism	GTPase	map04980 Cobalamin transport and metabolism	[EC:3.6.5.-]	_	H00174 Methylmalonic aciduria
HSPA13	MH0238_GL0030999[gene]	K07289		NOG12793	Cellular Processes and Signaling Function unknown	AsmA protein	_	_	_	_
HSPA13	MH0451_GL0117365[gene]	K01422		COG0612	Cellular Processes and Signaling General function prediction only	protease AXL1	_	[EC:3.4.24.-]	_	_
HSPA13	N087A_GL0074302[gene]	K00754		COG0438	Carbohydrate Metabolism Cell wall/membrane/envelope biogenesis	L-malate glycosyltransferase	_	[EC:2.4.1.-]	_	_
HSPA13	MH0004_GL0034639[gene]	K03322		COG1914	Cellular Processes and Signaling Inorganic ion transport and metabolism	manganese transport protein	_	_	_	_
HSPA13	MH0025_GL0050177[gene]	K03699		COG1253	Signaling Molecules and Interaction General function prediction only	magnesium and cobalt exporter, CNNM family	_	_	_	_
HSPA13	MH0038_GL0011689[gene]	K03699		COG1253	Signaling Molecules and Interaction General function prediction only	magnesium and cobalt exporter, CNNM family	_	_	_	_
HSPA13	MH0411_GL0008401[gene]	K01468		COG1228	Amino Acid Metabolism Secondary metabolites biosynthesis, transport and catabolism	imidazolonepropionase		[EC:3.5.2.7]	R02288 4-imidazolone-5-propanoate amidohydrolase	_
HSPA13	ED20A_GL0047779[gene]	K01468		COG1228	Amino Acid Metabolism Secondary metabolites biosynthesis, transport and catabolism	imidazolonepropionase		[EC:3.5.2.7]	R02288 4-imidazolone-5-propanoate amidohydrolase	_
HSPA13	MH0143_GL0133551[gene]	K02584		COG2204	Transcription Signal transduction mechanisms	Nif-specific regulatory protein	map02020 Two-component system	_	_	_
HSPA13	MH0402_GL0115365[gene]	K03498		COG0168	Cellular Processes and Signaling Inorganic ion transport and metabolism	trk/ktr system potassium uptake protein	_	_	_	_
HSPA13	O2.UC24-1_GL0085112[gene]	K13038	NOG71361	COG0452	Metabolism of Cofactors and Vitamins Coenzyme transport and metabolism;General function prediction only	phosphopantothenoylcysteine decarboxylase / phosphopantothenate---cysteine ligase	map00770 Pantothenate and CoA biosynthesis map01100 Metabolic pathways map01240 Biosynthesis of cofactors	[EC:4.1.1.36 6.3.2.5]	R03269 N-[(R)-4'-phosphopantothenoyl]-L-cysteine carboxy-lyase R04231 (R)-4'-phosphopantothenate:L-cysteine ligase	_
HSPA13	MH0435_GL0148173[gene]	K11717		COG0520	Metabolism of Other Amino Acids Amino acid transport and metabolism	cysteine desulfurase / selenocysteine lyase	map00450 Selenocompound metabolism map01100 Metabolic pathways	[EC:2.8.1.7 4.4.1.16]	R03599 L-selenocysteine selenide-lyase (L-alanine-forming) R11528 L-cysteine:sulfur-acceptor sulfurtransferase	_
HSPA13	MH0041_GL0014178[gene]	K01422		COG0612	Cellular Processes and Signaling General function prediction only	protease AXL1	_	[EC:3.4.24.-]	_	_
HSPA13	V1.CD38-0_GL0037826[gene]	K01422		COG0612	Cellular Processes and Signaling General function prediction only	protease AXL1	_	[EC:3.4.24.-]	_	_
HSPA13	T2D-12A_GL0069800[gene]	K01422		COG0612	Cellular Processes and Signaling General function prediction only	protease AXL1	_	[EC:3.4.24.-]	_	_
HSPA13	MH0381_GL0145063[gene]	K00754		COG0438	Carbohydrate Metabolism Cell wall/membrane/envelope biogenesis	L-malate glycosyltransferase	_	[EC:2.4.1.-]	_	_
HSPA13	MH0143_GL0030105[gene]	K00811		COG0436	Energy Metabolism Amino acid transport and metabolism	aspartate aminotransferase, chloroplastic	map00220 Arginine biosynthesis map00250 Alanine, aspartate and glutamate metabolism map00270 Cysteine and methionine metabolism map00330 Arginine and proline metabolism map00350 Tyrosine metabolism map00360 Phenylalanine metabolism map00400 Phenylalanine, tyrosine and tryptophan biosynthesis map00950 Isoquinoline alkaloid biosynthesis map00960 Tropane, piperidine and pyridine alkaloid biosynthesi…	[EC:2.6.1.1]	R00355 L-aspartate:2-oxoglutarate aminotransferase R00694 L-phenylalanine:2-oxoglutarate aminotransferase R00734 L-tyrosine:2-oxoglutarate aminotransferase R00896 L-cysteine:2-oxoglutarate aminotransferase R02433 L-cysteate:2-oxoglutarate aminotransferase R02619 3-sulfino-L-alanine:2-oxoglutarate aminotransferase R05052 L-erythro-4-hydroxyglutamate:2-oxoglutarate aminotransferase	_
HSPA13	MH0298_GL0172473[gene]	K00811		COG0436	Energy Metabolism Amino acid transport and metabolism	aspartate aminotransferase, chloroplastic	map00220 Arginine biosynthesis map00250 Alanine, aspartate and glutamate metabolism map00270 Cysteine and methionine metabolism map00330 Arginine and proline metabolism map00350 Tyrosine metabolism map00360 Phenylalanine metabolism map00400 Phenylalanine, tyrosine and tryptophan biosynthesis map00950 Isoquinoline alkaloid biosynthesis map00960 Tropane, piperidine and pyridine alkaloid biosynthesi…	[EC:2.6.1.1]	R00355 L-aspartate:2-oxoglutarate aminotransferase R00694 L-phenylalanine:2-oxoglutarate aminotransferase R00734 L-tyrosine:2-oxoglutarate aminotransferase R00896 L-cysteine:2-oxoglutarate aminotransferase R02433 L-cysteate:2-oxoglutarate aminotransferase R02619 3-sulfino-L-alanine:2-oxoglutarate aminotransferase R05052 L-erythro-4-hydroxyglutamate:2-oxoglutarate aminotransferase	_
HSPA13	MH0011_GL0082828[gene]	K05837		COG0772	Replication and Repair Cell cycle control, cell division, chromosome partitioning	rod shape determining protein RodA	_	_	_	_
HSPA13	DOM005_GL0030080[gene]	K00031		COG0538	Carbohydrate Metabolism Energy production and conversion	isocitrate dehydrogenase	map00020 Citrate cycle (TCA cycle) map00480 Glutathione metabolism map00720 Other carbon fixation pathways map01100 Metabolic pathways map01110 Biosynthesis of secondary metabolites map01120 Microbial metabolism in diverse environments map01200 Carbon metabolism map01210 2-Oxocarboxylic acid metabolism map01230 Biosynthesis of amino acids map04146 Peroxisome map05230 Central carbon metabolism in …	[EC:1.1.1.42]	R00267 isocitrate:NADP+ oxidoreductase (decarboxylating) R00268 oxalosuccinate carboxy-lyase (2-oxoglutarate-forming) R01899 isocitrate:NADP+ oxidoreductase	H00042 Glioma H01225 D-2-hydroxyglutaric aciduria H01892 Peripheral T cell lymphoma H02410 Myelodysplastic/myeloproliferative neoplasms H02412 Atypical chronic myeloid leukemia
HSPA13	T2D-135A_GL0102549[gene]	K02346		COG0389	Replication and Repair Replication, recombination and repair	DNA polymerase IV	_	[EC:2.7.7.7]	2.7.7.7 DNA-directed DNA polymerase; DNA polymerase I; DNA polymerase II; DNA polymerase III; DNA polymerase	_
HSPA13	MH0011_GL0072954[gene]	K00031		COG0538	Carbohydrate Metabolism Energy production and conversion	isocitrate dehydrogenase	map00020 Citrate cycle (TCA cycle) map00480 Glutathione metabolism map00720 Other carbon fixation pathways map01100 Metabolic pathways map01110 Biosynthesis of secondary metabolites map01120 Microbial metabolism in diverse environments map01200 Carbon metabolism map01210 2-Oxocarboxylic acid metabolism map01230 Biosynthesis of amino acids map04146 Peroxisome map05230 Central carbon metabolism in …	[EC:1.1.1.42]	R00267 isocitrate:NADP+ oxidoreductase (decarboxylating) R00268 oxalosuccinate carboxy-lyase (2-oxoglutarate-forming) R01899 isocitrate:NADP+ oxidoreductase	H00042 Glioma H01225 D-2-hydroxyglutaric aciduria H01892 Peripheral T cell lymphoma H02410 Myelodysplastic/myeloproliferative neoplasms H02412 Atypical chronic myeloid leukemia
HSPA13	N085A_GL0079886[gene]	K00748		COG0763	Glycan Biosynthesis and Metabolism Cell wall/membrane/envelope biogenesis	lipid-A-disaccharide synthase	map00540 Lipopolysaccharide biosynthesis map01100 Metabolic pathways	[EC:2.4.1.182]	R04606 UDP-2,3-bis(3-hydroxytetradecanoyl)glucosamine:2,3-bis-(3-hydroxytetradecanoyl)-alpha-D-glucosaminyl-1-phosphate 2,3-bis(3-hydroxytetradecanoyl)-glucosaminyltransferase	_
HSPA13	MH0002_GL0006067[gene]	K00031		COG0538	Carbohydrate Metabolism Energy production and conversion	isocitrate dehydrogenase	map00020 Citrate cycle (TCA cycle) map00480 Glutathione metabolism map00720 Other carbon fixation pathways map01100 Metabolic pathways map01110 Biosynthesis of secondary metabolites map01120 Microbial metabolism in diverse environments map01200 Carbon metabolism map01210 2-Oxocarboxylic acid metabolism map01230 Biosynthesis of amino acids map04146 Peroxisome map05230 Central carbon metabolism in …	[EC:1.1.1.42]	R00267 isocitrate:NADP+ oxidoreductase (decarboxylating) R00268 oxalosuccinate carboxy-lyase (2-oxoglutarate-forming) R01899 isocitrate:NADP+ oxidoreductase	H00042 Glioma H01225 D-2-hydroxyglutaric aciduria H01892 Peripheral T cell lymphoma H02410 Myelodysplastic/myeloproliferative neoplasms H02412 Atypical chronic myeloid leukemia
HSPA13	MH0402_GL0121440[gene]	K00031		COG0538	Carbohydrate Metabolism Energy production and conversion	isocitrate dehydrogenase	map00020 Citrate cycle (TCA cycle) map00480 Glutathione metabolism map00720 Other carbon fixation pathways map01100 Metabolic pathways map01110 Biosynthesis of secondary metabolites map01120 Microbial metabolism in diverse environments map01200 Carbon metabolism map01210 2-Oxocarboxylic acid metabolism map01230 Biosynthesis of amino acids map04146 Peroxisome map05230 Central carbon metabolism in …	[EC:1.1.1.42]	R00267 isocitrate:NADP+ oxidoreductase (decarboxylating) R00268 oxalosuccinate carboxy-lyase (2-oxoglutarate-forming) R01899 isocitrate:NADP+ oxidoreductase	H00042 Glioma H01225 D-2-hydroxyglutaric aciduria H01892 Peripheral T cell lymphoma H02410 Myelodysplastic/myeloproliferative neoplasms H02412 Atypical chronic myeloid leukemia
HSPA13	MH0101_GL0014170[gene]	K00031		COG0538	Carbohydrate Metabolism Energy production and conversion	isocitrate dehydrogenase	map00020 Citrate cycle (TCA cycle) map00480 Glutathione metabolism map00720 Other carbon fixation pathways map01100 Metabolic pathways map01110 Biosynthesis of secondary metabolites map01120 Microbial metabolism in diverse environments map01200 Carbon metabolism map01210 2-Oxocarboxylic acid metabolism map01230 Biosynthesis of amino acids map04146 Peroxisome map05230 Central carbon metabolism in …	[EC:1.1.1.42]	R00267 isocitrate:NADP+ oxidoreductase (decarboxylating) R00268 oxalosuccinate carboxy-lyase (2-oxoglutarate-forming) R01899 isocitrate:NADP+ oxidoreductase	H00042 Glioma H01225 D-2-hydroxyglutaric aciduria H01892 Peripheral T cell lymphoma H02410 Myelodysplastic/myeloproliferative neoplasms H02412 Atypical chronic myeloid leukemia
HSPA13	MH0101_GL0076125[gene]	K13598		COG5000	Enzyme Families Signal transduction mechanisms	two-component system, NtrC family, nitrogen regulation sensor histidine kinase NtrY	map02020 Two-component system	[EC:2.7.13.3]	2.7.13.3 histidine kinase; EnvZ; histidine kinase (ambiguous); histidine protein kinase (ambiguous); protein	_
HSPA13	MH0199_GL0176826[gene]	K03979		COG0536	Translation General function prediction only	GTPase	_	[EC:3.6.5.-]	_	_
HSPA13	MH0061_GL0005161[gene]	K02495		COG0635	Metabolism of Cofactors and Vitamins Coenzyme transport and metabolism	oxygen-independent coproporphyrinogen III oxidase	map00860 Porphyrin metabolism map01100 Metabolic pathways map01110 Biosynthesis of secondary metabolites map01240 Biosynthesis of cofactors	[EC:1.3.98.3]	R06895 coproporphyrinogen-III:S-adenosyl-L-methionine oxidoreductase(decarboxylating)	_
HSPA13	N085A_GL0016929[gene]	K02495		COG0635	Metabolism of Cofactors and Vitamins Coenzyme transport and metabolism	oxygen-independent coproporphyrinogen III oxidase	map00860 Porphyrin metabolism map01100 Metabolic pathways map01110 Biosynthesis of secondary metabolites map01240 Biosynthesis of cofactors	[EC:1.3.98.3]	R06895 coproporphyrinogen-III:S-adenosyl-L-methionine oxidoreductase(decarboxylating)	_
HSPA13	MH0152_GL0024654[gene]	K02377		COG0451	Carbohydrate Metabolism Carbohydrate transport and metabolism;Cell wall/membrane/envelope biogenesis	GDP-L-fucose synthase	map00051 Fructose and mannose metabolism map00520 Amino sugar and nucleotide sugar metabolism map00541 O-Antigen nucleotide sugar biosynthesis map01100 Metabolic pathways map01250 Biosynthesis of nucleotide sugars	[EC:1.1.1.271]	R05692 GDP-L-fucose:NADP+ 4-oxidoreductase (3,5-epimerizing)	_
HSPA13	V1.FI35_GL0105558[gene]	unknown	NOG127230		unknown Cell wall/membrane/envelope biogenesis	_	_	_	_	_
HSPA13	MH0101_GL0104623[gene]	K03593		COG0489	Replication and Repair Cell cycle control, cell division, chromosome partitioning	ATP-binding protein involved in chromosome partitioning	_	_	_	H00473 Mitochondrial complex I deficiency
HSPA13	MH0101_GL0038370[gene]	unknown		COG1408	Poorly Characterized General function prediction only	_	_	_	_	_
HSPA13	MH0198_GL0025425[gene]	K03685		COG0571	Translation Transcription	ribonuclease III	map03008 Ribosome biogenesis in eukaryotes map05205 Proteoglycans in cancer	[EC:3.1.26.3]	3.1.26.3 ribonuclease III; RNase III; ribonuclease 3	_
HSPA13	MH0012_GL0227334[gene]	K00097	NOG283821	COG1995	Metabolism of Cofactors and Vitamins Coenzyme transport and metabolism	4-hydroxythreonine-4-phosphate dehydrogenase	map00750 Vitamin B6 metabolism map01100 Metabolic pathways map01240 Biosynthesis of cofactors	[EC:1.1.1.262]	R05681 NAD-dependent threonine 4-phosphate dehydrogenase R05837 4-(phosphonooxy)threonine:NAD oxidoreductase R07406	_
HSPA13	MH0003_GL0048464[gene]	K06180		COG0564	Translation Translation, ribosomal structure and biogenesis	23S rRNA pseudouridine1911/1915/1917 synthase	_	[EC:5.4.99.23]	5.4.99.23 23S rRNA pseudouridine1911/1915/1917 synthase; RluD; pseudouridine synthase RluD	_
HSPA13	DOM017_GL0069970[gene]	K00971		COG0836	Carbohydrate Metabolism Cell wall/membrane/envelope biogenesis	tRNA dimethylallyltransferase	map00908 Zeatin biosynthesis map01100 Metabolic pathways map01110 Biosynthesis of secondary metabolites	[EC:2.5.1.75]	R01122 delta2-isopentenyl-diphosphate:tRNA isopentenyltransferase	H00891 Combined oxidative phosphorylation deficiency
HSPA13	MH0003_GL0079493[gene]	K00791		COG0324	Metabolism of Terpenoids and Polyketides Translation, ribosomal structure and biogenesis	tRNA dimethylallyltransferase	map00908 Zeatin biosynthesis map01100 Metabolic pathways map01110 Biosynthesis of secondary metabolites	[EC:2.5.1.75]	R01122 delta2-isopentenyl-diphosphate:tRNA isopentenyltransferase	H00891 Combined oxidative phosphorylation deficiency
HSPA13	MH0379_GL0088355[gene]	K06139		COG0535	Poorly Characterized General function prediction only	PqqA peptide cyclase	_	[EC:1.21.98.4]	1.21.98.4 PqqA peptide cyclase; pqqE (gene name)	_
HSPA13	MH0002_GL0037314[gene]	K01735	NOG125532	COG0337	Amino Acid Metabolism Amino acid transport and metabolism;Function unknown
HSPA13	N074A_GL0087747[gene]	K00858		COG0061	Metabolism of Cofactors and Vitamins Carbohydrate transport and metabolism	NAD+ kinase	map00760 Nicotinate and nicotinamide metabolism map01100 Metabolic pathways map01240 Biosynthesis of cofactors	[EC:2.7.1.23]	R00104 ATP:NAD+ 2'-phosphotransferase	H00525 Disorders of mitochondrial fatty-acid oxidation H01929 2,4-Dienoyl-CoA reductase deficiency
HSPA13	MH0187_GL0115216[gene]	K01424		COG0252	Energy Metabolism Amino acid transport and metabolism;Translation, ribosomal structure and biogenesis	L-asparaginase	map00250 Alanine, aspartate and glutamate metabolism map00460 Cyanoamino acid metabolism map01100 Metabolic pathways map01110 Biosynthesis of secondary metabolites	[EC:3.5.1.1]	R00485 L-asparagine amidohydrolase	_
HSPA13	O2.UC6-2_GL0011114[gene]	unknown		COG0739	unknown Cell wall/membrane/envelope biogenesis	_	_	_	_	_
HSPA13	MH0405_GL0053654[gene]	K08303		COG0826	Enzyme Families Posttranslational modification, protein turnover, chaperones	U32 family peptidase	map05120 Epithelial cell signaling in Helicobacter pylori infection	[EC:3.4.-.-]	_	_
HSPA13	O2.UC24-2_GL0105739[gene]	K00754		COG0438	Carbohydrate Metabolism Cell wall/membrane/envelope biogenesis	L-malate glycosyltransferase	_	[EC:2.4.1.-]	_	_
HSPA13	T2D-48A_GL0042995[gene]	K03551		COG2255	Replication and Repair Replication, recombination and repair	holliday junction DNA helicase RuvB	map03440 Homologous recombination	[EC:5.6.2.4]	5.6.2.4 DNA 3'-5' helicase; uvrD (gene name); rep (gene name); RECQ (gene name); MER3 (gene name); Holliday	_
HSPA13	MH0068_GL0016348[gene]	K06941		COG0820	Translation General function prediction only	23S rRNA (adenine2503-C2)-methyltransferase	_	[EC:2.1.1.192]	_	_
HSPA13	MH0181_GL0075208[gene]	K06881		COG0618	Poorly Characterized General function prediction only	bifunctional oligoribonuclease and PAP phosphatase NrnA	map00920 Sulfur metabolism map01100 Metabolic pathways map01120 Microbial metabolism in diverse environments	[EC:3.1.3.7 3.1.13.3]	R00188 adenosine-3',5'-bisphosphate 3'-phosphohydrolase R00508 3'-phospho-5'-adenylyl sulfate 3'-phosphohydrolase	_
HSPA13	MH0381_GL0076542[gene]	K06881		COG0618	Poorly Characterized General function prediction only	bifunctional oligoribonuclease and PAP phosphatase NrnA	map00920 Sulfur metabolism map01100 Metabolic pathways map01120 Microbial metabolism in diverse environments	[EC:3.1.3.7 3.1.13.3]	R00188 adenosine-3',5'-bisphosphate 3'-phosphohydrolase R00508 3'-phospho-5'-adenylyl sulfate 3'-phosphohydrolase	_
HSPA13	V1.UC26-4_GL0039659[gene]	K06881		COG0618	Poorly Characterized General function prediction only	bifunctional oligoribonuclease and PAP phosphatase NrnA	map00920 Sulfur metabolism map01100 Metabolic pathways map01120 Microbial metabolism in diverse environments	[EC:3.1.3.7 3.1.13.3]	R00188 adenosine-3',5'-bisphosphate 3'-phosphohydrolase R00508 3'-phospho-5'-adenylyl sulfate 3'-phosphohydrolase	_
HSPA13	N085A_GL0005816[gene]	K03551		COG2255	Replication and Repair Replication, recombination and repair	holliday junction DNA helicase RuvB	map03440 Homologous recombination	[EC:5.6.2.4]	5.6.2.4 DNA 3'-5' helicase; uvrD (gene name); rep (gene name); RECQ (gene name); MER3 (gene name); Holliday	_
HSPA13	MH0133_GL0007077[gene]	K06941		COG0820	Translation General function prediction only	23S rRNA (adenine2503-C2)-methyltransferase	_	[EC:2.1.1.192]	_	_
HSPA13	NOF010_GL0035056[gene]	K06941		COG0820	Translation General function prediction only	23S rRNA (adenine2503-C2)-methyltransferase	_	[EC:2.1.1.192]	_	_
HSPA13	T2D-135A_GL0068266[gene]	K06941		COG0820	Translation General function prediction only	23S rRNA (adenine2503-C2)-methyltransferase	_	[EC:2.1.1.192]	_	_
HSPA13	MH0253_GL0178161[gene]	K03548		COG0628	Cellular Processes and Signaling General function prediction only	putative permease	_	_	_	_
HSPA13	MH0012_GL0039206[gene]	K07029	NOG287528	COG1597	Poorly Characterized Lipid transport and metabolism;General function prediction only	diacylglycerol kinase (ATP)	map00561 Glycerolipid metabolism map00564 Glycerophospholipid metabolism map01100 Metabolic pathways map01110 Biosynthesis of secondary metabolites	[EC:2.7.1.107]	R02240 ATP:1,2-diacylglycerol 3-phosphotransferase	_
HSPA13	MH0013_GL0018860[gene]	K03548		COG0628	Cellular Processes and Signaling General function prediction only	putative permease	_	_	_	_
HSPA13	MH0026_GL0046603[gene]	K01620		COG2008	Amino Acid Metabolism Amino acid transport and metabolism	threonine aldolase	map00260 Glycine, serine and threonine metabolism map01100 Metabolic pathways map01110 Biosynthesis of secondary metabolites map01120 Microbial metabolism in diverse environments map01230 Biosynthesis of amino acids	[EC:4.1.2.48]	R00751 L-threonine acetaldehyde-lyase (glycine-forming) R06171 L-allo-threonine acetaldehyde-lyase (glycine-forming)	_
HSPA13	MH0041_GL0044025[gene]	K03548		COG0628	Cellular Processes and Signaling General function prediction only	putative permease	_	_	_	_
HSPA13	MH0229_GL0006885[gene]	K03548		COG0628	Cellular Processes and Signaling General function prediction only	putative permease	_	_	_	_
HSPA13	NOM023_GL0046548[gene]	K01620		COG2008	Amino Acid Metabolism Amino acid transport and metabolism	threonine aldolase	map00260 Glycine, serine and threonine metabolism map01100 Metabolic pathways map01110 Biosynthesis of secondary metabolites map01120 Microbial metabolism in diverse environments map01230 Biosynthesis of amino acids	[EC:4.1.2.48]	R00751 L-threonine acetaldehyde-lyase (glycine-forming) R06171 L-allo-threonine acetaldehyde-lyase (glycine-forming)	_
HSPA13	MH0116_GL0079983[gene]	K00847	NOG319206	COG0524	Carbohydrate Metabolism Carbohydrate transport and metabolism	fructokinase	map00051 Fructose and mannose metabolism map00500 Starch and sucrose metabolism map00520 Amino sugar and nucleotide sugar metabolism map01100 Metabolic pathways map01110 Biosynthesis of secondary metabolites map01250 Biosynthesis of nucleotide sugars	[EC:2.7.1.4]	R00760 ATP:D-fructose 6-phosphotransferase R00867 ATP:D-fructose 6-phosphotransferase R03920 ATP:D-fructose 6-phosphotransferase	_
HSPA13	NOF010_GL0025101[gene]	K00847		COG0524	Carbohydrate Metabolism Carbohydrate transport and metabolism	fructokinase	map00051 Fructose and mannose metabolism map00500 Starch and sucrose metabolism map00520 Amino sugar and nucleotide sugar metabolism map01100 Metabolic pathways map01110 Biosynthesis of secondary metabolites map01250 Biosynthesis of nucleotide sugars	[EC:2.7.1.4]	R00760 ATP:D-fructose 6-phosphotransferase R00867 ATP:D-fructose 6-phosphotransferase R03920 ATP:D-fructose 6-phosphotransferase	_
HSPA13	NOF010_GL0062471[gene]	K01620		COG2008	Amino Acid Metabolism Amino acid transport and metabolism	threonine aldolase	map00260 Glycine, serine and threonine metabolism map01100 Metabolic pathways map01110 Biosynthesis of secondary metabolites map01120 Microbial metabolism in diverse environments map01230 Biosynthesis of amino acids	[EC:4.1.2.48]	R00751 L-threonine acetaldehyde-lyase (glycine-forming) R06171 L-allo-threonine acetaldehyde-lyase (glycine-forming)	_
HSPA13	NOF012_GL0057504[gene]	K13598		COG5000	Enzyme Families Signal transduction mechanisms	two-component system, NtrC family, nitrogen regulation sensor histidine kinase NtrY	map02020 Two-component system	[EC:2.7.13.3]	_	_
HSPA13	MH0004_GL0028751[gene]	unknown	NOG39965		unknown General function prediction only	_	_	_	_	_
HSPA13	MH0143_GL0049950[gene]	unknown	NOG39965		unknown General function prediction only	_	_	_	_	_
HSPA13	MH0402_GL0100032[gene]	unknown	NOG39965		unknown General function prediction only	_	_	_	_	_
HSPA13	V1.CD52-0_GL0137713[gene]	K03548		COG0628	Cellular Processes and Signaling General function prediction only	putative permease	_	_	_	_
HSPA13	N087A_GL0050029[gene]	unknown	NOG39965	unknown	unknown General function prediction only	_	_	_	_	_
HSPA13	MH0250_GL0211708[gene]	K04066		COG1198	Replication and Repair Replication, recombination and repair	primosomal protein N' (replication factor Y) (superfamily II helicase)	map03440 Homologous recombination	[EC:5.6.2.4]	DNA 3'-5' helicase; uvrD (gene name); rep (gene name); RECQ (gene name); MER3 (gene name); Holliday	_
HSPA13	MH0101_GL0047008[gene]	K02357		COG0264	Translation Translation, ribosomal structure and biogenesis	elongation factor Ts	_	_	_	H00891 Combined oxidative phosphorylation deficiency
HSPA13	MH0003_GL0021603[gene]	K01209	NOG26186		Carbohydrate Metabolism Carbohydrate transport and metabolism	alpha-L-arabinofuranosidase	map00520 Amino sugar and nucleotide sugar metabolism map01100 Metabolic pathways	[EC:3.2.1.55]	R01762 alpha-L-arabinan arabinofuranohydrolase	_
HSPA13	N085A_GL0055730[gene]	unknown		COG3176	unknown General function prediction only	_	_	_	_	_
HSPA13	T2D-109A_GL0157310[gene]	K00847	NOG319206	COG0524	Carbohydrate Metabolism Carbohydrate transport and metabolism	fructokinase	map00051 Fructose and mannose metabolism map00500 Starch and sucrose metabolism map00520 Amino sugar and nucleotide sugar metabolism map01100 Metabolic pathways map01110 Biosynthesis of secondary metabolites map01250 Biosynthesis of nucleotide sugars	[EC:2.7.1.4]	R00760 ATP:D-fructose 6-phosphotransferase R00867 ATP:D-fructose 6-phosphotransferase R03920 ATP:D-fructose 6-phosphotransferase	_
HSPA13	T2D-48A_GL0011851[gene]	unknown	NOG39965		unknown General function prediction only	_	_	_	_	_
HSPA13	MH0402_GL0198653[gene]	K02357		COG0264	Translation Translation, ribosomal structure and biogenesis	elongation factor Ts	_	_	_	H00891 Combined oxidative phosphorylation deficiency
HSPA13	DOM005_GL0001414[gene]	unknown	NOG298633		unknown unknown	_	_	_	_	_
HSPA13	MH0010_GL0002072[gene]	unknown	NOG298633		unknown unknown	_	_	_	_	_
HSPA13	MH0054_GL0053599[gene]	K00145		COG0002	Amino Acid Metabolism Amino acid transport and metabolism	N-acetyl-gamma-glutamyl-phosphate reductase	map00220 Arginine biosynthesis map01100 Metabolic pathways map01110 Biosynthesis of secondary metabolites map01210 2-Oxocarboxylic acid metabolism map01230 Biosynthesis of amino acids	[EC:1.2.1.38]	R03443 N-acetyl-L-glutamate-5-semialdehyde:NADP+ 5-oxidoreductase (phosphrylating)	_
HSPA13	MH0407_GL0052680[gene]	K01163		COG4866	Poorly Characterized Function unknown	uncharacterized protein	_	_	_	_
HSPA13	DOF007_GL0031538[gene]	K01847		COG1884	Carbohydrate Metabolism Lipid transport and metabolism	methylmalonyl-CoA mutase	map00280 Valine, leucine and isoleucine degradation map00630 Glyoxylate and dicarboxylate metabolism map00640 Propanoate metabolism map00720 Other carbon fixation pathways map01100 Metabolic pathways map01120 Microbial metabolism in diverse environments map01200 Carbon metabolism map04980 Cobalamin transport and metabolism	[EC:5.4.99.2]	R00833 (R)-methylmalonyl-CoA CoA-carbonylmutase	H00174 Methylmalonic aciduria H01400 Secondary hyperammonemia
HSPA13	N009A_GL0010153[gene]	K00947		COG2326	Metabolism Function unknown	molybdenum storage protein	_	_	_	_
HSPA13	MH0003_GL0048469[gene]	K13043		COG0078	Amino Acid Metabolism Amino acid transport and metabolism	N-succinyl-L-ornithine transcarbamylase	_	[EC:2.1.3.11]	R08937 carbamoyl-phosphate:N2-succinyl-L-ornithine carbamoyltransferase	_
HSPA13	MH0026_GL0028886[gene]	unknown		COG5464	unknown Function unknown	_	_	_	_	_
HSPA13	MH0407_GL0187000[gene]	unknown	NOG44712		unknown Function unknown	_	_	_	_	_
HSPA13	DOM005_GL0014611[gene]	K01163		COG4866	Poorly Characterized Function unknown	uncharacterized protein	_	_	_	_
HSPA13	T2D-135A_GL0007652[gene]	K03699		COG1253	Signaling Molecules and Interaction General function prediction only	magnesium and cobalt exporter, CNNM family	_	_	_	_
HSPA13	T2D-73A_GL0036569[gene]	K00634		COG0280	Carbohydrate Metabolism Energy production and conversion	phosphate butyryltransferase	map00650 Butanoate metabolism map01100 Metabolic pathways	[EC:2.3.1.19]	R01174 butanoyl-CoA:phosphate butanoyltransferase	_
HSPA13	MH0012_GL0196668[gene]	K00384		COG0492	Nucleotide Metabolism Posttranslational modification, protein turnover, chaperones	thioredoxin reductase (NADPH)	map00450 Selenocompound metabolism	[EC:1.8.1.9]	R02016 NADPH:oxidized-thioredoxin oxidoreductase R03596 hydrogen selenide:NADP+ oxidoreductase R09372 methaneselenol:NADP+ oxidoreductase	_
HSPA13	MH0250_GL0051560[gene]	K04066		COG1198	Replication and Repair Replication, recombination and repair	primosomal protein N' (replication factor Y) (superfamily II helicase)	map03440 Homologous recombination	[EC:5.6.2.4]	5.6.2.4 DNA 3'-5' helicase; uvrD (gene name); rep (gene name); RECQ (gene name); MER3 (gene name); Holliday	_
HSPA13	MH0402_GL0192035[gene]	K00548		COG1410	Amino Acid Metabolism Amino acid transport and metabolism	5-methyltetrahydrofolate--homocysteine methyltransferase	map00270 Cysteine and methionine metabolism map00450 Selenocompound metabolism map00670 One carbon pool by folate map01100 Metabolic pathways map01110 Biosynthesis of secondary metabolites map01230 Biosynthesis of amino acids map04980 Cobalamin transport and metabolism	[EC:2.1.1.13]	R00946 5-methyltetrahydrofolate:L-homocysteine S-methyltransferase R09365 5-methyltetrahydropteroyltri-L-glutamate:L-selenohomocysteine Se-methyltransferase	H00183 Homocystinuria H00262 Neural tube defects, folate-sensitive H01285 Methylcobalamin deficiency type G
HSPA13	MH0101_GL0100369[gene]	unknown	bactNOG39793		unknown Cell motility	_	_	_	_	_
HSPA13	NOM028_GL0011276[gene]	K00847		COG0524	Carbohydrate Metabolism Carbohydrate transport and metabolism	fructokinase	map00051 Fructose and mannose metabolism map00500 Starch and sucrose metabolism map00520 Amino sugar and nucleotide sugar metabolism map01100 Metabolic pathways map01110 Biosynthesis of secondary metabolites map01250 Biosynthesis of nucleotide sugars	[EC:2.7.1.4]	R00760 ATP:D-fructose 6-phosphotransferase R00867 ATP:D-fructose 6-phosphotransferase R03920 ATP:D-fructose 6-phosphotransferase	_
HSPA13	T2D-133A_GL0077791[gene]	K00548		COG1410	Amino Acid Metabolism Amino acid transport and metabolism	5-methyltetrahydrofolate--homocysteine methyltransferase	map00270 Cysteine and methionine metabolism map00450 Selenocompound metabolism map00670 One carbon pool by folate map01100 Metabolic pathways map01110 Biosynthesis of secondary metabolites map01230 Biosynthesis of amino acids map04980 Cobalamin transport and metabolism	[EC:2.1.1.13]	R00946 5-methyltetrahydrofolate:L-homocysteine S-methyltransferase R09365 5-methyltetrahydropteroyltri-L-glutamate:L-selenohomocysteine Se-methyltransferase	H00183 Homocystinuria H00262 Neural tube defects, folate-sensitive H01285 Methylcobalamin deficiency type G
HSPA13	MH0054_GL0079345[gene]	K01163		COG4866	Poorly Characterized Function unknown	uncharacterized protein	_	_	_	_
HSPA13	MH0266_GL0150557[gene]	K01163		COG4866	Poorly Characterized Function unknown	uncharacterized protein	_	_	_	_
HSPA13	V1.UC26-4_GL0065843[gene]	K01163		COG4866	Poorly Characterized Function unknown	uncharacterized protein	_	_	_	_
HSPA13	DOF006_GL0030657[gene]	unknown	bactNOG39793		unknown Cell motility	_	_	_	_	_
HSPA13	MH0188_GL0049140[gene]	unknown	bactNOG39793		unknown Cell motility	_	_	_	_	_
HSPA13	V1.UC17-2_GL0149867[gene]	unknown		COG1284	unknown Function unknown	_	_	_	_	_
HSPA13	DOM005_GL0052676[gene]	K00548		COG1410	Amino Acid Metabolism Amino acid transport and metabolism	5-methyltetrahydrofolate--homocysteine methyltransferase	map00270 Cysteine and methionine metabolism map00450 Selenocompound metabolism map00670 One carbon pool by folate map01100 Metabolic pathways map01110 Biosynthesis of secondary metabolites map01230 Biosynthesis of amino acids map04980 Cobalamin transport and metabolism	[EC:2.1.1.13]	R00946 5-methyltetrahydrofolate:L-homocysteine S-methyltransferase R09365 5-methyltetrahydropteroyltri-L-glutamate:L-selenohomocysteine Se-methyltransferase	H00183 Homocystinuria H00262 Neural tube defects, folate-sensitive H01285 Methylcobalamin deficiency type G
HSPA13	T2D-14A_GL0078952[gene]	unknown		COG5464	unknown Function unknown	_	_	_	_	_
HSPA13	NOF013_GL0023169[gene]	K02687	NOG288346	COG2264	Genetic Information Processing Translation, ribosomal structure and biogenesis	ribosomal protein L11 methyltransferase	_	[EC:2.1.1.-]	_	_
HSPA13	T2D-120A_GL0052236[gene]	K00858		COG0061	Metabolism of Cofactors and Vitamins Carbohydrate transport and metabolism	NAD+ kinase	map00760 Nicotinate and nicotinamide metabolism map01100 Metabolic pathways map01240 Biosynthesis of cofactors	[EC:2.7.1.23]	R00104 ATP:NAD+ 2'-phosphotransferase	H00525 Disorders of mitochondrial fatty-acid oxidation H01929 2,4-Dienoyl-CoA reductase deficiency
HSPA13	T2D-14A_GL0022965[gene]	K00858		COG0061	Metabolism of Cofactors and Vitamins Carbohydrate transport and metabolism	NAD+ kinase	map00760 Nicotinate and nicotinamide metabolism map01100 Metabolic pathways map01240 Biosynthesis of cofactors	[EC:2.7.1.23]	R00104 ATP:NAD+ 2'-phosphotransferase	H00525 Disorders of mitochondrial fatty-acid oxidation H01929 2,4-Dienoyl-CoA reductase deficiency
HSPA13	NLM005_GL0058631[gene]	K03548		COG0628	Cellular Processes and Signaling General function prediction only	putative permease	_	_	_	_
HSPA13	MH0006_GL0149432[gene]	K00858		COG0061	Metabolism of Cofactors and Vitamins Carbohydrate transport and metabolism	NAD+ kinase	map00760 Nicotinate and nicotinamide metabolism map01100 Metabolic pathways map01240 Biosynthesis of cofactors	[EC:2.7.1.23]	R00104 ATP:NAD+ 2'-phosphotransferase	H00525 Disorders of mitochondrial fatty-acid oxidation H01929 2,4-Dienoyl-CoA reductase deficiency
HSPA13	MH0039_GL0021985[gene]	K00858		COG0061	Metabolism of Cofactors and Vitamins Carbohydrate transport and metabolism	NAD+ kinase	map00760 Nicotinate and nicotinamide metabolism map01100 Metabolic pathways map01240 Biosynthesis of cofactors	[EC:2.7.1.23]	R00104 ATP:NAD+ 2'-phosphotransferase	H00525 Disorders of mitochondrial fatty-acid oxidation H01929 2,4-Dienoyl-CoA reductase deficiency
HSPA13	MH0101_GL0082600[gene]	K00858		COG0061	Metabolism of Cofactors and Vitamins Carbohydrate transport and metabolism	NAD+ kinase	map00760 Nicotinate and nicotinamide metabolism map01100 Metabolic pathways map01240 Biosynthesis of cofactors	[EC:2.7.1.23]	R00104 ATP:NAD+ 2'-phosphotransferase	H00525 Disorders of mitochondrial fatty-acid oxidation H01929 2,4-Dienoyl-CoA reductase deficiency
HSPA13	MH0333_GL0128692[gene]	K00858		COG0061	Metabolism of Cofactors and Vitamins Carbohydrate transport and metabolism	NAD+ kinase	map00760 Nicotinate and nicotinamide metabolism map01100 Metabolic pathways map01240 Biosynthesis of cofactors	[EC:2.7.1.23]	R00104 ATP:NAD+ 2'-phosphotransferase	H00525 Disorders of mitochondrial fatty-acid oxidation H01929 2,4-Dienoyl-CoA reductase deficiency
HSPA13	MH0370_GL0038187[gene]	K07030		COG1307	Poorly Characterized Function unknown	fatty acid kinase	_	[EC:2.7.2.18]	2.7.2.18 fatty acid kinase; fakAB (gene names)	_
HSPA13	N087A_GL0041365[gene]	unknown	NOG298633		unknown unknown	_	_	_	_	_
HSPA13	NOF012_GL0054882[gene]	K02357		COG0264	Translation Translation, ribosomal structure and biogenesis	elongation factor Ts	_	_	_	H00891 Combined oxidative phosphorylation deficiency
HSPA13	MH0381_GL0156402[gene]	unknown	NOG41311		unknown unknown	_	_	_	_	_
HSPA13	MH0398_GL0059745[gene]	unknown	NOG86717		unknown Function unknown	_	_	_	_	_
HSPA13	MH0381_GL0086695[gene]	K03677		COG1218	Cellular Processes and Signaling Inorganic ion transport and metabolism	_	_	_	_	_
HSPA13	T2D-113A_GL0081985[gene]	K03677		COG1218	Cellular Processes and Signaling Inorganic ion transport and metabolism	_	_	_	_	_
HSPA13	MH0356_GL0097717[gene]	K02001		COG4176	Membrane Transport Amino acid transport and metabolism	glycine betaine/proline transport system permease protein	map02010 ABC transporters	_	_	_
HSPA13	V1.CD38-0_GL0198066[gene]	K00847		COG0524	Carbohydrate Metabolism Carbohydrate transport and metabolism	fructokinase	map00051 Fructose and mannose metabolism map00500 Starch and sucrose metabolism map00520 Amino sugar and nucleotide sugar metabolism map01100 Metabolic pathways map01110 Biosynthesis of secondary metabolites map01250 Biosynthesis of nucleotide sugars	[EC:2.7.1.4]	R00760 ATP:D-fructose 6-phosphotransferase R00867 ATP:D-fructose 6-phosphotransferase R03920 ATP:D-fructose 6-phosphotransferase	_
HSPA13	MH0302_GL0000387[gene]	K07164		COG1579	Poorly Characterized General function prediction only	uncharacterized protein	_	_	_	_
HSPA13	MH0257_GL0083886[gene]	K07462		COG0608	Replication and Repair Replication, recombination and repair	single-stranded-DNA-specific exonuclease	map03410 Base excision repair map03430 Mismatch repair map03440 Homologous recombination	[EC:3.1.-.-]	_	_
HSPA13	MH0367_GL0148249[gene]	K02886		COG0090	Translation Translation, ribosomal structure and biogenesis	large subunit ribosomal protein L2	map03010 Ribosome	_	_	_
HSPA13	SZEY-90A_GL0003151[gene]	K02001		COG4176	Membrane Transport Amino acid transport and metabolism	glycine betaine/proline transport system permease protein	map02010 ABC transporters	_	_	_
HSPA13	MH0039_GL0051551[gene]	K01661		COG0447	Metabolism of Cofactors and Vitamins Coenzyme transport and metabolism	naphthoate synthase	map00130 Ubiquinone and other terpenoid-quinone biosynthesis map01100 Metabolic pathways map01110 Biosynthesis of secondary metabolites map01240 Biosynthesis of cofactors	[EC:4.1.3.36]	R07263 4-(2-carboxyphenyl)-4-oxobutanoyl-CoA dehydratase (cyclizing)	_
HSPA13	MH0113_GL0110323[gene]	K02001		COG4176	Membrane Transport Amino acid transport and metabolism	_	_	_	_	_
HSPA13	N085A_GL0045067[gene]	K03677		COG1218	Cellular Processes and Signaling	Inorganic ion transport and metabolism
HSPA13	MH0280_GL0064436[gene]	K03885		COG1252	Energy Metabolism Energy production and conversion	NADH:quinone reductase (non-electrogenic)	map00190 Oxidative phosphorylation map01100 Metabolic pathways	[EC:1.6.5.9]	1.6.5.9 NADH:quinone reductase (non-electrogenic); type II NAD(P)H:quinone oxidoreductase; NDE2 (gene name);	_
HSPA13	MH0170_GL0028654[gene]	K02001		COG4176	Membrane Transport Amino acid transport and metabolism	glycine betaine/proline transport system permease protein	map02010 ABC transporters	_	_	_
HSPA13	T2D-133A_GL0077737[gene]	K03677		COG1218	Cellular Processes and Signaling Inorganic ion transport and metabolism	_	_	_	_	_
HSPA13	MH0051_GL0008827[gene]	K03677		COG1218	Cellular Processes and Signaling Inorganic ion transport and metabolism	_	_	_	_	_
HSPA13	MH0073_GL0001579[gene]	K02065		COG1127	Membrane Transport Secondary metabolites biosynthesis, transport and catabolism	phospholipid/cholesterol/gamma-HCH transport system ATP-binding protein	map02010 ABC transporters	_	_	_
HSPA13	MH0187_GL0152163[gene]	unknown	NOG119083		unknown Function unknown	_	_	_	_	_
HSPA13	MH0245_GL0131428[gene]	unknown	NOG119083		unknown Function unknown	_	_	_	_	_
HSPA13	MH0333_GL0040341[gene]	unknown	NOG119083		unknown Function unknown	_	_	_	_	_
HSPA13	NOF010_GL0047547[gene]	unknown	NOG119083		unknown Function unknown	_	_	_	_	_
HSPA13	MH0265_GL0114978[gene]	K00286	NOG282076	COG0345	Amino Acid Metabolism Amino acid transport and metabolism	pyrroline-5-carboxylate reductase	map00330 Arginine and proline metabolism map01100 Metabolic pathways map01110 Biosynthesis of secondary metabolites map01230 Biosynthesis of amino acids	[EC:1.5.1.2]	R01248 L-proline:NAD+ 5-oxidoreductase R01251 L-proline:NADP+ 5-oxidoreductase R03291 trans-4-hydroxy-L-proline:NAD+ 5-oxidoreductase R03293 trans-4-hydroxy-L-proline:NADP+ 5-oxidoreductase	H00557 Cutis laxa H00558 Geroderma osteodysplasticum H00679 Hypomyelinating leukodystrophy
HSPA13	MH0003_GL0072291[gene]	K02065		COG1127	Membrane Transport Secondary metabolites biosynthesis, transport and catabolism	phospholipid/cholesterol/gamma-HCH transport system ATP-binding protein	map02010 ABC transporters	_	_	_
HSPA13	MH0004_GL0002937[gene]	K03787		COG0496	Nucleotide Metabolism General function prediction only	5'/3'-nucleotidase	map00230 Purine metabolism map00240 Pyrimidine metabolism map00760 Nicotinate and nicotinamide metabolism map01100 Metabolic pathways map01110 Biosynthesis of secondary metabolites map01232 Nucleotide metabolism	[EC:3.1.3.5 3.1.3.6]	R00183 adenosine 5'-monophosphate phosphohydrolase R00511 cytidine-5'-monophosphate phosphohydrolase R00963 uridine 5'-monophosphate phosphohydrolase R01126 inosine 5'-monophosphate phosphohydrolase R01227 guanosine 5'-monophosphate phosphohydrolase R01562 adenosine 3'-phosphate phosphohydrolase R01569 thymidylate 5'-phosphohydrolase R01664 2'-deoxycytidine 5'-monophosphate phosphohydrolase R0187…	_
HSPA13	MH0407_GL0105845[gene]	K03787		COG0496	Nucleotide Metabolism General function prediction only	5'/3'-nucleotidase	map00230 Purine metabolism map00240 Pyrimidine metabolism map00760 Nicotinate and nicotinamide metabolism map01100 Metabolic pathways map01110 Biosynthesis of secondary metabolites map01232 Nucleotide metabolism	[EC:3.1.3.5 3.1.3.6]	R00183 adenosine 5'-monophosphate phosphohydrolase R00511 cytidine-5'-monophosphate phosphohydrolase R00963 uridine 5'-monophosphate phosphohydrolase R01126 inosine 5'-monophosphate phosphohydrolase R01227 guanosine 5'-monophosphate phosphohydrolase R01562 adenosine 3'-phosphate phosphohydrolase R01569 thymidylate 5'-phosphohydrolase R01664 2'-deoxycytidine 5'-monophosphate phosphohydrolase R0187…	_
HSPA13	T2D-109A_GL0032867[gene]	K09812		COG2884	Replication and Repair Cell cycle control, cell division, chromosome partitioning	cell division transport system ATP-binding protein	map02010 ABC transporters	_	_	_
HSPA13	N087A_GL0016163[gene]	K00721		COG0463	Glycan Biosynthesis and Metabolism Cell wall/membrane/envelope biogenesis	dolichol-phosphate mannosyltransferase	map00510 N-Glycan biosynthesis map01100 Metabolic pathways	[EC:2.4.1.83]	R01009 GDPmannose:dolichyl-phosphate O-beta-D-mannosyltransferase	H00118 Congenital disorders of glycosylation type I
HSPA13	MH0101_GL0031046[gene]	K00607		COG0500	Metabolism Secondary metabolites biosynthesis, transport and catabolism;General function prediction only	GDP-perosamine N-formyltransferase	map00541 O-Antigen nucleotide sugar biosynthesis map01100 Metabolic pathways map01250 Biosynthesis of nucleotide sugars	[EC:2.1.2.14]	R12790 10-formyltetrahydrofolate:GDP-alpha-D-perosamine N-formyltransferase	_
HSPA13	MH0333_GL0063603[gene]	K00607		COG0500	Metabolism Secondary metabolites biosynthesis, transport and catabolism;General function prediction only	GDP-perosamine N-formyltransferase	map00541 O-Antigen nucleotide sugar biosynthesis map01100 Metabolic pathways map01250 Biosynthesis of nucleotide sugars	[EC:2.1.2.14]	R12790 10-formyltetrahydrofolate:GDP-alpha-D-perosamine N-formyltransferase	_
HSPA13	NLM031_GL0058589[gene]	K02481		COG2204	Signal Transduction Signal transduction mechanisms	two-component system, NtrC family, response regulator	_	_	_	_
HSPA13	MH0388_GL0096075[gene]	K03588;K05837		COG0772	Replication and Repair Cell cycle control, cell division, chromosome partitioning	K03588 :cell division protein FtsW K05837 :rod shape determining protein RodA	K03588 :map04112 Cell cycle - Caulobacter K05837:_	_	_	_
HSPA13	MH0101_GL0085701[gene]	K03588		COG0772	Replication and Repair Cell cycle control, cell division, chromosome partitioning	cell division protein FtsW	map04112 Cell cycle - Caulobacter	_	_	_
HSPA13	V1.CD20-0_GL0092803[gene]	unknown	NOG80033		unknown unknown	_	_	_	_	_
HSPA13	T2D-8A_GL0090363[gene]	K11996		COG0476	Folding, Sorting and Degradation Coenzyme transport and metabolism	adenylyltransferase and sulfurtransferase	map04122 Sulfur relay system	[EC:2.7.7.80 2.8.1.11]	R07459 ATP:[sulfur-carrier protein] adenylyltransferase R07461 [enzyme]-S-sulfanyl-L-cysteine:adenylyl-[sulfur-carrier protein] sulfurtransferase
HSPA13	MH0012_GL0016624[gene]	K03499		COG0569	Cellular Processes and Signaling Inorganic ion transport and metabolism	trk/ktr system potassium uptake protein	_	_	_	_
HSPA13	V1.UC14-0_GL0062572[gene]	K00599		COG4121	Amino Acid Metabolism Function unknown	tRNA N(3)-methylcytidine methyltransferase METTL6	_	[EC:2.1.1.-]	R02671 R02912 serotonin O-methyltransferase R03955 R04939	_
HSPA13	MH0333_GL0128698[gene]	K00991		COG1211	Metabolism of Terpenoids and Polyketides Lipid transport and metabolism	2-C-methyl-D-erythritol 4-phosphate cytidylyltransferase	map00900 Terpenoid backbone biosynthesis map01100 Metabolic pathways map01110 Biosynthesis of secondary metabolites	[EC:2.7.7.60]	R05633 CTP: 2-C-methyl-D-erythritol 4-phosphate cytidylyltransferase	_
HSPA13	MH0398_GL0219125[gene]	K00525		COG0209	Nucleotide Metabolism Nucleotide transport and metabolism	ribonucleoside-diphosphate reductase alpha chain	map00230 Purine metabolism map00240 Pyrimidine metabolism map01100 Metabolic pathways map01232 Nucleotide metabolism	[EC:1.17.4.1]	R02017 2'-deoxyadenosine 5'-diphosphate:oxidized-thioredoxin 2'-oxidoreductase R02018 2'-deoxyuridine 5'-diphosphate:oxidized-thioredoxin 2'-oxidoreductase R02019 2'-deoxyguanosine 5'-diphosphate:oxidized-thioredoxin 2'-oxidoreductase R02024 2'-deoxycytidine diphosphate:oxidized-thioredoxin 2'-oxidoreductase	_
HSPA13	O2.UC6-2_GL0137330[gene]	K11068		COG1272	Signaling Molecules and Interaction	hemolysin III	_	_	_	_
HSPA13	MH0362_GL0173189[gene]	unknown	NOG43717		unknown Function unknown	_	_	_	_	_
HSPA13	MH0414_GL0092531[gene]	K00991		COG1211	Metabolism of Terpenoids and Polyketides Lipid transport and metabolism	2-C-methyl-D-erythritol 4-phosphate cytidylyltransferase	map00900 Terpenoid backbone biosynthesis map01100 Metabolic pathways map01110 Biosynthesis of secondary metabolites	[EC:2.7.7.60]	R05633 CTP: 2-C-methyl-D-erythritol 4-phosphate cytidylyltransferase	_
HSPA13	NOM023_GL0031648[gene]	K07566		COG0009	Translation Translation, ribosomal structure and biogenesis	L-threonylcarbamoyladenylate synthase	_	[EC:2.7.7.87]	R10463 ATP:L-threonyl,bicarbonate adenylyltransferase	H01722 Galloway-Mowat syndrome
HSPA13	N085A_GL0066072[gene]	K01277	NOG86934		Enzyme Families unknown	dipeptidyl-peptidase III	_	[EC:3.4.14.4]	3.4.14.4 dipeptidyl-peptidase III; dipeptidyl aminopeptidase III; dipeptidyl arylamidase III; enkephalinase B	_
HSPA13	MH0154_GL0012661[gene]	K03684	NOG308082		Genetic Information Processing unknown	ribonuclease D	_	[EC:3.1.13.5]	3.1.13.5 ribonuclease D; RNase D	_
HSPA13	T2D-118A_GL0005062[gene]	unknown	NOG40409		unknown unknown	_	_	_	_	_
HSPA13	MH0101_GL0031721[gene]	K00945	NOG81174		Nucleotide Metabolism Function unknown	CMP/dCMP kinase	map00240 Pyrimidine metabolism map01100 Metabolic pathways map01232 Nucleotide metabolism	[EC:2.7.4.25]	R00512 ATP:CMP phosphotransferase R01665 ATP:dCMP phosphotransferase	_
HSPA13	N087A_GL0013682[gene]	K03269		COG2908	Glycan Biosynthesis and Metabolism Function unknown	UDP-2,3-diacylglucosamine hydrolase	map00540 Lipopolysaccharide biosynthesis map01100 Metabolic pathways	[EC:3.6.1.54]	R04549 UDP-2,3-bis[(3R)-3-hydroxymyristoyl]-alpha-D-glucosamine 2,3-bis[(3R)-3-hydroxymyristoyl]-beta-D-glucosaminyl 1-phosphate phosphohydrolase	_
HSPA13	MH0195_GL0076199[gene]	unknown	NOG46491		unknown Function unknown	_	_	_	_	_
HSPA13	MH0012_GL0039198[gene]	K02068		COG1120	Membrane Transport Coenzyme transport and metabolism;Inorganic ion transport and metabolism	UDP-glucose/iron transport system ATP-binding protein	_	_	_	_
HSPA13	MH0303_GL0145956[gene]	K01749		COG0181	Metabolism of Cofactors and Vitamins Coenzyme transport and metabolism	hydroxymethylbilane synthase	map00860 Porphyrin metabolism map01100 Metabolic pathways map01110 Biosynthesis of secondary metabolites map01120 Microbial metabolism in diverse environments map01240 Biosynthesis of cofactors	[EC:2.5.1.61]	R00084 porphobilinogen:(4-[2-carboxyethyl]-3-[carboxymethyl]pyrrol-2-yl)methyltransferase (hydrolysing)	H00202 Hepatic porphyria H01763 Porphyria
HSPA13	V1.UC51-4_GL0157053[gene]	K02520		COG0290	Translation Translation, ribosomal structure and biogenesis	translation initiation factor IF-3	_	_	_	_
HSPA13	N029A_GL0066375[gene]	unknown	NOG46491		unknown Function unknown	_	_	_	_	_
HSPA13	MH0402_GL0062432[gene]	K03550		COG0632	Replication and Repair Replication, recombination and repair	holliday junction DNA helicase RuvA	map03440 Homologous recombination	_	_	_
HSPA13	DOM005_GL0021703[gene]	unknown		COG4277	unknown General function prediction only	_	_	_	_	_
HSPA13	O2.UC52-2_GL0043210[gene]	unknown	NOG47296		unknown Function unknown	_	_	_	_	_
HSPA13	T2D-48A_GL0019543[gene]	unknown	NOG84641		unknown unknown	_	_	_	_	_
HSPA13	MH0402_GL0019846[gene]	unknown	unknown	COG0789	unknown Transcription	_	_	_	_	_
HSPA13	O2.UC48-2_GL0079034[gene]	unknown	NOG39374		unknown Function unknown	_	_	_	_	_
HSPA13	N085A_GL0076735[gene]	K00969	NOG312024	COG1057	Metabolism of Cofactors and Vitamins Coenzyme transport and metabolism	nicotinate-nucleotide adenylyltransferase	map00760 Nicotinate and nicotinamide metabolism map01100 Metabolic pathways map01240 Biosynthesis of cofactors	[EC:2.7.7.18]	R00137 ATP:nicotinamide-nucleotide adenylyltransferase R03005 ATP:nicotinamide-nucleotide adenylyltransferase	_
HSPA13	MH0085_GL0048769[gene]	K03088		COG1595	Transcription Transcriptio	RNA polymerase sigma-70 factor, ECF subfamily	_	_	_	_
HSPA13	MH0267_GL0017272[gene]	K08301	NOG116925	COG1530	Translation Translation, ribosomal structure and biogenesis	ribonuclease G	_	[EC:3.1.26.-]	_	_
HSPA13	MH0009_GL0072909[gene]	unknown	NOG39374		unknown Function unknown	_	_	_	_	_
HSPA13	MH0101_GL0020635[gene]	unknown	NOG39374		unknown Function unknown	_	_	_	_	_
HSPA13	T2D-118A_GL0018323[gene]	K06158		COG0488	Genetic Information Processing General function prediction only	ATP-binding cassette, subfamily F, member 3	_	_	_	_
HSPA13	V1.UC61-0_GL0020634[gene]	unknown	NOG46437		unknown unknown	_	_	_	_
HSPA13	N087A_GL0042915[gene]	unknown	NOG46437		unknown unknown	_	_	_	_	_
HSPA13	V1.UC37-0_GL0060649[gene]	unknown		COG4198	unknown Function unknown	_	_	_	_	_
HSPA13	MH0204_GL0024349[gene]	K01802		COG0545	Genetic Information Processing Posttranslational modification, protein turnover, chaperones	peptidylprolyl isomerase	_	[EC:5.2.1.8]	peptidylprolyl isomerase; PPIase; cyclophilin [misleading, see comments]; peptide bond isomerase; pe
HSPA13	DOM014_GL0026554[gene]	K07567		COG0251	Genetic Information Processing Translation, ribosomal structure and biogenesis	_	_	_	_	_
HSPA13	V1.CD19-0_GL0202870[gene]	K00940	NOG270827	COG0105	Nucleotide Metabolism Nucleotide transport and metabolism	nucleoside-diphosphate kinase	map00230 Purine metabolism map00240 Pyrimidine metabolism map00983 Drug metabolism - other enzymes map01100 Metabolic pathways map01110 Biosynthesis of secondary metabolites map01232 Nucleotide metabolism map01240 Biosynthesis of cofactors map04016 MAPK signaling pathway - plant	[EC:2.7.4.6]	R00124 ATP:ADP phosphatransferase R00139 ATP:2'-deoxy-5-hydroxymethylcytidine-5'-diphosphate phosphotransferase R00156 ATP:UDP phosphotransferase R00330 ATP:GDP phosphotransferase R00331 ATP:nucleoside-diphosphate phosphotransferase R00570 ATP:CDP phosphotransferase R00722 ATP:IDP phosphotransferase R01137 ATP:dADP phosphotransferase R01857 ATP:dGDP phosphotransferase R02093 ATP:dTDP phosphotrans…	_
HSPA13	MH0381_GL0112221[gene]	unknown	NOG18209		unknown Function unknown	_	_	_	_	_
HSPA13	457424.BFAG_02690	K01520		COG0756	Nucleotide Metabolism Nucleotide transport and metabolism	dUTP diphosphatase	map00240 Pyrimidine metabolism map00983 Drug metabolism - other enzymes map01100 Metabolic pathways map01232 Nucleotide metabolism	[EC:3.6.1.23]	R02100 dUTP nucleotidohydrolase R11896 5-fluorodeoxyuridine-triphosphate diphosphohydrolase	H02529 Bone marrow failure syndrome
HSPA13	MH0004_GL0030161[gene]	K01493		COG2131	Nucleotide Metabolism Nucleotide transport and metabolism	dCMP deaminase	map00240 Pyrimidine metabolism map01100 Metabolic pathways map01232 Nucleotide metabolism	[EC:3.5.4.12]	R01663 dCMP aminohydrolase	_
HSPA13	T2D-113A_GL0075299[gene]	K01520		COG0756	Nucleotide Metabolism Nucleotide transport and metabolism	dUTP diphosphatase	map00240 Pyrimidine metabolism map00983 Drug metabolism - other enzymes map01100 Metabolic pathways map01232 Nucleotide metabolism	[EC:3.6.1.23]	R02100 dUTP nucleotidohydrolase R11896 5-fluorodeoxyuridine-triphosphate diphosphohydrolase	H02529 Bone marrow failure syndrome
HSPA13	MH0039_GL0057446[gene]	K01802		COG0545	Genetic Information Processing Posttranslational modification, protein turnover, chaperones	peptidylprolyl isomerase	_	[EC:5.2.1.8]	peptidylprolyl isomerase; PPIase; cyclophilin [misleading, see comments]; peptide bond isomerase; pe	_
HSPA13	O2.UC31-0_GL0031287[gene]	unknown		COG0789	unknown Transcription	_	_	_	_	_
HSPA13	MH0025_GL0065532[gene]	K01802		COG0545	Genetic Information Processing Posttranslational modification, protein turnover, chaperones	peptidylprolyl isomerase	_	[EC:5.2.1.8]	peptidylprolyl isomerase; PPIase; cyclophilin [misleading, see comments]; peptide bond isomerase; pe
HSPA13	MH0452_GL0165780[gene]	K07567	NOG309111	COG0251	Genetic Information Processing Translation, ribosomal structure and biogenesis	_	_	_	_	_
HSPA13	DOM014_GL0018636[gene]	K03677		COG1218	Cellular Processes and Signaling Inorganic ion transport and metabolism	_	_	_	_	_
HSPA13	DOM005_GL0053897[gene]	unknown	unknown	COG0789	unknown Transcription	_	_	_	_	_
HSPA13	MH0012_GL0161115[gene]	K07567	NOG309111	COG0251	Genetic Information Processing Translation, ribosomal structure and biogenesis	_	_	_	_	_
HSPA13	MH0267_GL0220650[gene]	K07567		COG0251	Genetic Information Processing Translation, ribosomal structure and biogenesis	_	_	_	_	_
HSPA13	DOF010_GL0043261[gene]	K01834		COG0696	Carbohydrate Metabolism Carbohydrate transport and metabolism	2,3-bisphosphoglycerate-dependent phosphoglycerate mutase	map00010 Glycolysis / Gluconeogenesis map00260 Glycine, serine and threonine metabolism map00680 Methane metabolism map01100 Metabolic pathways map01110 Biosynthesis of secondary metabolites map01120 Microbial metabolism in diverse environments map01200 Carbon metabolism map01230 Biosynthesis of amino acids map04922 Glucagon signaling pathway map05230 Central carbon metabolism in cancer	[EC:5.4.2.11]	R01518 D-phosphoglycerate 2,3-phosphomutase	H00069 Glycogen storage disease H01762 Muscle glycogen storage disease H01951 Glycogen storage disease type X
HSPA13	MH0191_GL0000413[gene]	K02887		COG0292	Translation Translation, ribosomal structure and biogenesis	large subunit ribosomal protein L20	map03010 Ribosome	_	_	_
HSPA13	V1.FI02_GL0009692[gene]	K02013		COG1120	Membrane Transport Coenzyme transport and metabolism;Inorganic ion transport and metabolism	iron complex transport system ATP-binding protein	_	[EC:7.2.2.-]	_	_
HSPA13	MH0405_GL0151390[gene]	K02887		COG0292	Translation Translation, ribosomal structure and biogenesis	large subunit ribosomal protein L20	map03010 Ribosome	_	_	_
HSPA13	MH0180_GL0092286[gene]	unknown	NOG40024		unknown Function unknown	_	_	_	_	_
HSPA13	MH0038_GL0036851[gene]	K06168		COG0621	Genetic Information Processing Translation, ribosomal structure and biogenesis	tRNA-2-methylthio-N6-dimethylallyladenosine synthase	_	[EC:2.8.4.3]	R10645 tRNA (N6-dimethylallyladenosine):sulfur-donor,S-adenosyl-L-methionine C2-methylthiotransferase R10646 R10647	_
HSPA13	MH0101_GL0080049[gene]	K02342		COG0847	Nucleotide Metabolism Replication, recombination and repair	DNA polymerase III subunit epsilon	map03030 DNA replication map03430 Mismatch repair map03440 Homologous recombination	[EC:2.7.7.7]	DNA-directed DNA polymerase; DNA polymerase I; DNA polymerase II; DNA polymerase III; DNA polymerase	_
HSPA13	T2D-120A_GL0064211[gene]	K07078		COG3560	Poorly Characterized General function prediction only	uncharacterized protein	_	_	_	_
HSPA13	MH0191_GL0171920[gene]	K04078		COG0234	Folding, Sorting and Degradation Posttranslational modification, protein turnover, chaperones	chaperonin GroES	_	_	_
HSPA13	MH0222_GL0029980[gene]	K02968	NOG121529		Translation Function unknown	small subunit ribosomal protein S20	map03010 Ribosome	_		_
HSPA13	MH0414_GL0045190[gene]	unknown	NOG83781		unknown Function unknown	_	_	_	_	_
HSPA13	V1.UC26-0_GL0063162[gene]	unknown	NOG83781		unknown Function unknown	_	_	_	_	_
HSPA6	MH0037_GL0027604[gene]	K00936	_	COG0642;COG4753;COG3292	Metabolism Signal transduction mechanisms	two-component system, sensor histidine kinase PdtaS	_	[EC:2.7.13.3]	2.7.13.3 histidine kinase; EnvZ; histidine kinase (ambiguous); histidine protein kinase (ambiguous); protein	_
HSPA6	O2.UC7-1_GL0142548[gene]	K03296	_	COG0841	Cellular Processes and Signaling Defense mechanisms	hydrophobic/amphiphilic exporter-1 (mainly G- bacteria), HAE1 family	_	_	_	_
HSPA6	N087A_GL0022957[gene]	K03296	_	COG0841	Cellular Processes and Signaling Defense mechanisms	hydrophobic/amphiphilic exporter-1 (mainly G- bacteria), HAE1 family	_	_	_	_
HSPA6	MH0274_GL0182699[gene]	K07114	NOG85156	_	Poorly Characterized Function unknown	Ca-activated chloride channel homolog	_	_	_	_
HSPA6	MH0229_GL0140140[gene]	K03296	_	COG0841	Cellular Processes and Signaling Defense mechanisms	hydrophobic/amphiphilic exporter-1 (mainly G- bacteria), HAE1 family	_	_	_	_
HSPA6	V1.CD38-0_GL0144792[gene]	K00936	_	COG3437;COG1879;COG0642	Metabolism Carbohydrate transport and metabolism;Transcription;Signal transduction mechanisms	two-component system, sensor histidine kinase PdtaS	_	[EC:2.7.13.3]	2.7.13.3 histidine kinase; EnvZ; histidine kinase (ambiguous); histidine protein kinase (ambiguous); protein	_
HSPA6	NOM017_GL0049256[gene]	_	NOG249119	_	unknown Function unknown	_	_	_	_	_
HSPA6	MH0009_GL0061152[gene]	_	NOG249119	_	unknown Function unknown	_	_	_	_	_
HSPA6	MH0283_GL0046272[gene]	_	NOG249119	_	unknown Function unknown	_	_	_	_	_
HSPA6	MH0006_GL0004327[gene]	_	NOG249119	_	unknown Function unknown	_	_	_	_	_
HSPA6	MH0012_GL0172887[gene]	K01775	_	COG0787;COG0770	Metabolism of Other Amino Acids Cell wall/membrane/envelope biogenesis	alanine racemase	map00470 D-Amino acid metabolism map01100 Metabolic pathways map01502 Vancomycin resistance	[EC:5.1.1.1]	R00401 alanine racemase	09160 Human Diseases
HSPA6	T2D-73A_GL0007671[gene]	K03696	_	COG0542	Folding, Sorting and Degradation Posttranslational modification, protein turnover, chaperones	ATP-dependent Clp protease ATP-binding subunit ClpC	_	_	_	_
HSPA6	MH0012_GL0198676[gene]	K03696	_	COG0542	Folding, Sorting and Degradation Posttranslational modification, protein turnover, chaperones	ATP-dependent Clp protease ATP-binding subunit ClpC	_	_	_	_
HSPA6	MH0302_GL0037843[gene]	K03696	_	COG0542	Folding, Sorting and Degradation Posttranslational modification, protein turnover, chaperones	ATP-dependent Clp protease ATP-binding subunit ClpC	_	_	_	_
HSPA6	MH0013_GL0018492[gene]	K03696	_	COG0542	Folding, Sorting and Degradation Posttranslational modification, protein turnover, chaperones	ATP-dependent Clp protease ATP-binding subunit ClpC	_	_	_	_
HSPA6	N087A_GL0048443[gene]	K03696	_	COG0542	Folding, Sorting and Degradation Posttranslational modification, protein turnover, chaperones	ATP-dependent Clp protease ATP-binding subunit ClpC	_	_	_	_
HSPA6	MH0004_GL0006913[gene]	K03696	_	COG0542	Folding, Sorting and Degradation Posttranslational modification, protein turnover, chaperones	ATP-dependent Clp protease ATP-binding subunit ClpC	_	_	_	_
HSPA6	MH0381_GL0037362[gene]	K03696	_	COG0542	Folding, Sorting and Degradation Posttranslational modification, protein turnover, chaperones	ATP-dependent Clp protease ATP-binding subunit ClpC	_	_	_	_
HSPA6	T2D-11A_GL0022749[gene]	K07278	NOG42129	_	Cellular Processes and Signaling Cell wall/membrane/envelope biogenesis	translocation and assembly module TamA	_	_	_	_
HSPA6	MH0109_GL0057889[gene]	K01775	_	COG0787;COG0770	Metabolism of Other Amino Acids Cell wall/membrane/envelope biogenesis	alanine racemase	map00470 D-Amino acid metabolism map01100 Metabolic pathways map01502 Vancomycin resistance	[EC:5.1.1.1]	R00401 alanine racemase	09160 Human Diseases
HSPA6	MH0199_GL0002133[gene]	K01338	_	COG0466	Enzyme Families Posttranslational modification, protein turnover, chaperones	ATP-dependent Lon protease	map04112 Cell cycle - Caulobacter	[EC:3.4.21.53]	endopeptidase La; ATP-dependent serine proteinase; lon proteinase; protease La; proteinase La; ATP-d	_
HSPA6	MH0011_GL0035551[gene]	K03657	_	COG0210	Replication and Repair Replication, recombination and repair	ATP-dependent DNA helicase UvrD/PcrA	map03420 Nucleotide excision repair map03430 Mismatch repair	[EC:5.6.2.4]	DNA 3'-5' helicase; uvrD (gene name); rep (gene name); RECQ (gene name); MER3 (gene name); Holliday	_
HSPA6	MH0004_GL0034019[gene]	K03657	_	COG0210	Replication and Repair Replication, recombination and repair	ATP-dependent DNA helicase UvrD/PcrA	map03420 Nucleotide excision repair map03430 Mismatch repair	[EC:5.6.2.4]	DNA 3'-5' helicase; uvrD (gene name); rep (gene name); RECQ (gene name); MER3 (gene name); Holliday	_
HSPA6	MH0106_GL0063838[gene]	K12308	_	COG5434	Carbohydrate Metabolism Cell wall/membrane/envelope biogenesis	beta-galactosidase	map00052 Galactose metabolism	[EC:3.2.1.23]	R01105 galactan galactohydrolase	_
HSPA6	V1.FI18_GL0004400[gene]	K01533	_	COG2217	Metabolism Inorganic ion transport and metabolism	P-type Cu2+ transporter	_	[EC:7.2.2.9]	P-type Cu2+ transporter; Cu2+-exporting ATPase; copB (gene name)	_
HSPA6	MH0199_GL0007777[gene]	K01278	_	COG1506	Enzyme Families Amino acid transport and metabolism	dipeptidyl-peptidase 4	map04974 Protein digestion and absorption	[EC:3.4.14.5]	dipeptidyl-peptidase IV; dipeptidyl aminopeptidase IV; Xaa-Pro-dipeptidyl-aminopeptidase; Gly-Pro na	_
HSPA6	MH0127_GL0054251[gene]	K02316	_	COG0358	Replication and Repair Replication, recombination and repair	DNA primase	map03030 DNA replication	[EC:2.7.7.101]	DNA primase DnaG; DnaG	_
HSPA6	MH0101_GL0042095[gene]	K03499	_	COG0475	Cellular Processes and Signaling Inorganic ion transport and metabolism	trk/ktr system potassium uptake protein	_	_	_	_
HSPA6	O2.UC59-2_GL0025324[gene]	K02316	_	COG0358	Replication and Repair Replication, recombination and repair	DNA primase	map03030 DNA replication	[EC:2.7.7.101]	DNA primase DnaG; DnaG	_
HSPA6	MH0289_GL0041075[gene]		NOG43956		unknown Function unknown	_	_	_	_	_
HSPA6	NOF010_GL0061203[gene]		NOG43956		unknown Function unknown	_	_	_	_	_
HSPA6	MH0013_GL0003794[gene]	K01534	_	COG2217	Metabolism Inorganic ion transport and metabolism	Zn2+/Cd2+-exporting ATPase	_	[EC:7.2.2.12 7.2.2.21]	P-type Zn2+ transporter; Zn(II)-translocating P-type ATPase; Zn2+-exporting ATPase; P1B-type ATPase; Cd2+-exporting ATPase; cadmium-translocating P-type ATPase; cadmium-exporting ATPase	_
HSPA6	MH0074_GL0005058[gene]	K03654	_	COG0514	Folding, Sorting and Degradation Replication, recombination and repair	ATP-dependent DNA helicase RecQ	map03018 RNA degradation	[EC:5.6.2.4]	DNA 3'-5' helicase; uvrD (gene name); rep (gene name); RECQ (gene name); MER3 (gene name); Holliday	_
HSPA6	MH0013_GL0030203[gene]	K03654	_	COG0514	Folding, Sorting and Degradation Replication, recombination and repair	ATP-dependent DNA helicase RecQ	map03018 RNA degradation	[EC:5.6.2.4]	DNA 3'-5' helicase; uvrD (gene name); rep (gene name); RECQ (gene name); MER3 (gene name); Holliday	_
HSPA6	T2D-135A_GL0073546[gene]	K01775	_	COG0787;COG0770	Metabolism of Other Amino Acids Cell wall/membrane/envelope biogenesis	alanine racemase	map00470 D-Amino acid metabolism map01100 Metabolic pathways map01502 Vancomycin resistance	[EC:5.1.1.1]	R00401 alanine racemase	09160 Human Diseases
HSPA6	O2.UC36-1_GL0078126[gene]	K08303	_	COG0826	Enzyme Families Posttranslational modification, protein turnover, chaperones	U32 family peptidase	map05120 Epithelial cell signaling in Helicobacter pylori infection	[EC:3.4.-.-]	_	09160 Human Diseases 09171 Infectious disease: bacterial
HSPA6	MH0134_GL0000318[gene]	K12600	NOG82907	_	Folding, Sorting and Degradation Function unknown	superkiller protein 3	map03018 RNA degradation	_	_	H01805 Tricho-hepato-enteric syndrome
HSPA6	MH0024_GL0018128[gene]	K07636	_	COG0642	Enzyme Families Signal transduction mechanisms	two-component system, OmpR family, phosphate regulon sensor histidine kinase PhoR	map02020 Two-component system	[EC:2.7.13.3]	histidine kinase; EnvZ; histidine kinase (ambiguous); histidine protein kinase (ambiguous); protein	_
HSPA6	T2D-133A_GL0096072[gene]	K06022	_	COG0488	Metabolism General function prediction only	_	_	_	_	_
HSPA6	MH0250_GL0006410[gene]	K02316	_	COG0358	Replication and Repair Replication, recombination and repair	DNA primase	map03030 DNA replication	[EC:2.7.7.101]	DNA primase DnaG; DnaG	_
HSPA6	NOF013_GL0055045[gene]	K01278	_	COG1506	Enzyme Families Amino acid transport and metabolism	dipeptidyl-peptidase 4	map04974 Protein digestion and absorption	[EC:3.4.14.5]	dipeptidyl-peptidase IV; dipeptidyl aminopeptidase IV; Xaa-Pro-dipeptidyl-aminopeptidase; Gly-Pro na	_
HSPA6	MH0189_GL0167019[gene]	K00425	_	COG1271	Energy Metabolism Energy production and conversion	cytochrome bd ubiquinol oxidase subunit I	map00190 Oxidative phosphorylation map01100 Metabolic pathways map02020 Two-component system	[EC:7.1.1.7]	R11325 ubiquinol:oxygen oxidoreductase (electrogenic, non H+-transporting)	_
HSPA6	MH0266_GL0156092[gene]	K01961	_	COG0439	Carbohydrate Metabolism Lipid transport and metabolism	acetyl-CoA carboxylase, biotin carboxylase subunit	map00061 Fatty acid biosynthesis map00620 Pyruvate metabolism map00640 Propanoate metabolism map00720 Other carbon fixation pathways map01100 Metabolic pathways map01110 Biosynthesis of secondary metabolites map01120 Microbial metabolism in diverse environments map01200 Carbon metabolism map01212 Fatty acid metabolism	[EC:6.4.1.2 6.3.4.14]	R00742 acetyl-CoA:carbon-dioxide ligase (ADP-forming) R04385 biotin-carboxyl-carrier-protein:carbon-dioxide ligase (ADP-forming)	_
HSPA6	MH0395_GL0013067[gene]	K00033	_	COG0362	Carbohydrate Metabolism Carbohydrate transport and metabolism	6-phosphogluconate dehydrogenase	map00030 Pentose phosphate pathway map00480 Glutathione metabolism map01100 Metabolic pathways map01110 Biosynthesis of secondary metabolites map01120 Microbial metabolism in diverse environments map01200 Carbon metabolism	[EC:1.1.1.44 1.1.1.343]	R01528 6-phospho-D-gluconate:NADP+ 2-oxidoreductase (decarboxylating) R10221 6-phospho-D-gluconate:NAD+ 2-oxidoreductase (decarboxylating)	_
HSPA6	MH0211_GL0155368[gene]	_	NOG41675	_	unknown unknown	_	_	_	_	_
HSPA6	MH0094_GL0133075[gene]	K01961	_	COG0439	Carbohydrate Metabolism Lipid transport and metabolism	acetyl-CoA carboxylase, biotin carboxylase subunit	map00061 Fatty acid biosynthesis map00620 Pyruvate metabolism map00640 Propanoate metabolism map00720 Other carbon fixation pathways map01100 Metabolic pathways map01110 Biosynthesis of secondary metabolites map01120 Microbial metabolism in diverse environments map01200 Carbon metabolism map01212 Fatty acid metabolism	[EC:6.4.1.2 6.3.4.14]	R00742 acetyl-CoA:carbon-dioxide ligase (ADP-forming) R04385 biotin-carboxyl-carrier-protein:carbon-dioxide ligase (ADP-forming)	_
HSPA6	MH0238_GL0078522[gene]	K11105	_	COG3263	Cellular Processes and Signaling Inorganic ion transport and metabolism	potassium/hydrogen antiporter	_	_	_	_
HSPA6	V1.FI11_GL0171742[gene]	K08224	_	COG0477	Membrane Transport Amino acid transport and metabolism;Carbohydrate transport and metabolism;Inorganic ion transport and metabolism;General function prediction only	MFS transporter, YNFM family, putative membrane transport protein	_	_	_	_
HSPA6	MH0302_GL0059156[gene]	K00033	_	COG0362	Carbohydrate Metabolism Carbohydrate transport and metabolism	6-phosphogluconate dehydrogenase	map00030 Pentose phosphate pathway map00480 Glutathione metabolism map01100 Metabolic pathways map01110 Biosynthesis of secondary metabolites map01120 Microbial metabolism in diverse environments map01200 Carbon metabolism	[EC:1.1.1.44 1.1.1.343]	R01528 6-phospho-D-gluconate:NADP+ 2-oxidoreductase (decarboxylating) R10221 6-phospho-D-gluconate:NAD+ 2-oxidoreductase (decarboxylating)	_
HSPA6	MH0004_GL0014028[gene]	K01990	_	COG1131	Membrane Transport Defense mechanisms	ABC-2 type transport system ATP-binding protein	_	_	_	_
HSPA6	MH0402_GL0086212[gene]	K11105	_	COG3263	Cellular Processes and Signaling Inorganic ion transport and metabolism	potassium/hydrogen antiporter	_	_	_	_
HSPA6	V1.FI14_GL0021551[gene]	K03885	_	COG1252	Energy Metabolism Energy production and conversion	NADH:quinone reductase (non-electrogenic)	map00190 Oxidative phosphorylation map01100 Metabolic pathways	[EC:1.6.5.9]	NADH:quinone reductase (non-electrogenic); type II NAD(P)H:quinone oxidoreductase; NDE2 (gene name);	_
HSPA6	MH0004_GL0008325[gene]	K01262	_	COG0006	Enzyme Families Amino acid transport and metabolism	Xaa-Pro aminopeptidase	_	[EC:3.4.11.9]	Xaa-Pro aminopeptidase; proline aminopeptidase; aminopeptidase P; aminoacylproline aminopeptidase; X	H00537 Nephronophthisis
HSPA6	MH0333_GL0067414[gene]	K01262	_	COG0006	Enzyme Families Amino acid transport and metabolism	Xaa-Pro aminopeptidase	_	[EC:3.4.11.9]	Xaa-Pro aminopeptidase; proline aminopeptidase; aminopeptidase P; aminoacylproline aminopeptidase; X	H00537 Nephronophthisis
HSPA6	O2.UC7-0_GL0023647[gene]	K01262	_	COG0006	Enzyme Families Amino acid transport and metabolism	Xaa-Pro aminopeptidase	_	[EC:3.4.11.9]	Xaa-Pro aminopeptidase; proline aminopeptidase; aminopeptidase P; aminoacylproline aminopeptidase; X	H00537 Nephronophthisis
HSPA6	V1.CD38-0_GL0049426[gene]	K01271	_	COG0006	Enzyme Families Amino acid transport and metabolism	Xaa-Pro dipeptidase	_	[EC:3.4.13.9]	Xaa-Pro dipeptidase; prolidase; imidodipeptidase; proline dipeptidase; peptidase D; gamma-peptidase;	_
HSPA6	T2D-135A_GL0039956[gene]	K06168	_	COG0621	Genetic Information Processing Translation, ribosomal structure and biogenesis	tRNA-2-methylthio-N6-dimethylallyladenosine synthase	_	[EC:2.8.4.3]	R10645 tRNA (N6-dimethylallyladenosine):sulfur-donor,S-adenosyl-L-methionine C2-methylthiotransferase R10646 R10647	_
HSPA6	MH0012_GL0035830[gene]	K01271	_	COG0006	Enzyme Families Amino acid transport and metabolism	Xaa-Pro dipeptidase	_	[EC:3.4.13.9]	_	_
HSPA6	MH0186_GL0073868[gene]	K00658	_	COG0508	Carbohydrate Metabolism Energy production and conversion	adenylosuccinate lyase	map00230 Purine metabolism map00250 Alanine, aspartate and glutamate metabolism map01100 Metabolic pathways map01110 Biosynthesis of secondary metabolites map01232 Nucleotide metabolism map01240 Biosynthesis of cofactors	[EC:4.3.2.2]	R01083 N6-(1,2-dicarboxyethyl)AMP AMP-lyase (fumarate-forming) R04559 1-(5'-phosphoribosyl)-5-amino-4-(N-succinocarboxamide)-imidazole AMP-lyase R12851 adenylosuccinate lyase	H00197 Adenylosuccinate lyase deficiency
HSPA6	MH0191_GL0175935[gene]	K01756	_	COG0015	Nucleotide Metabolism Nucleotide transport and metabolism	adenylosuccinate lyase	map00230 Purine metabolism map00250 Alanine, aspartate and glutamate metabolism map01100 Metabolic pathways map01110 Biosynthesis of secondary metabolites map01232 Nucleotide metabolism map01240 Biosynthesis of cofactors	[EC:4.3.2.2]	R01083 N6-(1,2-dicarboxyethyl)AMP AMP-lyase (fumarate-forming) R04559 1-(5'-phosphoribosyl)-5-amino-4-(N-succinocarboxamide)-imidazole AMP-lyase R12851 adenylosuccinate lyase	H00197 Adenylosuccinate lyase deficiency
HSPA6	O2.UC3-2_GL0080270[gene]	K05591	_	COG0513	Translation Translation, ribosomal structure and biogenesis;Transcription;Replication, recombination and repair	ATP-dependent RNA helicase DbpA	_	[EC:5.6.2.6]	RNA 3'-5' helicase; DEAH/RHA protein; DEAH-box protein 2; Prp22p; DHX8; DHX36; CSFV NS3 helicase; no	_
HSPA6	V1.FI29_GL0033097[gene]	K00658	_	COG0508	Carbohydrate Metabolism Energy production and conversion	adenylosuccinate lyase	map00230 Purine metabolism map00250 Alanine, aspartate and glutamate metabolism map01100 Metabolic pathways map01110 Biosynthesis of secondary metabolites map01232 Nucleotide metabolism map01240 Biosynthesis of cofactors	[EC:4.3.2.2]	R01083 N6-(1,2-dicarboxyethyl)AMP AMP-lyase (fumarate-forming) R04559 1-(5'-phosphoribosyl)-5-amino-4-(N-succinocarboxamide)-imidazole AMP-lyase R12851 adenylosuccinate lyase	H00197 Adenylosuccinate lyase deficiency
HSPA6	V1.UC10-0_GL0034891[gene]	K07713	_	COG3604	Signal Transduction Transcription;Signal transduction mechanisms	two-component system, NtrC family, response regulator HydG	map02020 Two-component system	_	_	_
HSPA6	O2.UC55-2_GL0084895[gene]	K03601	_	COG1570	Replication and Repair Replication, recombination and repair	exodeoxyribonuclease VII large subunit	map03430 Mismatch repair	[EC:3.1.11.6]	exodeoxyribonuclease VII; Escherichia coli exonuclease VII; E. coli exonuclease VII; endodeoxyribonu	_
HSPA6	MH0130_GL0010792[gene]	K07713	_	COG3604	Signal Transduction Transcription;Signal transduction mechanisms	two-component system, NtrC family, response regulator HydG	map02020 Two-component system	_	_	_
HSPA6	MH0363_GL0052458[gene]	K07713	_	COG3604	Signal Transduction Transcription;Signal transduction mechanisms	two-component system, NtrC family, response regulator HydG	map02020 Two-component system	_	_	_
HSPA6	MH0378_GL0170633[gene]	K07058	_	COG1295	Poorly Characterized Function unknown	membrane protein	_	_	_	_
HSPA6	O2.UC18-1_GL0049514[gene]	K07713	_	COG3604	Signal Transduction Transcription;Signal transduction mechanisms	two-component system, NtrC family, response regulator HydG	map02020 Two-component system	_	_	_
HSPA6	MH0004_GL0012888[gene]	K07791	_	COG2704	General function prediction only	anaerobic C4-dicarboxylate transporter DcuA	_	_	_	_
HSPA6	MH0238_GL0030999[gene]	K07289	NOG12793	_	Cellular Processes and Signaling Function unknown	AsmA protein	_	_	_	_
HSPA6	MH0013_GL0016206[gene]	K03699	_	COG1253	Signaling Molecules and Interaction General function prediction only	magnesium and cobalt exporter, CNNM family	_	_	_	_
HSPA6	MH0025_GL0050177[gene]	K03699	_	COG1253	Signaling Molecules and Interaction General function prediction only	magnesium and cobalt exporter, CNNM family	_	_	_	_
HSPA6	MH0038_GL0011689[gene]	K03699	_	COG1253	Signaling Molecules and Interaction General function prediction only	magnesium and cobalt exporter, CNNM family	_	_	_	_
HSPA6	MH0402_GL0196641[gene]	K03654	_	COG0514	Folding, Sorting and Degradation Replication, recombination and repair	ATP-dependent DNA helicase RecQ	map03018 RNA degradation	[EC:5.6.2.4]	DNA 3'-5' helicase; uvrD (gene name); rep (gene name); RECQ (gene name); MER3 (gene name); Holliday	_
HSPA6	O2.UC24-1_GL0085112[gene]	K13038	NOG71361	COG0452	Metabolism of Cofactors and Vitamins Coenzyme transport and metabolism;General function prediction only	phosphopantothenoylcysteine decarboxylase / phosphopantothenate---cysteine ligase	map00770 Pantothenate and CoA biosynthesis map01100 Metabolic pathways map01240 Biosynthesis of cofactors	[EC:4.1.1.36 6.3.2.5]	R03269 N-[(R)-4'-phosphopantothenoyl]-L-cysteine carboxy-lyase R04231 (R)-4'-phosphopantothenate:L-cysteine ligase	_
HSPA6	MH0101_GL0077941[gene]	_	_	COG2407	unknown Carbohydrate transport and metabolism	_	_	_	_	_
HSPA6	NLF002_GL0016650[gene]	K09758	_	COG0436	Amino Acid Metabolism Amino acid transport and metabolism	aspartate 4-decarboxylase	map00250 Alanine, aspartate and glutamate metabolism map00270 Cysteine and methionine metabolism map01100 Metabolic pathways map01230 Biosynthesis of amino acids	[EC:4.1.1.12]	R00397 L-aspartate 4-carboxy-lyase (L-alanine-forming) R00863 3-sulfino-L-alanine 4-carboxy-lyase	_
HSPA6	V1.UC26-4_GL0149656[gene]	K07098	_	COG1408	Poorly Characterized General function prediction only	uncharacterized protein	_	_	_	_
HSPA6	V1.UC26-4_GL0164764[gene]	K00748	_	COG0763	Glycan Biosynthesis and Metabolism Cell wall/membrane/envelope biogenesis	lipid-A-disaccharide synthase	map00540 Lipopolysaccharide biosynthesis map01100 Metabolic pathways	[EC:2.4.1.182]	R04606 UDP-2,3-bis(3-hydroxytetradecanoyl)glucosamine:2,3-bis-(3-hydroxytetradecanoyl)-alpha-D-glucosaminyl-1-phosphate 2,3-bis(3-hydroxytetradecanoyl)-glucosaminyltransferase	_
HSPA6	MH0280_GL0119480[gene]	K07098	_	COG1408	Poorly Characterized General function prediction only	uncharacterized protein	_	_	_	_
HSPA6	MH0054_GL0023812[gene]	K07098	_	COG1408	Poorly Characterized General function prediction only	uncharacterized protein	_	_	_	_
HSPA6	MH0101_GL0048706[gene]	K07098	_	COG1408	Poorly Characterized General function prediction only	uncharacterized protein	_	_	_	_
HSPA6	MH0101_GL0076125[gene]	K13598	_	COG5000	Enzyme Families Signal transduction mechanisms	two-component system, NtrC family, nitrogen regulation sensor histidine kinase NtrY	map02020 Two-component system	[EC:2.7.13.3]	histidine kinase; EnvZ; histidine kinase (ambiguous); histidine protein kinase (ambiguous); protein	_
HSPA6	DOM017_GL0013799[gene]	_	NOG76052	_	unknown Function unknown	_	_	_	_	_
HSPA6	N085A_GL0016929[gene]	K02495	_	COG0635	Metabolism of Cofactors and Vitamins Coenzyme transport and metabolism	oxygen-independent coproporphyrinogen III oxidase	map00860 Porphyrin metabolism map01100 Metabolic pathways map01110 Biosynthesis of secondary metabolites map01240 Biosynthesis of cofactors	[EC:1.3.98.3]	R06895 coproporphyrinogen-III:S-adenosyl-L-methionine oxidoreductase(decarboxylating)	_
HSPA6	V1.FI35_GL0105558[gene]	_	NOG127230	_	unknown Cell wall/membrane/envelope biogenesis	_	_	_	_	_
HSPA6	MH0414_GL0026782[gene]	_	NOG127230	_	unknown Cell wall/membrane/envelope biogenesis	_	_	_	_	_
HSPA6	MH0101_GL0038370[gene]	K07098	_	COG1408	Poorly Characterized General function prediction only	uncharacterized protein	_	_	_	_
HSPA6	MH0108_GL0025124[gene]	K00566	_	COG0482	Folding, Sorting and Degradation Translation, ribosomal structure and biogenesis	tRNA-uridine 2-sulfurtransferase	map04122 Sulfur relay system	[EC:2.8.1.13]	R08700 [enzyme]-S-sulfanylcysteine:tRNA-uridine sulfurtransferase (ATP-hydrolysing)	_
HSPA6	MH0003_GL0079493[gene]	K00791	_	COG0324	Metabolism of Terpenoids and Polyketides Translation, ribosomal structure and biogenesis	tRNA dimethylallyltransferase	map00908 Zeatin biosynthesis map01100 Metabolic pathways map01110 Biosynthesis of secondary metabolites	[EC:2.5.1.75]	R01122 delta2-isopentenyl-diphosphate:tRNA isopentenyltransferase	H00891 Combined oxidative phosphorylation deficiency
HSPA6	NOF013_GL0015763[gene]	K03585	_	COG0845	Replication and Repair Cell wall/membrane/envelope biogenesis	membrane fusion protein, multidrug efflux system	map01501 beta-Lactam resistance map01503 Cationic antimicrobial peptide (CAMP) resistance	_	_	09160 Human Diseases
HSPA6	V1.CD53-0_GL0080411[gene]	K00847	_	COG0524	Carbohydrate Metabolism Carbohydrate transport and metabolism	fructokinase	map00051 Fructose and mannose metabolism map00500 Starch and sucrose metabolism map00520 Amino sugar and nucleotide sugar metabolism map01100 Metabolic pathways map01110 Biosynthesis of secondary metabolites map01250 Biosynthesis of nucleotide sugars	[EC:2.7.1.4]	R00760 ATP:D-fructose 6-phosphotransferase R00867 ATP:D-fructose 6-phosphotransferase R03920 ATP:D-fructose 6-phosphotransferase	_
HSPA6	O2.UC24-2_GL0105739[gene]	K00754	_	COG0438	Carbohydrate Metabolism Cell wall/membrane/envelope biogenesis	L-malate glycosyltransferase	_	[EC:2.4.1.-]	_	_
HSPA6	MH0068_GL0016348[gene]	K06941	_	COG0820	Translation General function prediction only	23S rRNA (adenine2503-C2)-methyltransferase	_	[EC:2.1.1.192]	23S rRNA (adenine2503-C2)-methyltransferase; RlmN; YfgB; Cfr	_
HSPA6	MH0133_GL0007077[gene]	K06941	_	COG0820	Translation General function prediction only	23S rRNA (adenine2503-C2)-methyltransferase	_	[EC:2.1.1.192]	23S rRNA (adenine2503-C2)-methyltransferase; RlmN; YfgB; Cfr	_
HSPA6	T2D-135A_GL0068266[gene]	K06941	_	COG0820	Translation General function prediction only	23S rRNA (adenine2503-C2)-methyltransferase	_	[EC:2.1.1.192]	23S rRNA (adenine2503-C2)-methyltransferase; RlmN; YfgB; Cfr	_
HSPA6	NOM023_GL0046548[gene]	K01620	_	COG2008	Amino Acid Metabolism Amino acid transport and metabolism	threonine aldolase	map00260 Glycine, serine and threonine metabolism map01100 Metabolic pathways map01110 Biosynthesis of secondary metabolites map01120 Microbial metabolism in diverse environments map01230 Biosynthesis of amino acids	[EC:4.1.2.48]	R00751 L-threonine acetaldehyde-lyase (glycine-forming) R06171 L-allo-threonine acetaldehyde-lyase (glycine-forming)	_
HSPA6	MH0116_GL0079983[gene]	K00847	NOG319206	COG0524	Carbohydrate Metabolism Carbohydrate transport and metabolism	fructokinase	map00051 Fructose and mannose metabolism map00500 Starch and sucrose metabolism map00520 Amino sugar and nucleotide sugar metabolism map01100 Metabolic pathways map01110 Biosynthesis of secondary metabolites map01250 Biosynthesis of nucleotide sugars	[EC:2.7.1.4]	R00760 ATP:D-fructose 6-phosphotransferase R00867 ATP:D-fructose 6-phosphotransferase R03920 ATP:D-fructose 6-phosphotransferase	_
HSPA6	MH0054_GL0063208[gene]	K01620	_	COG2008	Amino Acid Metabolism Amino acid transport and metabolism	threonine aldolase	map00260 Glycine, serine and threonine metabolism map01100 Metabolic pathways map01110 Biosynthesis of secondary metabolites map01120 Microbial metabolism in diverse environments map01230 Biosynthesis of amino acids	[EC:4.1.2.48]	R00751 L-threonine acetaldehyde-lyase (glycine-forming) R06171 L-allo-threonine acetaldehyde-lyase (glycine-forming)	_
HSPA6	NOF010_GL0062471[gene]	K01620	_	COG2008	Amino Acid Metabolism Amino acid transport and metabolism	threonine aldolase	map00260 Glycine, serine and threonine metabolism map01100 Metabolic pathways map01110 Biosynthesis of secondary metabolites map01120 Microbial metabolism in diverse environments map01230 Biosynthesis of amino acids	[EC:4.1.2.48]	R00751 L-threonine acetaldehyde-lyase (glycine-forming) R06171 L-allo-threonine acetaldehyde-lyase (glycine-forming)	_
HSPA6	MH0093_GL0018091[gene]	K03924	_	COG0714	Metabolism General function prediction only	MoxR-like ATPase	_	[EC:3.6.3.-]	_	_
HSPA6	MH0267_GL0145579[gene]	K03924	_	COG0714	Metabolism General function prediction only	MoxR-like ATPase	_	[EC:3.6.3.-]	_	_
HSPA6	DLF004_GL0016979[gene]	K03924	_	COG0714	Metabolism General function prediction only	MoxR-like ATPase	_	[EC:3.6.3.-]	_	_
HSPA6	NOF010_GL0044542[gene]	K03924	_	COG0714	Metabolism General function prediction only	MoxR-like ATPase	_	[EC:3.6.3.-]	_	_
HSPA6	T2D-135A_GL0101962[gene]	K03924	_	COG0714	Metabolism General function prediction only	MoxR-like ATPase	_	[EC:3.6.3.-]	_	_
HSPA6	N009A_GL0010153[gene]	K00947	_	COG2326	Metabolism Function unknown	molybdenum storage protein	_	_	_	_
HSPA6	MH0026_GL0028886[gene]	_	_	COG5464	unknown Function unknown	_	_	_	_	_
HSPA6	BGI003A_GL0044842[gene]	K07713	_	COG3604	Signal Transduction Transcription;Signal transduction mechanisms	two-component system, NtrC family, response regulator HydG	map02020 Two-component system	_	_	_
HSPA6	MH0013_GL0003781[gene]	K00297	_	COG0685	Energy Metabolism Amino acid transport and metabolism	methylenetetrahydrofolate reductase (NADH)	map00670 One carbon pool by folate map00720 Other carbon fixation pathways map01100 Metabolic pathways map01120 Microbial metabolism in diverse environments map01200 Carbon metabolism	[EC:1.5.1.54]	R07168 5-methyltetrahydrofolate:NAD+ oxidoreductase	_
HSPA6	T2D-135A_GL0007652[gene]	K03699	_	COG1253	Signaling Molecules and Interaction General function prediction only	magnesium and cobalt exporter, CNNM family	_	_	_	_
HSPA6	MH0012_GL0196668[gene]	K00384	_	COG0492	Nucleotide Metabolism Posttranslational modification, protein turnover, chaperones	thioredoxin reductase (NADPH)	map00450 Selenocompound metabolism	[EC:1.8.1.9]	R02016 NADPH:oxidized-thioredoxin oxidoreductase R03596 hydrogen selenide:NADP+ oxidoreductase R09372 methaneselenol:NADP+ oxidoreductase	_
HSPA6	MH0250_GL0051560[gene]	K04066	_	COG1198	Replication and Repair Replication, recombination and repair	primosomal protein N' (replication factor Y) (superfamily II helicase)	map03440 Homologous recombination	[EC:5.6.2.4]	DNA 3'-5' helicase; uvrD (gene name); rep (gene name); RECQ (gene name); MER3 (gene name); Holliday	_
HSPA6	MH0101_GL0100369[gene]	_	bactNOG39793	_	unknown Cell motility	_	_	_	_	_
HSPA6	MH0068_GL0045578[gene]	K00791	_	COG0324	Metabolism of Terpenoids and Polyketides Translation, ribosomal structure and biogenesis	tRNA dimethylallyltransferase	map00908 Zeatin biosynthesis map01100 Metabolic pathways map01110 Biosynthesis of secondary metabolites	[EC:2.5.1.75]	R01122 delta2-isopentenyl-diphosphate:tRNA isopentenyltransferase	H00891 Combined oxidative phosphorylation deficiency
HSPA6	T2D-133A_GL0077791[gene]	K00548	_	COG1410	Amino Acid Metabolism Amino acid transport and metabolism	5-methyltetrahydrofolate--homocysteine methyltransferase	map00270 Cysteine and methionine metabolism map00450 Selenocompound metabolism map00670 One carbon pool by folate map01100 Metabolic pathways map01110 Biosynthesis of secondary metabolites map01230 Biosynthesis of amino acids map04980 Cobalamin transport and metabolism	[EC:2.1.1.13]	R00946 5-methyltetrahydrofolate:L-homocysteine S-methyltransferase R09365 5-methyltetrahydropteroyltri-L-glutamate:L-selenohomocysteine Se-methyltransferase	H00183 Homocystinuria H00262 Neural tube defects, folate-sensitive H01285 Methylcobalamin deficiency type G
HSPA6	MH0402_GL0052574[gene]	K00651	_	COG1897	Energy Metabolism Amino acid transport and metabolism	homoserine O-succinyltransferase/O-acetyltransferase	map00270 Cysteine and methionine metabolism map00920 Sulfur metabolism map01100 Metabolic pathways map01110 Biosynthesis of secondary metabolites map01230 Biosynthesis of amino acids	[EC:2.3.1.46 2.3.1.31]	R01776 acetyl-CoA:L-homoserine O-acetyltransferase R01777 succinyl-CoA:L-homoserine O-succinyltransferase	_
HSPA6	T2D-48A_GL0060904[gene]	K00651	_	COG1897	Energy Metabolism Amino acid transport and metabolism	homoserine O-succinyltransferase/O-acetyltransferase	map00270 Cysteine and methionine metabolism map00920 Sulfur metabolism map01100 Metabolic pathways map01110 Biosynthesis of secondary metabolites map01230 Biosynthesis of amino acids	[EC:2.3.1.46 2.3.1.31]	R01776 acetyl-CoA:L-homoserine O-acetyltransferase R01777 succinyl-CoA:L-homoserine O-succinyltransferase	_
HSPA6	DOF006_GL0030657[gene]	_	bactNOG39793	_	unknown Cell motility	_	_	_	_	_
HSPA6	MH0188_GL0049140[gene]	_	bactNOG39793	_	unknown Cell motility	_	_	_	_	_
HSPA6	DOM005_GL0052676[gene]	K00548	_	COG1410	Amino Acid Metabolism Amino acid transport and metabolism	5-methyltetrahydrofolate--homocysteine methyltransferase	map00270 Cysteine and methionine metabolism map00450 Selenocompound metabolism map00670 One carbon pool by folate map01100 Metabolic pathways map01110 Biosynthesis of secondary metabolites map01230 Biosynthesis of amino acids map04980 Cobalamin transport and metabolism	[EC:2.1.1.13]	R00946 5-methyltetrahydrofolate:L-homocysteine S-methyltransferase R09365 5-methyltetrahydropteroyltri-L-glutamate:L-selenohomocysteine Se-methyltransferase	H00183 Homocystinuria H00262 Neural tube defects, folate-sensitive H01285 Methylcobalamin deficiency type G
HSPA6	T2D-14A_GL0078952[gene]	_	_	COG5464	unknown Function unknown	_	_	_	_	_
HSPA6	T2D-14A_GL0022965[gene]	K00858	_	COG0061	Metabolism of Cofactors and Vitamins Carbohydrate transport and metabolism	NAD+ kinase	map00760 Nicotinate and nicotinamide metabolism map01100 Metabolic pathways map01240 Biosynthesis of cofactors	[EC:2.7.1.23]	R00104 ATP:NAD+ 2'-phosphotransferase	H00525 Disorders of mitochondrial fatty-acid oxidation H01929 2,4-Dienoyl-CoA reductase deficiency
HSPA6	T2D-118A_GL0035305[gene]	_	_	COG1721	unknown General function prediction only	_	_	_	_	_
HSPA6	V1.FI10_GL0122524[gene]	K07713	_	COG3604	Signal Transduction Transcription;Signal transduction mechanisms	two-component system, NtrC family, response regulator HydG	map02020 Two-component system	_	_	_
HSPA6	T2D-48A_GL0062778[gene]	K01362	_	COG0265	Metabolism Posttranslational modification, protein turnover, chaperones	ovochymase	_	[EC:3.4.21.-]	_	_
HSPA6	MH0398_GL0059745[gene]	_	NOG86717	_	unknown Function unknown	_	_	_	_	_
HSPA6	MH0039_GL0051551[gene]	K01661	_	COG0447	Metabolism of Cofactors and Vitamins Coenzyme transport and metabolism	naphthoate synthase	map00130 Ubiquinone and other terpenoid-quinone biosynthesis map01100 Metabolic pathways map01110 Biosynthesis of secondary metabolites map01240 Biosynthesis of cofactors	[EC:4.1.3.36]	R07263 4-(2-carboxyphenyl)-4-oxobutanoyl-CoA dehydratase (cyclizing)	_
HSPA6	N085A_GL0045067[gene]	K03677	_	COG1218	Cellular Processes and Signaling Inorganic ion transport and metabolism	_	_	_	_	_
HSPA6	MH0280_GL0064436[gene]	K03885	_	COG1252	Energy Metabolism Energy production and conversion	NADH:quinone reductase (non-electrogenic)	map00190 Oxidative phosphorylation map01100 Metabolic pathways	[EC:1.6.5.9]	NADH:quinone reductase (non-electrogenic); type II NAD(P)H:quinone oxidoreductase; NDE2 (gene name);	_
HSPA6	MH0073_GL0001579[gene]	K02065	_	COG1127	Membrane Transport Secondary metabolites biosynthesis, transport and catabolism	phospholipid/cholesterol/gamma-HCH transport system ATP-binding protein	map02010 ABC transporters	_	_	_
HSPA6	T2D-118A_GL0076584[gene]	K07024	_	COG0561;COG2050	Poorly Characterized Secondary metabolites biosynthesis, transport and catabolism;General function prediction only	sucrose-6-phosphatase	map00500 Starch and sucrose metabolism map01110 Biosynthesis of secondary metabolites	[EC:3.1.3.24]	R00805 sucrose-6F-phosphate phosphohydrolase R06211	_
HSPA6	MH0267_GL0076377[gene]	K03787	_	COG0496	Nucleotide Metabolism General function prediction only	5'/3'-nucleotidase	map00230 Purine metabolism map00240 Pyrimidine metabolism map00760 Nicotinate and nicotinamide metabolism map01100 Metabolic pathways map01110 Biosynthesis of secondary metabolites map01232 Nucleotide metabolism	[EC:3.1.3.5 3.1.3.6]	R00183 adenosine 5'-monophosphate phosphohydrolase R00511 cytidine-5'-monophosphate phosphohydrolase R00963 uridine 5'-monophosphate phosphohydrolase R01126 inosine 5'-monophosphate phosphohydrolase R01227 guanosine 5'-monophosphate phosphohydrolase R01562 adenosine 3'-phosphate phosphohydrolase R01569 thymidylate 5'-phosphohydrolase R01664 2'-deoxycytidine 5'-monophosphate phosphohydrolase R0187…	_
HSPA6	MH0133_GL0060550[gene]	K03269	_	COG2908	Glycan Biosynthesis and Metabolism Function unknown	UDP-2,3-diacylglucosamine hydrolase	map00540 Lipopolysaccharide biosynthesis map01100 Metabolic pathways	[EC:3.6.1.54]	R04549 UDP-2,3-bis[(3R)-3-hydroxymyristoyl]-alpha-D-glucosamine 2,3-bis[(3R)-3-hydroxymyristoyl]-beta-D-glucosaminyl 1-phosphate phosphohydrolase	_
HSPA6	O2.UC8-0_GL0051313[gene]	K00540	NOG140382	COG4221	Metabolism General function prediction only	F420H(2)-dependent quinone reductase	_	[EC:1.1.98.-]	_	_
HSPA6	V1.UC32-0_GL0002048[gene]	K00607	_	COG0500	Metabolism Secondary metabolites biosynthesis, transport and catabolism;General function prediction only	GDP-perosamine N-formyltransferase	map00541 O-Antigen nucleotide sugar biosynthesis map01100 Metabolic pathways map01250 Biosynthesis of nucleotide sugars	[EC:2.1.2.14]	R12790 10-formyltetrahydrofolate:GDP-alpha-D-perosamine N-formyltransferase	_
HSPA6	MH0101_GL0031046[gene]	K00607	_	COG0500	Metabolism Secondary metabolites biosynthesis, transport and catabolism;General function prediction only	GDP-perosamine N-formyltransferase	map00541 O-Antigen nucleotide sugar biosynthesis map01100 Metabolic pathways map01250 Biosynthesis of nucleotide sugars	[EC:2.1.2.14]	R12790 10-formyltetrahydrofolate:GDP-alpha-D-perosamine N-formyltransferase	_
HSPA6	MH0333_GL0063603[gene]	K00607	_	COG0500	Metabolism Secondary metabolites biosynthesis, transport and catabolism;General function prediction only	GDP-perosamine N-formyltransferase	map00541 O-Antigen nucleotide sugar biosynthesis map01100 Metabolic pathways map01250 Biosynthesis of nucleotide sugars	[EC:2.1.2.14]	R12790 10-formyltetrahydrofolate:GDP-alpha-D-perosamine N-formyltransferase	_
HSPA6	V1.CD20-0_GL0092803[gene]	_	NOG80033	_	unknown unknown	_	_	_	_	_
HSPA6	NOM023_GL0019899[gene]	K12410	_	COG0846	Carbohydrate Metabolism Transcription	NAD-dependent protein deacetylase/lipoamidase	map00760 Nicotinate and nicotinamide metabolism map01100 Metabolic pathways	[EC:2.3.1.286 2.3.1.313]	R10633 R10634	_
HSPA6	MH0054_GL0016696[gene]	_	NOG76791		unknown unknown	_	_	_	_	_
HSPA6	MH0012_GL0016624[gene]	K03499	_	COG0569	Cellular Processes and Signaling Inorganic ion transport and metabolism	trk/ktr system potassium uptake protein	_	_	_	_
HSPA6	NLM005_GL0056330[gene]	K07024	_	COG0561;COG2050	Poorly Characterized Secondary metabolites biosynthesis, transport and catabolism;General function prediction only	sucrose-6-phosphatase	map00500 Starch and sucrose metabolism map01110 Biosynthesis of secondary metabolites	[EC:3.1.3.24]	_	_
HSPA6	MH0414_GL0092531[gene]	K00991	_	COG1211	Metabolism of Terpenoids and Polyketides Lipid transport and metabolism	2-C-methyl-D-erythritol 4-phosphate cytidylyltransferase	map00900 Terpenoid backbone biosynthesis map01100 Metabolic pathways map01110 Biosynthesis of secondary metabolites	[EC:2.7.7.60]	R05633 CTP: 2-C-methyl-D-erythritol 4-phosphate cytidylyltransferase	_
HSPA6	NOM023_GL0031648[gene]	K07566	_	COG0009	Translation Translation, ribosomal structure and biogenesis	L-threonylcarbamoyladenylate synthase	_	[EC:2.7.7.87]	R10463 ATP:L-threonyl,bicarbonate adenylyltransferase	H01722 Galloway-Mowat syndrome
HSPA6	N087A_GL0013682[gene]	K03269	_	COG2908	Glycan Biosynthesis and Metabolism Function unknown	UDP-2,3-diacylglucosamine hydrolase	map00540 Lipopolysaccharide biosynthesis map01100 Metabolic pathways	[EC:3.6.1.54]	R04549 UDP-2,3-bis[(3R)-3-hydroxymyristoyl]-alpha-D-glucosamine 2,3-bis[(3R)-3-hydroxymyristoyl]-beta-D-glucosaminyl 1-phosphate phosphohydrolase	_
HSPA6	MH0012_GL0039198[gene]	K02068	_	COG1120	Membrane Transport Coenzyme transport and metabolism;Inorganic ion transport and metabolism	UDP-glucose/iron transport system ATP-binding protein	_	_	_	_
HSPA6	MH0303_GL0145956[gene]	K01749	_	COG0181	Metabolism of Cofactors and Vitamins Coenzyme transport and metabolism	hydroxymethylbilane synthase	map00860 Porphyrin metabolism map01100 Metabolic pathways map01110 Biosynthesis of secondary metabolites map01120 Microbial metabolism in diverse environments map01240 Biosynthesis of cofactors	[EC:2.5.1.61]	R00084 porphobilinogen:(4-[2-carboxyethyl]-3-[carboxymethyl]pyrrol-2-yl)methyltransferase (hydrolysing)	H00202 Hepatic porphyria H01763 Porphyria
HSPA6	MH0037_GL0012935[gene]	K00788	NOG86118	_	Metabolism of Cofactors and Vitamins Coenzyme transport and metabolism	thiamine-phosphate pyrophosphorylase	map00730 Thiamine metabolism map01100 Metabolic pathways map01240 Biosynthesis of cofactors	[EC:2.5.1.3]	R03223 2-methyl-4-amino-5-hydroxymethylpyrimidine-diphosphate:4-methyl-5-(2-phosphoethyl)-thiazole 2-methyl-4-aminopyridine-5-methenyltransferase R10712 2-methyl-4-amino-5-hydroxymethylpyrimidine-diphosphate:2-(2-carboxy-4-methylthiazol-5-yl)ethyl phosphate 2-methyl-4-aminopyrimidine-5-methenyltransferase	_
HSPA6	DOM005_GL0021703[gene]	_	_	COG4277	unknown General function prediction only	_	_	_	_	_
HSPA6	DLM002_GL0032814[gene]	_	_	COG0739	unknown Cell wall/membrane/envelope biogenesis	_	_	_	_	_
HSPA6	MH0402_GL0019846[gene]	_	_	COG0789	unknown Transcription	_	_	_	_	_
HSPA6	MH0416_GL0215507[gene]	K15255	_	COG0507	Replication and Repair Replication, recombination and repair	ATP-dependent DNA helicase PIF1	_	[EC:5.6.2.3]	5.6.2.3 DNA 5'-3' helicase; DnaB helicase; replication fork helicase; 5' to 3' DNA helicase; BACH1 helicase;	_
HSPA6	NOM029_GL0050891[gene]	_	NOG46437	_	unknown unknown	_	_	_	_	_
HSPA6	N085A_GL0075716[gene]	K06911	_	COG1741	Poorly Characterized General function prediction only	quercetin 2,3-dioxygenase	_	[EC:1.13.11.24]	quercetin 2,3-dioxygenase; quercetinase; flavonol 2,4-oxygenase; quercetin:oxygen 2,3-oxidoreductase	_
HSPA6	MH0037_GL0027464[gene]	_	NOG46437	_	unknown unknown	_	_	_	_	_
HSPA6	V1.UC61-0_GL0020634[gene]	_	NOG46437	_	unknown unknown	_	_	_	_	_
HSPA6	NOF010_GL0007076[gene]	K03565	NOG80360	_	Poorly Characterized General function prediction only	regulatory protein	_	_	_	_
HSPA6	V1.CD19-0_GL0202870[gene]	K00940	NOG270827	COG0105	Nucleotide Metabolism Nucleotide transport and metabolism	nucleoside-diphosphate kinase	map00230 Purine metabolism map00240 Pyrimidine metabolism map00983 Drug metabolism - other enzymes map01100 Metabolic pathways map01110 Biosynthesis of secondary metabolites map01232 Nucleotide metabolism map01240 Biosynthesis of cofactors map04016 MAPK signaling pathway - plant	[EC:2.7.4.6]	R00124 ATP:ADP phosphatransferase R00139 ATP:2'-deoxy-5-hydroxymethylcytidine-5'-diphosphate phosphotransferase R00156 ATP:UDP phosphotransferase R00330 ATP:GDP phosphotransferase R00331 ATP:nucleoside-diphosphate phosphotransferase R00570 ATP:CDP phosphotransferase R00722 ATP:IDP phosphotransferase R01137 ATP:dADP phosphotransferase R01857 ATP:dGDP phosphotransferase R02093 ATP:dTDP phosphotrans…	_
HSPA6	T2D-113A_GL0075299[gene]	K01520		COG0756	Nucleotide Metabolism Nucleotide transport and metabolism	dUTP diphosphatase	map00240 Pyrimidine metabolism map00983 Drug metabolism - other enzymes map01100 Metabolic pathways map01232 Nucleotide metabolism	[EC:3.6.1.23]	R02100 dUTP nucleotidohydrolase R11896 5-fluorodeoxyuridine-triphosphate diphosphohydrolase	H02529 Bone marrow failure syndrome
HSPA6	MH0259_GL0147875[gene]	K09758	bactNOG08137	_	Amino Acid Metabolism Amino acid transport and metabolism	aspartate 4-decarboxylase	map00250 Alanine, aspartate and glutamate metabolism map00270 Cysteine and methionine metabolism map01100 Metabolic pathways map01230 Biosynthesis of amino acids	[EC:4.1.1.12]	R00397 L-aspartate 4-carboxy-lyase (L-alanine-forming) R00863 3-sulfino-L-alanine 4-carboxy-lyase	_
HSPA6	O2.UC31-0_GL0031287[gene]	_	_	COG0789	unknown Transcription	_	_	_	_	_
HSPA6	N044A_GL0023504[gene]	K03695	_	COG0542	Folding, Sorting and Degradation Posttranslational modification, protein turnover, chaperones	ATP-dependent Clp protease ATP-binding subunit ClpB	map04213 Longevity regulating pathway - multiple species	_	_	H00100 Neutropenic disorders H00754 3-Methylglutaconic aciduria
HSPA6	DOM005_GL0030188[gene]	_	NOG43113	_	unknown Function unknown	_	_	_	_	_
HSPA6	MH0191_GL0000413[gene]	K02887	_	COG0292	Translation Translation, ribosomal structure and biogenesis	large subunit ribosomal protein L20	map03010 Ribosome	_	_	_
HSPA6	MH0222_GL0029980[gene]	K02968	NOG121529	_	Translation Function unknown	small subunit ribosomal protein S20	map03010 Ribosome	_	_	_
HSPA6	ED10A_GL0062529[gene]	K02988	NOG323151	COG0098	Translation Translation, ribosomal structure and biogenesis	small subunit ribosomal protein S5	map03010 Ribosome	_	_	_

## Sheet: HSP-greater 0.8-not common RF
HSPs
Correlated Host-Meta Transcripts		Integrated non-redundant gene catalog (IGC)				KEGG ORTHOLOGY (KO)
Host Transcripts	Microbial Transcripts	KO	COG	NOG	IGC Metabolism	KO Name	KO Pathway	EC	Reaction	Disease
HSPD1	MH0206_GL0005706[gene]	K04072	COG1454		Carbohydrate Metabolism Energy production and conversion	acetaldehyde dehydrogenase / alcohol dehydrogenase	map00010 Glycolysis / Gluconeogenesis map00071 Fatty acid degradation map00350 Tyrosine metabolism map00620 Pyruvate metabolism map00625 Chloroalkane and chloroalkene degradation map00626 Naphthalene degradation map00650 Butanoate metabolism map01100 Metabolic pathways map01110 Biosynthesis of secondary metabolites map01120 Microbial metabolism in diverse environments map01220 Degradation of arom…	[EC:1.2.1.10 1.1.1.1]	R00228 acetaldehyde:NAD+ oxidoreductase (CoA-acetylating) R00623 primary_alcohol:NAD+ oxidoreductase R00754 ethanol:NAD+ oxidoreductase R01172 butanal:NAD+ oxidoreductase (CoA-acylating) R04880 3,4-dihydroxyphenylethyleneglycol:NAD+ oxidoreductase R05233 trans-3-chloro-2-propene-1-ol:NAD+ oxidoreductase R05234 cis-3-chloro-2-propene-1-ol:NAD+ oxidoreductase R06917 1-hydroxymethylnaphthalene:NAD+ …	09160 Human Diseases 09174 Infectious disease: parasitic
HSPA14	MH0407_GL0053251[gene]	K03570	COG1792		Replication and Repair Cell wall/membrane/envelope biogenesis	rod shape-determining protein MreC	_	_	_	_
HSPA1A	MH0198_GL0199114[gene]	K08138	COG0477		Membrane Transport Amino acid transport and metabolism;Carbohydrate transport and metabolism;Inorganic ion transport and metabolism;General function prediction only	MFS transporter, SP family, xylose:H+ symportor	_	_	_	_
HSPA1B	MH0092_GL0151570[gene]	K01077	COG1785		Metabolism of Cofactors and Vitamins Inorganic ion transport and metabolism	alkaline phosphatase	map00730 Thiamine metabolism map00790 Folate biosynthesis map01100 Metabolic pathways map01240 Biosynthesis of cofactors map02020 Two-component system	[EC:3.1.3.1]	R02135 thiamin monophosphate phosphohydrolase R04620 7,8-dihydroneopterin-3'-triphosphate phosphohydrolase (alkaline optimum)	H00213 Hypophosphatasia
HSPA1B	MH0407_GL0081764[gene]	K11755	COG0140;COG0139		Amino Acid Metabolism Amino acid transport and metabolism unknown	phosphoribosyl-AMP cyclohydrolase / phosphoribosyl-ATP pyrophosphohydrolase	map00340 Histidine metabolism map01100 Metabolic pathways map01110 Biosynthesis of secondary metabolites map01230 Biosynthesis of amino acids	[EC:3.5.4.19 3.6.1.31]	R04035 phosphoribosyl-ATP pyrophosphohydrolase R04037 1-(5-phospho-D-ribosyl)-AMP 1,6-hydrolase	_
HSPA2	MH0274_GL0016528[gene]	K02014		NOG309490	Cellular Processes and Signaling General function prediction only	iron complex outermembrane recepter protein	_	_	_	_
HSPA2	MH0002_GL0069303[gene]	K01915	COG3968		Energy Metabolism General function prediction only	glutamine synthetase	map00220 Arginine biosynthesis map00250 Alanine, aspartate and glutamate metabolism map00630 Glyoxylate and dicarboxylate metabolism map00910 Nitrogen metabolism map01100 Metabolic pathways map01110 Biosynthesis of secondary metabolites map01120 Microbial metabolism in diverse environments map01230 Biosynthesis of amino acids map02020 Two-component system map04075 Plant hormone signal transductio…	[EC:6.3.1.2]	R00253 L-glutamate:ammonia ligase (ADP-forming)	_
HSPA2	T2D-113A_GL0056936[gene]	K01915	COG3968		Energy Metabolism Cell wall/membrane/envelope biogenesis	glutamine synthetase	map00220 Arginine biosynthesis map00250 Alanine, aspartate and glutamate metabolism map00630 Glyoxylate and dicarboxylate metabolism map00910 Nitrogen metabolism map01100 Metabolic pathways map01110 Biosynthesis of secondary metabolites map01120 Microbial metabolism in diverse environments map01230 Biosynthesis of amino acids map02020 Two-component system map04075 Plant hormone signal transductio…	[EC:6.3.1.2]	R00253 L-glutamate:ammonia ligase (ADP-forming)	_
HSPA2	MH0069_GL0075244[gene]	K03832		NOG83440	Cellular Processes and Signaling	periplasmic protein TonB	_	_	_	_
HSPA2	N085A_GL0083416[gene]	unknown		NOG85540	unknown unknown	_	_	_	_	_
HSPA2	DLM002_GL0063237[gene]	K03296	COG0841		Cellular Processes and Signaling Defense mechanisms	hydrophobic/amphiphilic exporter-1 (mainly G- bacteria), HAE1 family	_	_	_	_
HSPA2	T2D-91A_GL0106344[gene]	K10546	COG4213		Membrane Transport Carbohydrate transport and metabolism	putative multiple sugar transport system substrate-binding protein	map02010 ABC transporters	_	_	_
HSPA2	O2.UC48-0_GL0080368[gene]	K01733	COG0498		Amino Acid Metabolism Amino acid transport and metabolism	threonine synthase	map00260 Glycine, serine and threonine metabolism map00750 Vitamin B6 metabolism map01100 Metabolic pathways map01110 Biosynthesis of secondary metabolites map01120 Microbial metabolism in diverse environments map01230 Biosynthesis of amino acids	[EC:4.2.3.1]	R01466 O-phospho-L-homoserine phosphate-lyase (adding water;L-threonine-forming) R05086 O-phospho-4-hydroxy-L-threonine phospho-lyase (adding water)	_
HSPA2	MH0309_GL0127428[gene]	K13888	COG0845		Cellular Processes and Signaling Cell wall/membrane/envelope biogenesis	membrane fusion protein, macrolide-specific efflux system	_	_	_	_
HSPA2	MH0281_GL0021542[gene]	K01218	COG4124		Carbohydrate Metabolism Carbohydrate transport and metabolism	mannan endo-1,4-beta-mannosidase	map00051 Fructose and mannose metabolism map01100 Metabolic pathways map02024 Quorum sensing	[EC:3.2.1.78]	R01332 beta-D-mannan hydrolases	_
HSPA2	MH0414_GL0084216[gene]	K13888	COG0845		Cellular Processes and Signaling Cell wall/membrane/envelope biogenesis	membrane fusion protein, macrolide-specific efflux system	_	_	_	_
HSPA2	DLM014_GL0089617[gene]	K02377	COG0451		Carbohydrate Metabolism Carbohydrate transport and metabolism;Cell wall/membrane/envelope biogenesis	GDP-L-fucose synthase	map00051 Fructose and mannose metabolism map00520 Amino sugar and nucleotide sugar metabolism map00541 O-Antigen nucleotide sugar biosynthesis map01100 Metabolic pathways map01250 Biosynthesis of nucleotide sugars	[EC:1.1.1.271]	R05692 GDP-L-fucose:NADP+ 4-oxidoreductase (3,5-epimerizing)	_
HSPA2	DOM005_GL0034095[gene]	K01218	COG4124		Carbohydrate Metabolism Carbohydrate transport and metabolism	mannan endo-1,4-beta-mannosidase	map00051 Fructose and mannose metabolism map01100 Metabolic pathways map02024 Quorum sensing	[EC:3.2.1.78]	R01332 beta-D-mannan hydrolases
HSPA4	MH0274_GL0016528[gene]	K02014		NOG309490	Cellular Processes and Signaling unknown	iron complex outermembrane recepter protein	_	_	_	_
HSPA4	MH0438_GL0005407[gene]	K07114		NOG309490	Poorly Characterized unknown	Ca-activated chloride channel homolog	_	_	_	_
HSPA4	MH0379_GL0168622[gene]	K07114		NOG12793	Poorly Characterized Function unknown	Ca-activated chloride channel homolog	_	_	_	_
HSPA4	MH0407_GL0194791[gene]	unknown	_	NOG126347	unknown Function unknown	_	_	_	_	_
HSPA4	MH0100_GL0129671[gene]	K00936	COG3275		Metabolism Signal transduction mechanisms	two-component system, sensor histidine kinase PdtaS	_	[EC:2.7.13.3]	2.7.13.3 histidine kinase; EnvZ; histidine kinase (ambiguous); histidine protein kinase (ambiguous); protein	_
HSPA4	T2D-135A_GL0097474[gene]	unknown		NOG43406	unknown Function unknown	_	_	_	_	_
HSPA4	MH0328_GL0159933[gene]	unknown		NOG87123	unknown unknown	_	_	_	_	_
HSPA4	T2D-135A_GL0080117[gene]	unknown		NOG87123	unknown unknown	_	_	_	_	_
HSPA4	MH0243_GL0017711[gene]	unknown		NOG87123	unknown unknown	_	_	_	_	_
HSPA4L	T2D-113A_GL0072643[gene]	K12940	COG1473		Enzyme Families General function prediction only	aminobenzoyl-glutamate utilization protein A	_	_	_	_
HSPA4L	MH0176_GL0142553[gene]	K07481	_	NOG137574	Genetic Information Processing Replication, recombination and repair	transposase, IS5 family	_	_	_	_
HSPA4L	MH0243_GL0062247[gene]	K00075	COG0812	_	Carbohydrate Metabolism Cell wall/membrane/envelope biogenesis	UDP-N-acetylmuramate dehydrogenase	map00520 Amino sugar and nucleotide sugar metabolism map00550 Peptidoglycan biosynthesis map01100 Metabolic pathways map01250 Biosynthesis of nucleotide sugars	[EC:1.3.1.98]	R03191 UDP-N-acetylmuramate:NADP+ oxidoreductase R03192 UDP-N-acetylmuramate:NADP+ oxidoreductase	_
HSPA4L	O2.UC15-2_GL0072510[gene]	K12940	COG1473		Enzyme Families General function prediction only	aminobenzoyl-glutamate utilization protein A	_	_	_	_
HSPA4L	MH0181_GL0138368[gene]	K07114		NOG147378	Poorly Characterized Function unknown	Ca-activated chloride channel homolog	_	_	_	_
HSPA4L	MH0433_GL0159396[gene]	K03496	COG1192		Replication and Repair Cell cycle control, cell division, chromosome partitioning	chromosome partitioning protein	_	_	_	_
HSPA4L	MH0435_GL0019926[gene]	unknown	_	NOG43530	unknown Function unknown	_	_	_	_	_
HSPA4L	V1.CD6-4_GL0096494[gene]	K12251	COG0388		Amino Acid Metabolism General function prediction only	N-carbamoylputrescine amidase	map00330 Arginine and proline metabolism map01100 Metabolic pathways map01110 Biosynthesis of secondary metabolites	[EC:3.5.1.53]	R01152 N-carbamoylputrescine amidohydrolase	_
HSPA4L	MH0020_GL0062857[gene]	K04078	COG0234		Folding, Sorting and Degradation Posttranslational modification, protein turnover, chaperones	chaperonin GroES	_	_	_	_
HSPA4L	MH0090_GL0034663[gene]	K04078	COG0234		Folding, Sorting and Degradation Posttranslational modification, protein turnover, chaperones	chaperonin GroES	_	_	_	_
HSPA4L	V1.UC33-0_GL0117482[gene]	K00364	COG0516		Nucleotide Metabolism Nucleotide transport and metabolism	GMP reductase	map00230 Purine metabolism map01100 Metabolic pathways map01232 Nucleotide metabolism	[EC:1.7.1.7]	R01134 inosine-5'-phosphate:NADP+ oxidoreductase (aminating)	_
HSPA5	MH0355_GL0107210[gene]	K03043	COG0085		Nucleotide Metabolism Transcription	DNA-directed RNA polymerase subunit beta	map03020 RNA polymerase	[EC:2.7.7.6]	DNA-directed RNA polymerase; RNA polymerase; RNA nucleotidyltransferase (DNA-directed); RNA polymera	_
HSPA5	MH0014_GL0097489[gene]	K01870	COG0060		Amino Acid Metabolism Translation, ribosomal structure and biogenesis	isoleucyl-tRNA synthetase	map00970 Aminoacyl-tRNA biosynthesis	[EC:6.1.1.5]	R03656 L-isoleucine:tRNA(Ile) ligase (AMP-forming)	H02232 CAGSSS syndrome H02437 Growth retardation, impaired intellectual development, hypotonia, and hepatopathy
HSPA5	ED15A_GL0065347[gene]	K01915	COG3968		Energy Metabolism General function prediction only	glutamine synthetase	map00220 Arginine biosynthesis map00250 Alanine, aspartate and glutamate metabolism map00630 Glyoxylate and dicarboxylate metabolism map00910 Nitrogen metabolism map01100 Metabolic pathways map01110 Biosynthesis of secondary metabolites map01120 Microbial metabolism in diverse environments map01230 Biosynthesis of amino acids map02020 Two-component system map04075 Plant hormone signal transductio…	[EC:6.3.1.2]	R00253 L-glutamate:ammonia ligase (ADP-forming)	_
HSPA5	V1.UC40-1_GL0176149[gene]	K12257	COG0342		Folding, Sorting and Degradation Intracellular trafficking, secretion, and vesicular transport	SecD/SecF fusion protein	map02024 Quorum sensing map03060 Protein export map03070 Bacterial secretion system	_	_	_
HSPA5	V1.FI25_GL0130437[gene]	K02355	COG0480		Translation Translation, ribosomal structure and biogenesis	elongation factor G	_	_	_	H00891 Combined oxidative phosphorylation deficiency
HSPA5	MH0062_GL0071266[gene]	K00962	COG1185		Nucleotide Metabolism Translation, ribosomal structure and biogenesis	polyribonucleotide nucleotidyltransferase	map03018 RNA degradation	[EC:2.7.7.8]	2.7.7.8 polyribonucleotide nucleotidyltransferase; polynucleotide phosphorylase; PNPase (ambiguous); nucleos	H00605 Deafness, autosomal recessive H00891 Combined oxidative phosphorylation deficiency
HSPA5	MH0188_GL0202025[gene]	K00962	COG1185		Nucleotide Metabolism Translation, ribosomal structure and biogenesis	polyribonucleotide nucleotidyltransferase	map03018 RNA degradation	[EC:2.7.7.8]	2.7.7.8 polyribonucleotide nucleotidyltransferase; polynucleotide phosphorylase; PNPase (ambiguous); nucleos	H00605 Deafness, autosomal recessive H00891 Combined oxidative phosphorylation deficiency
HSPA5	T2D-62A_GL0016016[gene]	K03798	COG0465		Enzyme Families Posttranslational modification, protein turnover, chaperones	cell division protease FtsH	_	[EC:3.4.24.-]	_	_
HSPA5	MH0090_GL0062020[gene]	K02111	COG0056		Energy Metabolism	F-type H+/Na+-transporting ATPase subunit alpha	map00190 Oxidative phosphorylation map00195 Photosynthesis map01100 Metabolic pathways	[EC:7.1.2.2 7.2.2.1]	7.1.2.2 H+-transporting two-sector ATPase; ATP synthase; F1-ATPase; FoF1-ATPase; H+-transporting ATPase; mit 7.2.2.1 Na+-transporting two-sector ATPase; sodium-transporting two-sector ATPase; Na+-translocating ATPase;	_
HSPA5	V1.CD54-0_GL0077694[gene]	K12574	COG0595		Folding, Sorting and Degradation Energy production and conversion General function prediction only	ribonuclease J	map03018 RNA degradation	[EC:3.1.-.-]	_	_
HSPA5	MH0270_GL0131682[gene]	K01868	COG0441		Amino Acid Metabolism Translation, ribosomal structure and biogenesis	threonyl-tRNA synthetase	map00970 Aminoacyl-tRNA biosynthesis	[EC:6.1.1.3]	R03663 L-threonine:tRNA(Thr) ligase (AMP-forming)	H00866 Trichothiodystrophy H00891 Combined oxidative phosphorylation deficiency
HSPA5	O2.UC15-0_GL0026456[gene]	K04567	COG1190		Amino Acid Metabolism Translation, ribosomal structure and biogenesis	lysyl-tRNA synthetase, class II	map00970 Aminoacyl-tRNA biosynthesis	[EC:6.1.1.6]	R03658 L-lysine:tRNALys ligase (AMP-forming)	H00264 Charcot-Marie-Tooth disease H00605 Deafness, autosomal recessive H02687 Congenital deafness and adult-onset progressive leukoencephalopathy
HSPA5	V1.CD3-0-PN_GL0034701[gene]	K01868	COG0441		Amino Acid Metabolism Translation, ribosomal structure and biogenesis	threonyl-tRNA synthetase	map00970 Aminoacyl-tRNA biosynthesis	[EC:6.1.1.3]	R03663 L-threonine:tRNA(Thr) ligase (AMP-forming)	H00866 Trichothiodystrophy H00891 Combined oxidative phosphorylation deficiency
HSPA5	V1.CD54-0_GL0053582[gene]	K02945	COG0539;COG0761		Translation Lipid transport and metabolism;Translation, ribosomal structure and biogenesis;Cell wall/membrane/envelope biogenesis	small subunit ribosomal protein S1	map03010 Ribosome	_	_	_
HSPA5	MH0126_GL0069534[gene]	unknown		NOG298098	unknown unknown	_	_	_	_	_
HSPA5	V1.UC33-0_GL0161691[gene]	K01897	COG1022		Lipid Metabolism Lipid transport and metabolism	long-chain acyl-CoA synthetase	map00061 Fatty acid biosynthesis map00071 Fatty acid degradation map01100 Metabolic pathways map01212 Fatty acid metabolism map02024 Quorum sensing map03320 PPAR signaling pathway map04146 Peroxisome map04216 Ferroptosis map04714 Thermogenesis map04920 Adipocytokine signaling pathway	[EC:6.2.1.3]	R00390 long-chain-fatty-acid:CoA ligase (AMP-forming) R01280 palmitate:CoA ligase (AMP-forming)	H00480 X-linked intellectual developmental disorder H01174 Congenital diarrhea
HSPA5	V1.FI14_GL0047726[gene]	K01897	COG1022		Lipid Metabolism Lipid transport and metabolism	long-chain acyl-CoA synthetase	map00061 Fatty acid biosynthesis map00071 Fatty acid degradation map01100 Metabolic pathways map01212 Fatty acid metabolism map02024 Quorum sensing map03320 PPAR signaling pathway map04146 Peroxisome map04216 Ferroptosis map04714 Thermogenesis map04920 Adipocytokine signaling pathway	[EC:6.2.1.3]	R00390 long-chain-fatty-acid:CoA ligase (AMP-forming) R01280 palmitate:CoA ligase (AMP-forming)	H00480 X-linked intellectual developmental disorder H01174 Congenital diarrhea
HSPA5	V1.UC11-0_GL0054698[gene]	K00656	COG1882		Carbohydrate Metabolism Energy production and conversion	formate C-acetyltransferase	map00620 Pyruvate metabolism map00640 Propanoate metabolism map00650 Butanoate metabolism map01100 Metabolic pathways map01120 Microbial metabolism in diverse environments	[EC:2.3.1.54]	R00212 acetyl-CoA:formate C-acetyltransferase R06987 propanoyl-CoA:formate C-propanoyltransferase	_
HSPA5	O2.UC34-2_GL0088159[gene]	K01951	COG0519;COG0518		Nucleotide Metabolism Nucleotide transport and metabolism	GMP synthase (glutamine-hydrolysing)	map00230 Purine metabolism map00983 Drug metabolism - other enzymes map01100 Metabolic pathways map01232 Nucleotide metabolism	[EC:6.3.5.2]	R01230 xanthosine-5'-phosphate:ammonia ligase (AMP-forming) R01231 xanthosine-5'-phosphate:L-glutamine amido-ligase (AMP-forming) R08244 6-thioxanthine 5'-monophosphate:L-glutamine amido-ligase (AMP-forming)	_
HSPA5	T2D-31A_GL0018781[gene]	K06950	COG1418		Poorly Characterized General function prediction only	uncharacterized protein	_	_	_	_
HSPA5	T2D-31A_GL0043187[gene]	K01834	COG0696		Carbohydrate Metabolism Carbohydrate transport and metabolism	2,3-bisphosphoglycerate-dependent phosphoglycerate mutase	map00010 Glycolysis / Gluconeogenesis map00260 Glycine, serine and threonine metabolism map00680 Methane metabolism map01100 Metabolic pathways map01110 Biosynthesis of secondary metabolites map01120 Microbial metabolism in diverse environments map01200 Carbon metabolism map01230 Biosynthesis of amino acids map04922 Glucagon signaling pathway map05230 Central carbon metabolism in cancer	[EC:5.4.2.11]	R01518 D-phosphoglycerate 2,3-phosphomutase	H00069 Glycogen storage disease H01762 Muscle glycogen storage disease H01951 Glycogen storage disease type X
HSPA5	MH0088_GL0055857[gene]	K03544	COG1219		Folding, Sorting and Degradation Posttranslational modification, protein turnover, chaperones	ATP-dependent Clp protease ATP-binding subunit ClpX	map04112 Cell cycle - Caulobacter	_	_	H00201 Erythropoietic porphyria H01763 Porphyria
HSPA5	MH0069_GL0043227[gene]	K09014	COG0719		Poorly Characterized Posttranslational modification, protein turnover, chaperones	Fe-S cluster assembly protein SufB	_	_	_	_
HSPA5	O2.UC58-2_GL0112230[gene]	K01647	COG0372		Carbohydrate Metabolism Energy production and conversion	citrate synthase	map00020 Citrate cycle (TCA cycle) map00630 Glyoxylate and dicarboxylate metabolism map01100 Metabolic pathways map01110 Biosynthesis of secondary metabolites map01120 Microbial metabolism in diverse environments map01200 Carbon metabolism map01210 2-Oxocarboxylic acid metabolism map01230 Biosynthesis of amino acids	[EC:2.3.3.1]	R00351 acetyl-CoA:oxaloacetate C-acetyltransferase (thioester-hydrolysing)	_
HSPA5	V1.CD40-0_GL0064418[gene]	K00163	COG2609		Carbohydrate Metabolism Energy production and conversion	pyruvate dehydrogenase E1 component	map00010 Glycolysis / Gluconeogenesis map00020 Citrate cycle (TCA cycle) map00620 Pyruvate metabolism map00785 Lipoic acid metabolism map01100 Metabolic pathways map01110 Biosynthesis of secondary metabolites map01120 Microbial metabolism in diverse environments map01200 Carbon metabolism map01210 2-Oxocarboxylic acid metabolism	[EC:1.2.4.1]	R00014 pyruvate:thiamin diphosphate acetaldehydetransferase (decarboxylating) R00209 pyruvate:NAD+ 2-oxidoreductase (CoA-acetylating) R01699 pyruvate:[dihydrolipoyllysine-residue acetyltransferase]-lipoyllysine 2-oxidoreductase (decarboxylating, acceptor-acetylating) R03270	_
HSPA5	T2D-135A_GL0013321[gene]	K03545	COG0544		Genetic Information Processing Posttranslational modification, protein turnover, chaperones	trigger factor	_	_	_	_
HSPA5	MH0014_GL0079805[gene]	K02314	COG0305		Replication and Repair Replication, recombination and repair	replicative DNA helicase	map03030 DNA replication map04112 Cell cycle - Caulobacter	[EC:5.6.2.3]	5.6.2.3 DNA 5'-3' helicase; DnaB helicase; replication fork helicase; 5' to 3' DNA helicase; BACH1 helicase;	_
HSPA5	MH0088_GL0119524[gene]	K00262	COG0334		Energy Metabolism Amino acid transport and metabolism	glutamate dehydrogenase (NADP+)	map00220 Arginine biosynthesis map00250 Alanine, aspartate and glutamate metabolism map00910 Nitrogen metabolism map01100 Metabolic pathways map01120 Microbial metabolism in diverse environments	[EC:1.4.1.4]	R00248 L-glutamate:NADP+ oxidoreductase (deaminating)	_
HSPA5	V1.CD4-0-PT_GL0026549[gene]	K01267	COG1362		Enzyme Families Amino acid transport and metabolism	aspartyl aminopeptidase	_	[EC:3.4.11.21]	3.4.11.21 aspartyl aminopeptidase	_
HSPA5	MH0211_GL0159697[gene]	K01689	COG0148		Carbohydrate Metabolism Carbohydrate transport and metabolism	enolase 1/2/3	map00010 Glycolysis / Gluconeogenesis map00680 Methane metabolism map01100 Metabolic pathways map01110 Biosynthesis of secondary metabolites map01120 Microbial metabolism in diverse environments map01200 Carbon metabolism map01230 Biosynthesis of amino acids map03018 RNA degradation map04066 HIF-1 signaling pathway map04820 Cytoskeleton in muscle cells	[EC:4.2.1.11]	R00658 2-phospho-D-glycerate hydro-lyase (phosphoenolpyruvate-forming)	H00069 Glycogen storage disease H01762 Muscle glycogen storage disease H01953 Glycogen storage disease type XIII
HSPA5	V1.CD3-0-PT_GL0011338[gene]	K01689	COG0148		Carbohydrate Metabolism Carbohydrate transport and metabolism	enolase 1/2/3	map00010 Glycolysis / Gluconeogenesis map00680 Methane metabolism map01100 Metabolic pathways map01110 Biosynthesis of secondary metabolites map01120 Microbial metabolism in diverse environments map01200 Carbon metabolism map01230 Biosynthesis of amino acids map03018 RNA degradation map04066 HIF-1 signaling pathway map04820 Cytoskeleton in muscle cells	[EC:4.2.1.11]	R00658 2-phospho-D-glycerate hydro-lyase (phosphoenolpyruvate-forming)	H00069 Glycogen storage disease H01762 Muscle glycogen storage disease H01953 Glycogen storage disease type XIII
HSPA5	MH0008_GL0042885[gene]	K01689	COG0148		Carbohydrate Metabolism Carbohydrate transport and metabolism	enolase 1/2/3	map00010 Glycolysis / Gluconeogenesis map00680 Methane metabolism map01100 Metabolic pathways map01110 Biosynthesis of secondary metabolites map01120 Microbial metabolism in diverse environments map01200 Carbon metabolism map01230 Biosynthesis of amino acids map03018 RNA degradation map04066 HIF-1 signaling pathway map04820 Cytoskeleton in muscle cells	[EC:4.2.1.11]	R00658 2-phospho-D-glycerate hydro-lyase (phosphoenolpyruvate-forming)	H00069 Glycogen storage disease H01762 Muscle glycogen storage disease H01953 Glycogen storage disease type XIII
HSPA5	MH0014_GL0012669[gene]	K01689	COG0148		Carbohydrate Metabolism Carbohydrate transport and metabolism	enolase 1/2/3	map00010 Glycolysis / Gluconeogenesis map00680 Methane metabolism map01100 Metabolic pathways map01110 Biosynthesis of secondary metabolites map01120 Microbial metabolism in diverse environments map01200 Carbon metabolism map01230 Biosynthesis of amino acids map03018 RNA degradation map04066 HIF-1 signaling pathway map04820 Cytoskeleton in muscle cells	[EC:4.2.1.11]	R00658 2-phospho-D-glycerate hydro-lyase (phosphoenolpyruvate-forming)	H00069 Glycogen storage disease H01762 Muscle glycogen storage disease H01953 Glycogen storage disease type XIII
HSPA5	MH0260_GL0025624[gene]	K01689	COG0148		Carbohydrate Metabolism Carbohydrate transport and metabolism	enolase 1/2/3	map00010 Glycolysis / Gluconeogenesis map00680 Methane metabolism map01100 Metabolic pathways map01110 Biosynthesis of secondary metabolites map01120 Microbial metabolism in diverse environments map01200 Carbon metabolism map01230 Biosynthesis of amino acids map03018 RNA degradation map04066 HIF-1 signaling pathway map04820 Cytoskeleton in muscle cells	[EC:4.2.1.11]	R00658 2-phospho-D-glycerate hydro-lyase (phosphoenolpyruvate-forming)	H00069 Glycogen storage disease H01762 Muscle glycogen storage disease H01953 Glycogen storage disease type XIII
HSPA5	MH0111_GL0046532[gene]	K14265	COG1167		Amino Acid Metabolism Amino acid transport and metabolism;Transcription	tryptophan aminotransferase	map00380 Tryptophan metabolism map01100 Metabolic pathways	[EC:2.6.1.27]	R00684 L-tryptophan:2-oxoglutarate aminotransferase R02700 5-hydroxy-L-tryptophan:2-oxoglutarate aminotransferase	_
HSPA5	MH0014_GL0083572[gene]	K01892	COG0124		Amino Acid Metabolism Translation, ribosomal structure and biogenesis	histidyl-tRNA synthetase	map00970 Aminoacyl-tRNA biosynthesis	[EC:6.1.1.21]	R03655 L-histidine:tRNA(His) ligase (AMP-forming)	H00264 Charcot-Marie-Tooth disease H00779 Usher syndrome H02095 Perrault syndrome
HSPA5	BGI-06A_GL0043142[gene]	K09458	COG0304		Lipid Metabolism Lipid transport and metabolism;Secondary metabolites biosynthesis, transport and catabolism	3-oxoacyl-[acyl-carrier-protein] synthase II	map00061 Fatty acid biosynthesis map00780 Biotin metabolism map01100 Metabolic pathways map01212 Fatty acid metabolism map01240 Biosynthesis of cofactors	[EC:2.3.1.179]	R02768 acyl-[acyl-carrier-protein]:malonyl-[acyl-carrier-protein] C-acyltransferase (decarboxylating) R04355 acyl-[acyl-carrier-protein]:malonyl-[acyl-carrier-protein] C-acyltransferase (decarboxylating) R04726 dodecanoyl-[acyl-carrier-protein]:malonyl-[acyl-carrier-protein] C-acyltransferase (decarboxylating) R04952 butyryl-[acyl-carrier protein]:malonyl-[acyl-carrier-protein] C-acyltransferase …	_
HSPA5	MH0101_GL0089904[gene]	K00928	COG0527		Amino Acid Metabolism Amino acid transport and metabolism	aspartate kinase	map00260 Glycine, serine and threonine metabolism map00261 Monobactam biosynthesis map00270 Cysteine and methionine metabolism map00300 Lysine biosynthesis map01100 Metabolic pathways map01110 Biosynthesis of secondary metabolites map01120 Microbial metabolism in diverse environments map01210 2-Oxocarboxylic acid metabolism map01230 Biosynthesis of amino acids	[EC:2.7.2.4]	R00480 ATP:L-aspartate 4-phosphotransferase	_
HSPA5	MH0154_GL0005881[gene]	K00925	COG0282		Carbohydrate Metabolism Energy production and conversion	acetate kinase	map00430 Taurine and hypotaurine metabolism map00620 Pyruvate metabolism map00640 Propanoate metabolism map00680 Methane metabolism map00720 Other carbon fixation pathways map01100 Metabolic pathways map01120 Microbial metabolism in diverse environments map01200 Carbon metabolism	[EC:2.7.2.1]	R00315 ATP:acetate phosphotransferase R01353 ATP:propanoate phosphotransferase	_
HSPA5	MH0329_GL0157708[gene]	K00925	COG0282		Carbohydrate Metabolism Energy production and conversion	acetate kinase	map00430 Taurine and hypotaurine metabolism map00620 Pyruvate metabolism map00640 Propanoate metabolism map00680 Methane metabolism map00720 Other carbon fixation pathways map01100 Metabolic pathways map01120 Microbial metabolism in diverse environments map01200 Carbon metabolism	[EC:2.7.2.1]	R00315 ATP:acetate phosphotransferase R01353 ATP:propanoate phosphotransferase	_
HSPA5	MH0419_GL0018982[gene]	K00789	COG0192		Amino Acid Metabolism Coenzyme transport and metabolism	S-adenosylmethionine synthetase	map00270 Cysteine and methionine metabolism map00999 Biosynthesis of various plant secondary metabolites map01100 Metabolic pathways map01110 Biosynthesis of secondary metabolites map01230 Biosynthesis of amino acids map01240 Biosynthesis of cofactors	[EC:2.5.1.6]	R00177 ATP:L-methionine S-adenosyltransferase R04771 ATP:L-selenomethione S-adenosyltransferase	H00184 Hypermethioninemia
HSPA5	MH0277_GL0014166[gene]	K02358	COG0050		Translation Translation, ribosomal structure and biogenesis	elongation factor Tu	map04626 Plant-pathogen interaction	_	_	H00891 Combined oxidative phosphorylation deficiency
HSPA5	MH0313_GL0075993[gene]	K03686	COG0484		Folding, Sorting and Degradation Posttranslational modification, protein turnover, chaperones Signal transduction mechanisms	molecular chaperone DnaJ	_	_	_	_
HSPA5	T2D-108A_GL0109019[gene]	K06217	COG1702		Cellular Processes and Signaling	phosphate starvation-inducible protein PhoH and related proteins	_	_	_	_
HSPA5	MH0088_GL0011189[gene]	K08483	COG1080		Membrane Transport Carbohydrate transport and metabolism	phosphoenolpyruvate-protein phosphotransferase (PTS system enzyme I)	map02060 Phosphotransferase system (PTS)	[EC:2.7.3.9]	2.7.3.9 phosphoenolpyruvate---protein phosphotransferase; phosphoenolpyruvate sugar phosphotransferase enzym	_
HSPA5	O2.UC19-2_GL0046885[gene]	K00134	COG0057		Carbohydrate Metabolism Carbohydrate transport and metabolism	glyceraldehyde 3-phosphate dehydrogenase (phosphorylating)	map00010 Glycolysis / Gluconeogenesis map00710 Carbon fixation by Calvin cycle map01100 Metabolic pathways map01110 Biosynthesis of secondary metabolites map01120 Microbial metabolism in diverse environments map01200 Carbon metabolism map01230 Biosynthesis of amino acids map04066 HIF-1 signaling pathway map05010 Alzheimer disease map05130 Pathogenic Escherichia coli infection map05132 Salmonella …	[EC:1.2.1.12]	R01061 D-glyceraldehyde-3-phosphate:NAD+ oxidoreductase (phosphorylating)	_
HSPA5	MH0113_GL0063683[gene]	K00656	COG1882		Carbohydrate Metabolism Energy production and conversion	formate C-acetyltransferase	map00620 Pyruvate metabolism map00640 Propanoate metabolism map00650 Butanoate metabolism map01100 Metabolic pathways map01120 Microbial metabolism in diverse environments	[EC:2.3.1.54]	R00212 acetyl-CoA:formate C-acetyltransferase R06987 propanoyl-CoA:formate C-propanoyltransferase	_
HSPA5	N085A_GL0007654[gene]	K07089	COG3689		Poorly Characterized Function unknown	uncharacterized protein	_	_	_	_
HSPA5	V1.CD43-0_GL0048002[gene]	K02796	COG3716		Carbohydrate Metabolism Carbohydrate transport and metabolism	mannose PTS system EIID component	map00051 Fructose and mannose metabolism map00520 Amino sugar and nucleotide sugar metabolism map01100 Metabolic pathways map02060 Phosphotransferase system (PTS)	_	R02630 protein-N(pi)-phosphohistidine:D-mannose 6-phosphotransferase	_
HSPA5	MH0333_GL0131142[gene]	K03438	COG0275		Cellular Processes and Signaling Cell wall/membrane/envelope biogenesis	16S rRNA (cytosine1402-N4)-methyltransferase	_	[EC:2.1.1.199]	2.1.1.199 16S rRNA (cytosine1402-N4)-methyltransferase; RsmH; MraW	_
HSPA5	MH0009_GL0010311[gene]	K01738	COG0031		Energy Metabolism Amino acid transport and metabolism	cysteine synthase	map00270 Cysteine and methionine metabolism map00920 Sulfur metabolism map01100 Metabolic pathways map01110 Biosynthesis of secondary metabolites map01120 Microbial metabolism in diverse environments map01200 Carbon metabolism map01230 Biosynthesis of amino acids	[EC:2.5.1.47]	R00897 O3-acetyl-L-serine:hydrogen-sulfide 2-amino-2-carboxyethyltransferase R03601 O3-acetyl-L-serine acetate-lyase (adding hydrogen sulfide) R04859 O3-acetyl-L-serine:thiosulfate 2-amino-2-carboxyethyltransferase (reducing, L-cysteine-forming) R07274 O-phospho-L-serine:hydrogen-sulfide 2-amino-2-carboxyethyltransferase	_
HSPA5	V1.CD4-0-PT_GL0051639[gene]	K02358	COG0050		Translation Translation, ribosomal structure and biogenesis	elongation factor Tu	map04626 Plant-pathogen interaction	_	_	H00891 Combined oxidative phosphorylation deficiency
HSPA5	HT8A_GL0067697[gene]	K03043	COG0085		Nucleotide Metabolism Transcription	DNA-directed RNA polymerase subunit beta	map03020 RNA polymerase	[EC:2.7.7.6]	2.7.7.6 DNA-directed RNA polymerase; RNA polymerase; RNA nucleotidyltransferase (DNA-directed); RNA polymera	_
HSPA5	V1.CD21-0_GL0053823[gene]	K03527	COG0539;COG0761		Metabolism of Terpenoids and Polyketides Lipid transport and metabolism;Translation, ribosomal structure and biogenesis;Cell wall/membrane/envelope biogenesis	4-hydroxy-3-methylbut-2-en-1-yl diphosphate reductase	map00900 Terpenoid backbone biosynthesis map01100 Metabolic pathways map01110 Biosynthesis of secondary metabolites	[EC:1.17.7.4]	R05884 isopentenyl-diphosphate:ferredoxin oxidoreductase R08210 dimethylallyl diphosphate:ferredoxin oxidoreductase	_
HSPA5	V1.UC27-0_GL0123521[gene]	K01945	COG0151		Nucleotide Metabolism Nucleotide transport and metabolism	phosphoribosylamine---glycine ligase	map00230 Purine metabolism map01100 Metabolic pathways map01110 Biosynthesis of secondary metabolites	[EC:6.3.4.13]	R04144 5-phospho-D-ribosylamine:glycine ligase (ADP-forming)	_
HSPA5	MH0053_GL0045299[gene]	K01715	COG1024		Carbohydrate Metabolism Lipid transport and metabolism	enoyl-CoA hydratase	map00650 Butanoate metabolism map01120 Microbial metabolism in diverse environments map01200 Carbon metabolism	[EC:4.2.1.17]	R03026 (S)-3-hydroxybutanoyl-CoA hydro-lyase	_
HSPA5	V1.UC55-0_GL0239794[gene]	K02796	COG3716		Carbohydrate Metabolism Carbohydrate transport and metabolism	mannose PTS system EIID component	map00051 Fructose and mannose metabolism map00520 Amino sugar and nucleotide sugar metabolism map01100 Metabolic pathways map02060 Phosphotransferase system (PTS)	_	R02630 protein-N(pi)-phosphohistidine:D-mannose 6-phosphotransferase	_
HSPA5	T2D-73A_GL0008876[gene]	K01715	COG1024		Carbohydrate Metabolism Lipid transport and metabolism	enoyl-CoA hydratase	map00650 Butanoate metabolism map01120 Microbial metabolism in diverse environments map01200 Carbon metabolism	[EC:4.2.1.17]	R03026 (S)-3-hydroxybutanoyl-CoA hydro-lyase	_
HSPA5	MH0111_GL0036984[gene]	K02355	COG0480		Translation Translation, ribosomal structure and biogenesis	elongation factor G	_	_	_	H00891 Combined oxidative phosphorylation deficiency
HSPA5	MH0345_GL0148183[gene]	K02967	COG0052		Translation Translation, ribosomal structure and biogenesis	small subunit ribosomal protein S2	map03010 Ribosome	_	_	H00891 Combined oxidative phosphorylation deficiency
HSPA5	MH0233_GL0093210[gene]	K00962	COG1185		Nucleotide Metabolism Translation, ribosomal structure and biogenesis	polyribonucleotide nucleotidyltransferase	map03018 RNA degradation	[EC:2.7.7.8]	2.7.7.8 polyribonucleotide nucleotidyltransferase; polynucleotide phosphorylase; PNPase (ambiguous); nucleos	H00605 Deafness, autosomal recessive H00891 Combined oxidative phosphorylation deficiency
HSPA5	V1.CD32-0_GL0008158[gene]	K02967	COG0052		Translation Translation, ribosomal structure and biogenesis	small subunit ribosomal protein S2	map03010 Ribosome	_	_	H00891 Combined oxidative phosphorylation deficiency
HSPA5	V1.CD4-0-PN_GL0114823[gene]	K02967	COG0052		Translation Translation, ribosomal structure and biogenesis	small subunit ribosomal protein S2	map03010 Ribosome	_	_	H00891 Combined oxidative phosphorylation deficiency
HSPA5	O2.UC37-1_GL0024917[gene]	K00939	COG0563		Nucleotide Metabolism Nucleotide transport and metabolism	adenylate kinase	map00230 Purine metabolism map00730 Thiamine metabolism map01100 Metabolic pathways map01110 Biosynthesis of secondary metabolites map01232 Nucleotide metabolism map01240 Biosynthesis of cofactors	[EC:2.7.4.3]	R00127 ATP:AMP phosphotransferase R01547 ATP:dAMP phosphotransferase R11319 ADP:thiamin-diphosphate phosphotransferase	H00092 T-B-Severe combined immunodeficiency H00674 Anemia due to disorders of nucleotide metabolism H01128 Reticular dysgenesis H01282 Spermatogenic failure
HSPA5	MH0062_GL0052699[gene]	K00656	COG1882		Carbohydrate Metabolism Energy production and conversion	formate C-acetyltransferase	map00620 Pyruvate metabolism map00640 Propanoate metabolism map00650 Butanoate metabolism map01100 Metabolic pathways map01120 Microbial metabolism in diverse environments	[EC:2.3.1.54]	R00212 acetyl-CoA:formate C-acetyltransferase R06987 propanoyl-CoA:formate C-propanoyltransferase	_
HSPA5	MH0195_GL0139324[gene]	K01897	COG1022		Lipid Metabolism Lipid transport and metabolism	long-chain acyl-CoA synthetase	map00061 Fatty acid biosynthesis map00071 Fatty acid degradation map01100 Metabolic pathways map01212 Fatty acid metabolism map02024 Quorum sensing map03320 PPAR signaling pathway map04146 Peroxisome map04216 Ferroptosis map04714 Thermogenesis map04920 Adipocytokine signaling pathway	[EC:6.2.1.3]	R00390 long-chain-fatty-acid:CoA ligase (AMP-forming) R01280 palmitate:CoA ligase (AMP-forming)	H00480 X-linked intellectual developmental disorder H01174 Congenital diarrhea
HSPA5	V1.CD18-0_GL0047172[gene]	K04072	COG1012		Carbohydrate Metabolism Energy production and conversion	acetaldehyde dehydrogenase / alcohol dehydrogenase	map00010 Glycolysis / Gluconeogenesis map00071 Fatty acid degradation map00350 Tyrosine metabolism map00620 Pyruvate metabolism map00625 Chloroalkane and chloroalkene degradation map00626 Naphthalene degradation map00650 Butanoate metabolism map01100 Metabolic pathways map01110 Biosynthesis of secondary metabolites map01120 Microbial metabolism in diverse environments map01220 Degradation of arom…	[EC:1.2.1.10 1.1.1.1]	R00228 acetaldehyde:NAD+ oxidoreductase (CoA-acetylating) R00623 primary_alcohol:NAD+ oxidoreductase R00754 ethanol:NAD+ oxidoreductase R01172 butanal:NAD+ oxidoreductase (CoA-acylating) R04880 3,4-dihydroxyphenylethyleneglycol:NAD+ oxidoreductase R05233 trans-3-chloro-2-propene-1-ol:NAD+ oxidoreductase R05234 cis-3-chloro-2-propene-1-ol:NAD+ oxidoreductase R06917 1-hydroxymethylnaphthalene:NAD+ …	09160 Human Diseases 09174 Infectious disease: parasitic
HSPA5	MH0127_GL0087635[gene]	K02018	COG4149		Membrane Transport Inorganic ion transport and metabolism	molybdate transport system permease protein	map02010 ABC transporters	_	_	_
HSPA5	O2.UC37-2_GL0054172[gene]	K02982	COG0092		Translation Translation, ribosomal structure and biogenesis	small subunit ribosomal protein S3	map03010 Ribosome	_	_	_
HSPA5	MH0188_GL0083731[gene]	K02982	COG0092		Translation Translation, ribosomal structure and biogenesis	small subunit ribosomal protein S3	map03010 Ribosome	_	_	_
HSPA5	O2.UC36-0_GL0155862[gene]	K00939	COG0563		Nucleotide Metabolism Nucleotide transport and metabolism	adenylate kinase	map00230 Purine metabolism map00730 Thiamine metabolism map01100 Metabolic pathways map01110 Biosynthesis of secondary metabolites map01232 Nucleotide metabolism map01240 Biosynthesis of cofactors	[EC:2.7.4.3]	R00127 ATP:AMP phosphotransferase R01547 ATP:dAMP phosphotransferase R11319 ADP:thiamin-diphosphate phosphotransferase	H00092 T-B-Severe combined immunodeficiency H00674 Anemia due to disorders of nucleotide metabolism H01128 Reticular dysgenesis H01282 Spermatogenic failure
HSPA5	MH0405_GL0146013[gene]	K00656	COG1882		Carbohydrate Metabolism Energy production and conversion	formate C-acetyltransferase	map00620 Pyruvate metabolism map00640 Propanoate metabolism map00650 Butanoate metabolism map01100 Metabolic pathways map01120 Microbial metabolism in diverse environments	[EC:2.3.1.54]	R00212 acetyl-CoA:formate C-acetyltransferase R06987 propanoyl-CoA:formate C-propanoyltransferase	_
HSPA5	MH0314_GL0143408[gene]	K01056	COG0193		Genetic Information Processing Translation, ribosomal structure and biogenesis	peptidyl-tRNA hydrolase, PTH1 family	_	[EC:3.1.1.29]	3.1.1.29 peptidyl-tRNA hydrolase; aminoacyl-transfer ribonucleate hydrolase; N-substituted aminoacyl transfer	_
HSPA5	V1.CD31-0_GL0087964[gene]	K08483	COG1080		Membrane Transport Carbohydrate transport and metabolism	phosphoenolpyruvate-protein phosphotransferase (PTS system enzyme I)	map02060 Phosphotransferase system (PTS)	[EC:2.7.3.9]	2.7.3.9 phosphoenolpyruvate---protein phosphotransferase; phosphoenolpyruvate sugar phosphotransferase enzym	_
HSPA5	V1.UC47-4_GL0131808[gene]	K02838	COG0233		Translation Translation, ribosomal structure and biogenesis	ribosome recycling factor	_	_	_	_
HSPA5	NLF011_GL0063159[gene]	K02886	COG0090		Translation Translation, ribosomal structure and biogenesis	large subunit ribosomal protein L2	map03010 Ribosome	_	_	_
HSPA5	O2.UC32-1_GL0174243[gene]	unknown	COG1592		unknown Energy production and conversion	_	_	_	_	_
HSPA5	MH0245_GL0087884[gene]	K05808	COG1544		Genetic Information Processing Translation, ribosomal structure and biogenesis	ribosome hibernation promoting factor	_	_	_	_
HSPA5	MH0436_GL0112094[gene]	K05808	COG1544		Genetic Information Processing Translation, ribosomal structure and biogenesis	ribosome hibernation promoting factor	_	_	_	_
HSPA5	T2D-62A_GL0020561[gene]	K07040	COG1399		Poorly Characterized General function prediction only	DUF177 domain-containing protein	_	_	_	_
HSPA5	MH0113_GL0083730[gene]	K04072	COG1454		Carbohydrate Metabolism Energy production and conversion	acetaldehyde dehydrogenase / alcohol dehydrogenase	map00010 Glycolysis / Gluconeogenesis map00071 Fatty acid degradation map00350 Tyrosine metabolism map00620 Pyruvate metabolism map00625 Chloroalkane and chloroalkene degradation map00626 Naphthalene degradation map00650 Butanoate metabolism map01100 Metabolic pathways map01110 Biosynthesis of secondary metabolites map01120 Microbial metabolism in diverse environments map01220 Degradation of arom…	[EC:1.2.1.10 1.1.1.1]	R00228 acetaldehyde:NAD+ oxidoreductase (CoA-acetylating) R00623 primary_alcohol:NAD+ oxidoreductase R00754 ethanol:NAD+ oxidoreductase R01172 butanal:NAD+ oxidoreductase (CoA-acylating) R04880 3,4-dihydroxyphenylethyleneglycol:NAD+ oxidoreductase R05233 trans-3-chloro-2-propene-1-ol:NAD+ oxidoreductase R05234 cis-3-chloro-2-propene-1-ol:NAD+ oxidoreductase R06917 1-hydroxymethylnaphthalene:NAD+ …	09160 Human Diseases 09174 Infectious disease: parasitic
HSPA5	MH0389_GL0074344[gene]	K02796	COG3716		Carbohydrate Metabolism Carbohydrate transport and metabolism	mannose PTS system EIID component	map00051 Fructose and mannose metabolism map00520 Amino sugar and nucleotide sugar metabolism map01100 Metabolic pathways map02060 Phosphotransferase system (PTS)	_	R02630 protein-N(pi)-phosphohistidine:D-mannose 6-phosphotransferase	_
HSPA5	MH0150_GL0116753[gene]	K02878	COG0197		Translation Translation, ribosomal structure and biogenesis	large subunit ribosomal protein L16	map03010 Ribosome	_	_	_
HSPA5	MH0070_GL0030785[gene]	K02996	COG0103		Translation Translation, ribosomal structure and biogenesis	small subunit ribosomal protein S9	map03010 Ribosome	_	_	_
HSPA5	MH0277_GL0039935[gene]	K02948	COG0100		Translation Translation, ribosomal structure and biogenesis	small subunit ribosomal protein S11	map03010 Ribosome	_	_	_
HSPA5	MH0373_GL0006978[gene]	K02994	COG0096		Translation Translation, ribosomal structure and biogenesis	small subunit ribosomal protein S8	map03010 Ribosome	_	_	_
HSPA5	O2.CD2-0-PT_GL0025715[gene]	K02996	COG0103		Translation Translation, ribosomal structure and biogenesis	small subunit ribosomal protein S9	map03010 Ribosome	_	_	_
HSPA5	V1.FI34_GL0092482[gene]	K02935	COG0222		Translation Translation, ribosomal structure and biogenesis	large subunit ribosomal protein L7/L12	map03010 Ribosome	_	_	H00891 Combined oxidative phosphorylation deficiency
HSPA5	O2.UC41-1_GL0065683[gene]	K02996	COG0103		Translation Translation, ribosomal structure and biogenesis	small subunit ribosomal protein S9	map03010 Ribosome	_	_	_
HSPA5	MH0260_GL0042563[gene]	K02887	COG0292		Translation Translation, ribosomal structure and biogenesis	large subunit ribosomal protein L20	map03010 Ribosome	_	_	_
HSPA5	DLF013_GL0033778[gene]	K02884	COG0335		Translation Translation, ribosomal structure and biogenesis	large subunit ribosomal protein L19	map03010 Ribosome	_	_	_
HSPA5	MH0173_GL0037996[gene]	K02884	COG0335		Translation Translation, ribosomal structure and biogenesis	large subunit ribosomal protein L19	map03010 Ribosome	_	_	_
HSPA5	MH0077_GL0005820[gene]	K02939	COG0359		Translation Translation, ribosomal structure and biogenesis	large subunit ribosomal protein L9	map03010 Ribosome	_	_	_
HSPA5	V1.CD20-4_GL0124166[gene]	K02892	COG0089		Translation Translation, ribosomal structure and biogenesis	large subunit ribosomal protein L23	map03010 Ribosome	_	_	_
HSPA5	MH0370_GL0088553[gene]	K02965	COG0185		Translation Translation, ribosomal structure and biogenesis	small subunit ribosomal protein S19	map03010 Ribosome	_	_	_
HSPA5	MH0239_GL0010920[gene]	K02963	COG0238		Translation Translation, ribosomal structure and biogenesis	small subunit ribosomal protein S18	map03010 Ribosome	_	_	_
HSPA5	MH0092_GL0024267[gene]	K02963	COG0238		Translation Translation, ribosomal structure and biogenesis	small subunit ribosomal protein S18	map03010 Ribosome	_	_	_
HSPA5	V1.CD32-0_GL0145002[gene]	K02961	COG0186		Translation Translation, ribosomal structure and biogenesis	small subunit ribosomal protein S17	map03010 Ribosome	_	_	_
HSPA5	MH0212_GL0087453[gene]	K02952	COG0099		Translation Translation, ribosomal structure and biogenesis	small subunit ribosomal protein S13	map03010 Ribosome	_	_	_
HSPA5	T2D-91A_GL0001820[gene]	unknown	_	NOG118713	unknown Carbohydrate transport and metabolism	_	_	_	_	_
HSPA5	MH0035_GL0048484[gene]	K02959	COG0228		Translation Translation, ribosomal structure and biogenesis	small subunit ribosomal protein S16	map03010 Ribosome	_	_	H00891 Combined oxidative phosphorylation deficiency
HSPA5	MH0355_GL0125176[gene]	K03704	COG1278		Transcription Transcription	cold shock protein	_	_	_	_
HSPA5	MH0303_GL0202729[gene]	unknown	unknown		unknown unknown	_	_	_	_	_
HSPA5	O2.UC56-2_GL0089007[gene]	K02919	COG0257		Translation Translation, ribosomal structure and biogenesis	large subunit ribosomal protein L36	map03010 Ribosome	_	_	_
HSPA8	MH0058_GL0029728[gene]	K01647	COG0372		Carbohydrate Metabolism Energy production and conversion	citrate synthase	map00020 Citrate cycle (TCA cycle) map00630 Glyoxylate and dicarboxylate metabolism map01100 Metabolic pathways map01110 Biosynthesis of secondary metabolites map01120 Microbial metabolism in diverse environments map01200 Carbon metabolism map01210 2-Oxocarboxylic acid metabolism map01230 Biosynthesis of amino acids	[EC:2.3.3.1]	R00351 acetyl-CoA:oxaloacetate C-acetyltransferase (thioester-hydrolysing)	_
HSPA8	MH0127_GL0016624[gene]	unknown	COG3610		unknown Function unknown	_	_	_	_	_
HSPA9	MH0414_GL0053111[gene]	K01060	COG3458		Biosynthesis of Other Secondary Metabolites Secondary metabolites biosynthesis, transport and catabolism	cephalosporin-C deacetylase	map00311 Penicillin and cephalosporin biosynthesis map01110 Biosynthesis of secondary metabolites	[EC:3.1.1.41]	R03062 cephalosporin-C acetylhdrolase	_
HSPA9	MH0100_GL0129671[gene]	K00936	COG3275		Metabolism Signal transduction mechanisms	two-component system, sensor histidine kinase PdtaS	_	[EC:2.7.13.3]	2.7.13.3 histidine kinase; EnvZ; histidine kinase (ambiguous); histidine protein kinase (ambiguous); protein	_
HSPA9	V1.CD38-0_GL0077689[gene]	K03534	COG3254		Poorly Characterized Function unknown	L-rhamnose mutarotase	_	[EC:5.1.3.32]	R10819 L-rhamnopyranose 1-epimerase	_
HSPA9	MH0230_GL0071299[gene]	unknown	unknown		unknown	_	_	_	_	_
HSPA9	MH0070_GL0034946[gene]	unknown	unknown		unknown	_	_	_	_	_
HSPA9	MH0126_GL0002630[gene]	unknown	unknown		unknown	_	_	_	_	_
HSPA9	MH0192_GL0156851[gene]	unknown	unknown		unknown	_	_	_	_	_
HSP90AA1	T2D-105A_GL0040856[gene]	K01955	COG0458		Nucleotide Metabolism Amino acid transport and metabolism;Nucleotide transport and metabolism	carbamoyl-phosphate synthase large subunit	map00220 Arginine biosynthesis map00240 Pyrimidine metabolism map00250 Alanine, aspartate and glutamate metabolism map01100 Metabolic pathways map01110 Biosynthesis of secondary metabolites map01240 Biosynthesis of cofactors	[EC:6.3.5.5]	R00256 L-glutamine amidohydrolase R00575 HCO3-:L-glutamine amido-ligase (ADP-forming, carbamate-phosphorylating) R01395 ATP:carbamate phosphotransferase R10948 ATP:HCO3- phosphotransferase R10949	_
HSP90AA1	MH0013_GL0018096[gene]	K01955	COG0458		Nucleotide Metabolism Amino acid transport and metabolism;Nucleotide transport and metabolism	carbamoyl-phosphate synthase large subunit	map00220 Arginine biosynthesis map00240 Pyrimidine metabolism map00250 Alanine, aspartate and glutamate metabolism map01100 Metabolic pathways map01110 Biosynthesis of secondary metabolites map01240 Biosynthesis of cofactors	[EC:6.3.5.5]	R00256 L-glutamine amidohydrolase R00575 HCO3-:L-glutamine amido-ligase (ADP-forming, carbamate-phosphorylating) R01395 ATP:carbamate phosphotransferase R10948 ATP:HCO3- phosphotransferase R10949	_
HSP90AA1	MH0088_GL0013095[gene]	K12574	COG0595		Folding, Sorting and Degradation General function prediction only	ribonuclease J	map03018 RNA degradation	[EC:3.1.-.-]	_	_	_
HSP90AA1	MH0222_GL0174279[gene]	K02520	COG0290		Translation Translation, ribosomal structure and biogenesis	translation initiation factor IF-3	_	_	_	_
HSP90AA1	MH0011_GL0098881[gene]	K02520	COG0290		Translation Translation, ribosomal structure and biogenesis	translation initiation factor IF-3	_	_	_	_
HSP90AA1	MH0381_GL0072324[gene]	K02520	COG0290		Translation Translation, ribosomal structure and biogenesis	translation initiation factor IF-3	_	_	_	_
HSP90AA1	MH0011_GL0003586[gene]	K02520	COG0290		Translation Translation, ribosomal structure and biogenesis	translation initiation factor IF-3	_	_	_	_
HSP90AA1	MH0143_GL0052364[gene]	K02356	COG0231		Translation Translation, ribosomal structure and biogenesis	elongation factor P	_	_	_	_
HSP90AA1	MH0195_GL0044748[gene]	K02356	COG0231		Translation Translation, ribosomal structure and biogenesis	elongation factor P	_	_	_	_
HSP90AA1	MH0039_GL0011697[gene]	K03742	COG1546		Poorly Characterized General function prediction only	nicotinamide-nucleotide amidase	map00760 Nicotinate and nicotinamide metabolism map01100 Metabolic pathways	[EC:3.5.1.42]	R02322 nicotinamide-D-ribonucleotide amidohydrolase
