# Supplementary material for: Immuno-informatics voyage through molecular mimicry of Heat Shock Proteins: Potential IBD immunopathogenesis
Source: PLoS One. 2025 Oct 16;20(10):e0333618. doi: 10.1371/journal.pone.0333618 (PMC12530574; doi:10.1371/journal.pone.0333618)
Supplement: S5 File — This file displays PsiBLAST and BLAST Tree for HSP60 in the first and third iterations, HSP70 in the first and fifth iterations, and HSP90. (XLSX) [file pone.0333618.s005.xlsx]

## Sheet: psi blast HSP60-1st
HSP60-1st								HSP60-1st
Description(Sequences with E-value BETTER than threshold)	Scientific Name	Max Score	Total Score	Query Cover	E value	Per. ident	Acc. Len	Accession
chaperonin GroEL [Helicobacter pylori]	Helicobacter pylori	572	572	0.93	0	53.28	546	=HYPERLINK("https://www.ncbi.nlm.nih.gov/protein/WP_001040278.1?report=genbank&log$=prottop&blast_rank=1&RID=AMNZ2XU0013","WP_001040278.1")
chaperonin GroEL [Gammaproteobacteria]	Gammaproteobacteria	564	564	0.93	0	50.75	546	=HYPERLINK("https://www.ncbi.nlm.nih.gov/protein/WP_004201176.1?report=genbank&log$=prottop&blast_rank=2&RID=AMNZ2XU0013","WP_004201176.1")
chaperonin GroEL [Campylobacter]	Campylobacter	562	562	0.93	0	52.23	545	=HYPERLINK("https://www.ncbi.nlm.nih.gov/protein/WP_002860445.1?report=genbank&log$=prottop&blast_rank=3&RID=AMNZ2XU0013","WP_002860445.1")
chaperonin GroEL [Yersinia enterocolitica]	Yersinia enterocolitica	556	556	0.92	0	51.13	550	=HYPERLINK("https://www.ncbi.nlm.nih.gov/protein/WP_005175567.1?report=genbank&log$=prottop&blast_rank=4&RID=AMNZ2XU0013","WP_005175567.1")
chaperonin GroEL [Klebsiella]	Klebsiella	555	555	0.91	0	51.23	548	=HYPERLINK("https://www.ncbi.nlm.nih.gov/protein/WP_004097907.1?report=genbank&log$=prottop&blast_rank=5&RID=AMNZ2XU0013","WP_004097907.1")
chaperonin GroEL [Klebsiella]	Klebsiella	554	554	0.91	0	51.23	548	=HYPERLINK("https://www.ncbi.nlm.nih.gov/protein/WP_004109240.1?report=genbank&log$=prottop&blast_rank=6&RID=AMNZ2XU0013","WP_004109240.1")
chaperonin GroEL [Enterobacteriaceae]	Enterobacteriaceae	554	554	0.91	0	50.85	548	=HYPERLINK("https://www.ncbi.nlm.nih.gov/protein/WP_123757824.1?report=genbank&log$=prottop&blast_rank=7&RID=AMNZ2XU0013","WP_123757824.1")
chaperonin GroEL [Klebsiella oxytoca]	Klebsiella oxytoca	552	552	0.91	0	51.04	548	=HYPERLINK("https://www.ncbi.nlm.nih.gov/protein/WP_064356156.1?report=genbank&log$=prottop&blast_rank=8&RID=AMNZ2XU0013","WP_064356156.1")
chaperonin GroEL [Salmonella]	Salmonella	550	550	0.91	0	50.66	548	=HYPERLINK("https://www.ncbi.nlm.nih.gov/protein/WP_000729126.1?report=genbank&log$=prottop&blast_rank=9&RID=AMNZ2XU0013","WP_000729126.1")
chaperonin GroEL [Enterobacteriaceae]	Enterobacteriaceae	550	550	0.91	0	50.66	551	=HYPERLINK("https://www.ncbi.nlm.nih.gov/protein/WP_000729116.1?report=genbank&log$=prottop&blast_rank=10&RID=AMNZ2XU0013","WP_000729116.1")
chaperonin GroEL [Enterobacteriaceae]	Enterobacteriaceae	550	550	0.91	0	50.66	548	=HYPERLINK("https://www.ncbi.nlm.nih.gov/protein/WP_000729117.1?report=genbank&log$=prottop&blast_rank=11&RID=AMNZ2XU0013","WP_000729117.1")
chaperonin GroEL [Escherichia coli]	Escherichia coli	550	550	0.91	0	50.66	548	=HYPERLINK("https://www.ncbi.nlm.nih.gov/protein/WP_000729119.1?report=genbank&log$=prottop&blast_rank=12&RID=AMNZ2XU0013","WP_000729119.1")
chaperonin GroEL [Klebsiella]	Klebsiella	549	549	0.91	0	50.85	548	=HYPERLINK("https://www.ncbi.nlm.nih.gov/protein/WP_110274507.1?report=genbank&log$=prottop&blast_rank=13&RID=AMNZ2XU0013","WP_110274507.1")
chaperonin GroEL [Salmonella]	Salmonella	549	549	0.91	0	50.66	548	=HYPERLINK("https://www.ncbi.nlm.nih.gov/protein/WP_000729131.1?report=genbank&log$=prottop&blast_rank=14&RID=AMNZ2XU0013","WP_000729131.1")
chaperonin GroEL [Escherichia coli]	Escherichia coli	548	548	0.91	0	50.47	548	=HYPERLINK("https://www.ncbi.nlm.nih.gov/protein/WP_226280619.1?report=genbank&log$=prottop&blast_rank=15&RID=AMNZ2XU0013","WP_226280619.1")
chaperonin GroEL [Salmonella enterica]	Salmonella enterica	548	548	0.91	0	50.66	548	=HYPERLINK("https://www.ncbi.nlm.nih.gov/protein/WP_057483554.1?report=genbank&log$=prottop&blast_rank=16&RID=AMNZ2XU0013","WP_057483554.1")
chaperonin GroEL [Salmonella enterica]	Salmonella enterica	546	546	0.91	0	50.47	548	=HYPERLINK("https://www.ncbi.nlm.nih.gov/protein/WP_122024222.1?report=genbank&log$=prottop&blast_rank=17&RID=AMNZ2XU0013","WP_122024222.1")
chaperonin GroEL [Clostridia]	Clostridia	546	546	0.92	0	50.47	542	=HYPERLINK("https://www.ncbi.nlm.nih.gov/protein/WP_003435012.1?report=genbank&log$=prottop&blast_rank=18&RID=AMNZ2XU0013","WP_003435012.1")
chaperonin GroEL [Streptococcus]	Streptococcus	542	542	0.94	0	50.37	540	=HYPERLINK("https://www.ncbi.nlm.nih.gov/protein/WP_000031573.1?report=genbank&log$=prottop&blast_rank=19&RID=AMNZ2XU0013","WP_000031573.1")
chaperonin GroEL [Mycobacterium avium]	Mycobacterium avium	507	507	0.94	3e-177	47.13	541	=HYPERLINK("https://www.ncbi.nlm.nih.gov/protein/WP_003873773.1?report=genbank&log$=prottop&blast_rank=20&RID=AMNZ2XU0013","WP_003873773.1")
chaperonin GroEL [Mycobacterium avium]	Mycobacterium avium	507	507	0.94	6e-177	46.95	541	=HYPERLINK("https://www.ncbi.nlm.nih.gov/protein/WP_064469052.1?report=genbank&log$=prottop&blast_rank=21&RID=AMNZ2XU0013","WP_064469052.1")
chaperonin GroEL [Mycobacterium avium]	Mycobacterium avium	505	505	0.94	2e-176	46.95	541	=HYPERLINK("https://www.ncbi.nlm.nih.gov/protein/WP_010950172.1?report=genbank&log$=prottop&blast_rank=22&RID=AMNZ2XU0013","WP_010950172.1")
chaperonin GroEL [Mycobacterium]	Mycobacterium	491	491	0.92	1e-170	46.88	540	=HYPERLINK("https://www.ncbi.nlm.nih.gov/protein/WP_003402236.1?report=genbank&log$=prottop&blast_rank=23&RID=AMNZ2XU0013","WP_003402236.1")
chaperonin GroEL [Klebsiella oxytoca]	Klebsiella oxytoca	469	469	0.73	1e-163	52.74	421	=HYPERLINK("https://www.ncbi.nlm.nih.gov/protein/WP_250178685.1?report=genbank&log$=prottop&blast_rank=24&RID=AMNZ2XU0013","WP_250178685.1")
chaperonin GroEL [Mycobacterium avium]	Mycobacterium avium	435	435	0.92	6e-149	44.63	538	=HYPERLINK("https://www.ncbi.nlm.nih.gov/protein/WP_071081591.1?report=genbank&log$=prottop&blast_rank=25&RID=AMNZ2XU0013","WP_071081591.1")
chaperonin GroEL [Mycobacterium avium complex (MAC)]	Mycobacterium avium complex (MAC)	432	432	0.92	1e-147	44.44	538	=HYPERLINK("https://www.ncbi.nlm.nih.gov/protein/WP_003873390.1?report=genbank&log$=prottop&blast_rank=26&RID=AMNZ2XU0013","WP_003873390.1")
chaperonin GroEL [Mycobacterium avium]	Mycobacterium avium	430	430	0.92	6e-147	44.42	538	=HYPERLINK("https://www.ncbi.nlm.nih.gov/protein/WP_019684366.1?report=genbank&log$=prottop&blast_rank=27&RID=AMNZ2XU0013","WP_019684366.1")
chaperonin GroEL [Mycobacterium avium]	Mycobacterium avium	429	429	0.92	1e-146	44.26	538	=HYPERLINK("https://www.ncbi.nlm.nih.gov/protein/WP_202151982.1?report=genbank&log$=prottop&blast_rank=28&RID=AMNZ2XU0013","WP_202151982.1")
chaperonin GroEL [Mycobacterium]	Mycobacterium	387	387	0.91	3e-130	41.94	539	=HYPERLINK("https://www.ncbi.nlm.nih.gov/protein/WP_003418021.1?report=genbank&log$=prottop&blast_rank=29&RID=AMNZ2XU0013","WP_003418021.1")
chaperonin GroEL [Mycobacterium avium]	Mycobacterium avium	370	370	0.65	2e-125	48.53	372	=HYPERLINK("https://www.ncbi.nlm.nih.gov/protein/WP_019729424.1?report=genbank&log$=prottop&blast_rank=30&RID=AMNZ2XU0013","WP_019729424.1")
chaperonin GroEL [Mycobacterium avium]	Mycobacterium avium	364	364	0.64	3e-123	48.24	367	=HYPERLINK("https://www.ncbi.nlm.nih.gov/protein/WP_019730903.1?report=genbank&log$=prottop&blast_rank=31&RID=AMNZ2XU0013","WP_019730903.1")
chaperonin GroEL [Mycobacterium avium]	Mycobacterium avium	330	330	0.64	7e-110	45.53	367	=HYPERLINK("https://www.ncbi.nlm.nih.gov/protein/WP_019739799.1?report=genbank&log$=prottop&blast_rank=32&RID=AMNZ2XU0013","WP_019739799.1")
TCP-1/cpn60 chaperonin family protein [Mycobacterium avium]	Mycobacterium avium	158	158	0.31	2e-45	45.3	183	=HYPERLINK("https://www.ncbi.nlm.nih.gov/protein/WP_019730731.1?report=genbank&log$=prottop&blast_rank=33&RID=AMNZ2XU0013","WP_019730731.1")
TCP-1/cpn60 chaperonin family protein [Mycobacterium avium]	Mycobacterium avium	139	139	0.29	2e-38	43.71	169	=HYPERLINK("https://www.ncbi.nlm.nih.gov/protein/WP_038855638.1?report=genbank&log$=prottop&blast_rank=34&RID=AMNZ2XU0013","WP_038855638.1")
TCP-1/cpn60 chaperonin family protein [Mycobacterium avium]	Mycobacterium avium	93.9	93.9	0.21	6e-22	40	141	=HYPERLINK("https://www.ncbi.nlm.nih.gov/protein/WP_038856483.1?report=genbank&log$=prottop&blast_rank=35&RID=AMNZ2XU0013","WP_038856483.1")
TCP-1/cpn60 chaperonin family protein [Klebsiella oxytoca]	Klebsiella oxytoca	90.1	90.1	0.16	4e-21	44.57	92	=HYPERLINK("https://www.ncbi.nlm.nih.gov/protein/WP_320077483.1?report=genbank&log$=prottop&blast_rank=36&RID=AMNZ2XU0013","WP_320077483.1")
chaperonin [Enterobacteriaceae]	Enterobacteriaceae	36.5	36.5	0.05	0.046	50	113	=HYPERLINK("https://www.ncbi.nlm.nih.gov/protein/WP_023909256.1?report=genbank&log$=prottop&blast_rank=1&RID=AMNZ2XU0013","WP_023909256.1")
HSP60-1st-BLAST Tree

## Sheet: psi blast HSP60-3rd
HSP60-3rd								HSP60-3rd
Description(Sequences with E-value BETTER than threshold)	Scientific Name	Max Score	Total Score	Query Cover	E value	Per. ident	Acc. Len	Accession
chaperonin GroEL [Mycobacterium avium]	Mycobacterium avium	792	792	0.94	0	46.95	541	=HYPERLINK("https://www.ncbi.nlm.nih.gov/protein/WP_010950172.1?report=genbank&log$=prottop&blast_rank=1&RID=AN8N5GGW013","WP_010950172.1")
chaperonin GroEL [Mycobacterium avium]	Mycobacterium avium	791	791	0.94	0	47.13	541	=HYPERLINK("https://www.ncbi.nlm.nih.gov/protein/WP_003873773.1?report=genbank&log$=prottop&blast_rank=2&RID=AN8N5GGW013","WP_003873773.1")
chaperonin GroEL [Mycobacterium avium]	Mycobacterium avium	791	791	0.94	0	46.95	541	=HYPERLINK("https://www.ncbi.nlm.nih.gov/protein/WP_064469052.1?report=genbank&log$=prottop&blast_rank=3&RID=AN8N5GGW013","WP_064469052.1")
chaperonin GroEL [Gammaproteobacteria]	Gammaproteobacteria	786	786	0.93	0	50.75	546	=HYPERLINK("https://www.ncbi.nlm.nih.gov/protein/WP_004201176.1?report=genbank&log$=prottop&blast_rank=4&RID=AN8N5GGW013","WP_004201176.1")
chaperonin GroEL [Enterobacteriaceae]	Enterobacteriaceae	780	780	0.92	0	50.47	551	=HYPERLINK("https://www.ncbi.nlm.nih.gov/protein/WP_000729116.1?report=genbank&log$=prottop&blast_rank=5&RID=AN8N5GGW013","WP_000729116.1")
chaperonin GroEL [Enterobacteriaceae]	Enterobacteriaceae	780	780	0.92	0	50.47	548	=HYPERLINK("https://www.ncbi.nlm.nih.gov/protein/WP_000729117.1?report=genbank&log$=prottop&blast_rank=6&RID=AN8N5GGW013","WP_000729117.1")
chaperonin GroEL [Escherichia coli]	Escherichia coli	779	779	0.92	0	50.47	548	=HYPERLINK("https://www.ncbi.nlm.nih.gov/protein/WP_000729119.1?report=genbank&log$=prottop&blast_rank=7&RID=AN8N5GGW013","WP_000729119.1")
chaperonin GroEL [Escherichia coli]	Escherichia coli	779	779	0.92	0	50.28	548	=HYPERLINK("https://www.ncbi.nlm.nih.gov/protein/WP_226280619.1?report=genbank&log$=prottop&blast_rank=8&RID=AN8N5GGW013","WP_226280619.1")
chaperonin GroEL [Salmonella]	Salmonella	778	778	0.92	0	50.57	548	=HYPERLINK("https://www.ncbi.nlm.nih.gov/protein/WP_000729126.1?report=genbank&log$=prottop&blast_rank=9&RID=AN8N5GGW013","WP_000729126.1")
chaperonin GroEL [Salmonella]	Salmonella	776	776	0.92	0	50.57	548	=HYPERLINK("https://www.ncbi.nlm.nih.gov/protein/WP_000729131.1?report=genbank&log$=prottop&blast_rank=10&RID=AN8N5GGW013","WP_000729131.1")
chaperonin GroEL [Helicobacter pylori]	Helicobacter pylori	775	775	0.93	0	53.08	546	=HYPERLINK("https://www.ncbi.nlm.nih.gov/protein/WP_001040278.1?report=genbank&log$=prottop&blast_rank=11&RID=AN8N5GGW013","WP_001040278.1")
chaperonin GroEL [Salmonella enterica]	Salmonella enterica	775	775	0.92	0	50.38	548	=HYPERLINK("https://www.ncbi.nlm.nih.gov/protein/WP_122024222.1?report=genbank&log$=prottop&blast_rank=12&RID=AN8N5GGW013","WP_122024222.1")
chaperonin GroEL [Salmonella enterica]	Salmonella enterica	773	773	0.92	0	50.57	548	=HYPERLINK("https://www.ncbi.nlm.nih.gov/protein/WP_057483554.1?report=genbank&log$=prottop&blast_rank=13&RID=AN8N5GGW013","WP_057483554.1")
chaperonin GroEL [Klebsiella]	Klebsiella	773	773	0.92	0	50.76	548	=HYPERLINK("https://www.ncbi.nlm.nih.gov/protein/WP_110274507.1?report=genbank&log$=prottop&blast_rank=14&RID=AN8N5GGW013","WP_110274507.1")
chaperonin GroEL [Mycobacterium]	Mycobacterium	770	770	0.92	0	46.79	540	=HYPERLINK("https://www.ncbi.nlm.nih.gov/protein/WP_003402236.1?report=genbank&log$=prottop&blast_rank=15&RID=AN8N5GGW013","WP_003402236.1")
chaperonin GroEL [Yersinia enterocolitica]	Yersinia enterocolitica	767	767	0.92	0	51.13	550	=HYPERLINK("https://www.ncbi.nlm.nih.gov/protein/WP_005175567.1?report=genbank&log$=prottop&blast_rank=16&RID=AN8N5GGW013","WP_005175567.1")
chaperonin GroEL [Klebsiella]	Klebsiella	767	767	0.92	0	51.14	548	=HYPERLINK("https://www.ncbi.nlm.nih.gov/protein/WP_004097907.1?report=genbank&log$=prottop&blast_rank=17&RID=AN8N5GGW013","WP_004097907.1")
chaperonin GroEL [Klebsiella]	Klebsiella	767	767	0.92	0	51.14	548	=HYPERLINK("https://www.ncbi.nlm.nih.gov/protein/WP_004109240.1?report=genbank&log$=prottop&blast_rank=18&RID=AN8N5GGW013","WP_004109240.1")
chaperonin GroEL [Enterobacteriaceae]	Enterobacteriaceae	766	766	0.92	0	50.76	548	=HYPERLINK("https://www.ncbi.nlm.nih.gov/protein/WP_123757824.1?report=genbank&log$=prottop&blast_rank=19&RID=AN8N5GGW013","WP_123757824.1")
chaperonin GroEL [Klebsiella oxytoca]	Klebsiella oxytoca	765	765	0.92	0	50.95	548	=HYPERLINK("https://www.ncbi.nlm.nih.gov/protein/WP_064356156.1?report=genbank&log$=prottop&blast_rank=20&RID=AN8N5GGW013","WP_064356156.1")
chaperonin GroEL [Streptococcus]	Streptococcus	755	755	0.94	0	50.37	540	=HYPERLINK("https://www.ncbi.nlm.nih.gov/protein/WP_000031573.1?report=genbank&log$=prottop&blast_rank=21&RID=AN8N5GGW013","WP_000031573.1")
chaperonin GroEL [Campylobacter]	Campylobacter	746	746	0.93	0	51.67	545	=HYPERLINK("https://www.ncbi.nlm.nih.gov/protein/WP_002860445.1?report=genbank&log$=prottop&blast_rank=22&RID=AN8N5GGW013","WP_002860445.1")
chaperonin GroEL [Clostridia]	Clostridia	741	741	0.92	0	50.28	542	=HYPERLINK("https://www.ncbi.nlm.nih.gov/protein/WP_003435012.1?report=genbank&log$=prottop&blast_rank=23&RID=AN8N5GGW013","WP_003435012.1")
chaperonin GroEL [Mycobacterium avium complex (MAC)]	Mycobacterium avium complex (MAC)	726	726	0.92	0	44.44	538	=HYPERLINK("https://www.ncbi.nlm.nih.gov/protein/WP_003873390.1?report=genbank&log$=prottop&blast_rank=24&RID=AN8N5GGW013","WP_003873390.1")
chaperonin GroEL [Mycobacterium avium]	Mycobacterium avium	726	726	0.92	0	44.63	538	=HYPERLINK("https://www.ncbi.nlm.nih.gov/protein/WP_071081591.1?report=genbank&log$=prottop&blast_rank=25&RID=AN8N5GGW013","WP_071081591.1")
chaperonin GroEL [Mycobacterium avium]	Mycobacterium avium	726	726	0.92	0	44.34	538	=HYPERLINK("https://www.ncbi.nlm.nih.gov/protein/WP_019684366.1?report=genbank&log$=prottop&blast_rank=26&RID=AN8N5GGW013","WP_019684366.1")
chaperonin GroEL [Mycobacterium avium]	Mycobacterium avium	724	724	0.92	0	44.26	538	=HYPERLINK("https://www.ncbi.nlm.nih.gov/protein/WP_202151982.1?report=genbank&log$=prottop&blast_rank=27&RID=AN8N5GGW013","WP_202151982.1")
chaperonin GroEL [Mycobacterium]	Mycobacterium	680	680	0.92	0	41.7	539	=HYPERLINK("https://www.ncbi.nlm.nih.gov/protein/WP_003418021.1?report=genbank&log$=prottop&blast_rank=28&RID=AN8N5GGW013","WP_003418021.1")
chaperonin GroEL [Klebsiella oxytoca]	Klebsiella oxytoca	633	633	0.73	0	52.74	421	=HYPERLINK("https://www.ncbi.nlm.nih.gov/protein/WP_250178685.1?report=genbank&log$=prottop&blast_rank=29&RID=AN8N5GGW013","WP_250178685.1")
chaperonin GroEL [Mycobacterium avium]	Mycobacterium avium	562	562	0.65	0	48.4	372	=HYPERLINK("https://www.ncbi.nlm.nih.gov/protein/WP_019729424.1?report=genbank&log$=prottop&blast_rank=30&RID=AN8N5GGW013","WP_019729424.1")
chaperonin GroEL [Mycobacterium avium]	Mycobacterium avium	555	555	0.64	0	48.24	367	=HYPERLINK("https://www.ncbi.nlm.nih.gov/protein/WP_019730903.1?report=genbank&log$=prottop&blast_rank=31&RID=AN8N5GGW013","WP_019730903.1")
chaperonin GroEL [Mycobacterium avium]	Mycobacterium avium	544	544	0.64	0	45.53	367	=HYPERLINK("https://www.ncbi.nlm.nih.gov/protein/WP_019739799.1?report=genbank&log$=prottop&blast_rank=32&RID=AN8N5GGW013","WP_019739799.1")
TCP-1/cpn60 chaperonin family protein [Mycobacterium avium]	Mycobacterium avium	258	258	0.31	5e-84	45.3	183	=HYPERLINK("https://www.ncbi.nlm.nih.gov/protein/WP_019730731.1?report=genbank&log$=prottop&blast_rank=33&RID=AN8N5GGW013","WP_019730731.1")
TCP-1/cpn60 chaperonin family protein [Mycobacterium avium]	Mycobacterium avium	234	234	0.29	6e-75	43.71	169	=HYPERLINK("https://www.ncbi.nlm.nih.gov/protein/WP_038855638.1?report=genbank&log$=prottop&blast_rank=34&RID=AN8N5GGW013","WP_038855638.1")
TCP-1/cpn60 chaperonin family protein [Mycobacterium avium]	Mycobacterium avium	161	161	0.22	3e-47	40.15	141	=HYPERLINK("https://www.ncbi.nlm.nih.gov/protein/WP_038856483.1?report=genbank&log$=prottop&blast_rank=35&RID=AN8N5GGW013","WP_038856483.1")
TCP-1/cpn60 chaperonin family protein [Klebsiella oxytoca]	Klebsiella oxytoca	133	133	0.16	6e-37	44.57	92	=HYPERLINK("https://www.ncbi.nlm.nih.gov/protein/WP_320077483.1?report=genbank&log$=prottop&blast_rank=36&RID=AN8N5GGW013","WP_320077483.1")
chaperonin [Enterobacteriaceae]	Enterobacteriaceae	54.2	54.2	0.06	3e-08	47.22	113	=HYPERLINK("https://www.ncbi.nlm.nih.gov/protein/WP_023909256.1?report=genbank&log$=prottop&blast_rank=37&RID=AN8N5GGW013","WP_023909256.1")

## Sheet: psi blast HSP70-1st
HSP70-1st								HSP70-1st
Description(Sequences with E-value BETTER than threshold)	Scientific Name	Max Score	Total Score	Query Cover	E value	Per. ident	Acc. Len	Accession
molecular chaperone DnaK [Pseudomonadota]	Pseudomonadota	571	571	0.93	0	50.74	638	=HYPERLINK("https://www.ncbi.nlm.nih.gov/protein/WP_000516135.1?report=genbank&log$=prottop&blast_rank=1&RID=AN96MXJW013","WP_000516135.1")
molecular chaperone DnaK [Yersinia]	Yersinia	569	569	0.95	0	49.68	635	=HYPERLINK("https://www.ncbi.nlm.nih.gov/protein/WP_011815538.1?report=genbank&log$=prottop&blast_rank=2&RID=AN96MXJW013","WP_011815538.1")
molecular chaperone DnaK [Klebsiella oxytoca]	Klebsiella oxytoca	568	568	0.86	0	52.67	638	=HYPERLINK("https://www.ncbi.nlm.nih.gov/protein/WP_064349884.1?report=genbank&log$=prottop&blast_rank=3&RID=AN96MXJW013","WP_064349884.1")
molecular chaperone DnaK [Salmonella]	Salmonella	568	568	0.93	0	50.41	638	=HYPERLINK("https://www.ncbi.nlm.nih.gov/protein/WP_000516126.1?report=genbank&log$=prottop&blast_rank=4&RID=AN96MXJW013","WP_000516126.1")
molecular chaperone DnaK [Salmonella]	Salmonella	568	568	0.93	0	50.65	638	=HYPERLINK("https://www.ncbi.nlm.nih.gov/protein/WP_000516128.1?report=genbank&log$=prottop&blast_rank=5&RID=AN96MXJW013","WP_000516128.1")
molecular chaperone DnaK [Salmonella enterica]	Salmonella enterica	567	567	0.93	0	50.41	638	=HYPERLINK("https://www.ncbi.nlm.nih.gov/protein/WP_122127937.1?report=genbank&log$=prottop&blast_rank=6&RID=AN96MXJW013","WP_122127937.1")
molecular chaperone DnaK [Salmonella]	Salmonella	566	566	0.93	0	50.49	638	=HYPERLINK("https://www.ncbi.nlm.nih.gov/protein/WP_000516125.1?report=genbank&log$=prottop&blast_rank=7&RID=AN96MXJW013","WP_000516125.1")
molecular chaperone DnaK [Klebsiella oxytoca]	Klebsiella oxytoca	566	566	0.86	0	52.49	638	=HYPERLINK("https://www.ncbi.nlm.nih.gov/protein/WP_154679017.1?report=genbank&log$=prottop&blast_rank=8&RID=AN96MXJW013","WP_154679017.1")
molecular chaperone DnaK [Helicobacter pylori]	Helicobacter pylori	566	566	0.92	0	48.76	620	=HYPERLINK("https://www.ncbi.nlm.nih.gov/protein/WP_000520977.1?report=genbank&log$=prottop&blast_rank=9&RID=AN96MXJW013","WP_000520977.1")
molecular chaperone DnaK [Klebsiella oxytoca]	Klebsiella oxytoca	566	566	0.86	0	52.49	638	=HYPERLINK("https://www.ncbi.nlm.nih.gov/protein/WP_123830136.1?report=genbank&log$=prottop&blast_rank=10&RID=AN96MXJW013","WP_123830136.1")
molecular chaperone DnaK [Klebsiella]	Klebsiella	566	566	0.86	0	52.49	638	=HYPERLINK("https://www.ncbi.nlm.nih.gov/protein/WP_004108401.1?report=genbank&log$=prottop&blast_rank=11&RID=AN96MXJW013","WP_004108401.1")
molecular chaperone DnaK [Klebsiella oxytoca]	Klebsiella oxytoca	566	566	0.86	0	52.31	638	=HYPERLINK("https://www.ncbi.nlm.nih.gov/protein/WP_110272664.1?report=genbank&log$=prottop&blast_rank=12&RID=AN96MXJW013","WP_110272664.1")
molecular chaperone DnaK [Campylobacter]	Campylobacter	565	565	0.94	0	47.89	623	=HYPERLINK("https://www.ncbi.nlm.nih.gov/protein/WP_002856760.1?report=genbank&log$=prottop&blast_rank=13&RID=AN96MXJW013","WP_002856760.1")
molecular chaperone DnaK [Klebsiella oxytoca]	Klebsiella oxytoca	564	564	0.86	0	52.31	638	=HYPERLINK("https://www.ncbi.nlm.nih.gov/protein/WP_289180853.1?report=genbank&log$=prottop&blast_rank=14&RID=AN96MXJW013","WP_289180853.1")
molecular chaperone DnaK [Klebsiella oxytoca]	Klebsiella oxytoca	564	564	0.86	0	52.49	638	=HYPERLINK("https://www.ncbi.nlm.nih.gov/protein/WP_064353173.1?report=genbank&log$=prottop&blast_rank=15&RID=AN96MXJW013","WP_064353173.1")
molecular chaperone DnaK [Enterobacteriaceae]	Enterobacteriaceae	562	562	0.93	0	49.75	638	=HYPERLINK("https://www.ncbi.nlm.nih.gov/protein/WP_123757576.1?report=genbank&log$=prottop&blast_rank=16&RID=AN96MXJW013","WP_123757576.1")
molecular chaperone DnaK [Mycobacterium avium]	Mycobacterium avium	552	552	0.86	0	51.16	623	=HYPERLINK("https://www.ncbi.nlm.nih.gov/protein/WP_003873873.1?report=genbank&log$=prottop&blast_rank=17&RID=AN96MXJW013","WP_003873873.1")
molecular chaperone DnaK [Mycobacterium avium]	Mycobacterium avium	551	551	0.86	0	51.16	623	=HYPERLINK("https://www.ncbi.nlm.nih.gov/protein/WP_003879232.1?report=genbank&log$=prottop&blast_rank=18&RID=AN96MXJW013","WP_003879232.1")
molecular chaperone DnaK [Mycobacterium avium]	Mycobacterium avium	547	547	0.86	0	51.16	623	=HYPERLINK("https://www.ncbi.nlm.nih.gov/protein/WP_123020359.1?report=genbank&log$=prottop&blast_rank=19&RID=AN96MXJW013","WP_123020359.1")
molecular chaperone DnaK [Mycobacterium]	Mycobacterium	542	542	0.86	0	50.63	625	=HYPERLINK("https://www.ncbi.nlm.nih.gov/protein/WP_003401814.1?report=genbank&log$=prottop&blast_rank=20&RID=AN96MXJW013","WP_003401814.1")
molecular chaperone DnaK [Clostridioides difficile]	Clostridioides difficile	530	530	0.87	0	50.62	615	=HYPERLINK("https://www.ncbi.nlm.nih.gov/protein/WP_003430934.1?report=genbank&log$=prottop&blast_rank=21&RID=AN96MXJW013","WP_003430934.1")
molecular chaperone DnaK [Streptococcus pneumoniae]	Streptococcus pneumoniae	525	525	0.87	0	49.65	607	=HYPERLINK("https://www.ncbi.nlm.nih.gov/protein/WP_000034662.1?report=genbank&log$=prottop&blast_rank=22&RID=AN96MXJW013","WP_000034662.1")
Fe-S protein assembly chaperone HscA [Klebsiella oxytoca]	Klebsiella oxytoca	401	401	0.84	1e-133	42.12	616	=HYPERLINK("https://www.ncbi.nlm.nih.gov/protein/WP_110272095.1?report=genbank&log$=prottop&blast_rank=23&RID=AN96MXJW013","WP_110272095.1")
Fe-S protein assembly chaperone HscA [Klebsiella oxytoca]	Klebsiella oxytoca	389	389	0.84	5e-129	40.84	616	=HYPERLINK("https://www.ncbi.nlm.nih.gov/protein/WP_263616015.1?report=genbank&log$=prottop&blast_rank=24&RID=AN96MXJW013","WP_263616015.1")
Fe-S protein assembly chaperone HscA [Klebsiella oxytoca]	Klebsiella oxytoca	389	389	0.85	6e-129	40.58	616	=HYPERLINK("https://www.ncbi.nlm.nih.gov/protein/WP_202861762.1?report=genbank&log$=prottop&blast_rank=25&RID=AN96MXJW013","WP_202861762.1")
Fe-S protein assembly chaperone HscA [Klebsiella oxytoca]	Klebsiella oxytoca	389	389	0.84	6e-129	41.03	616	=HYPERLINK("https://www.ncbi.nlm.nih.gov/protein/WP_200784499.1?report=genbank&log$=prottop&blast_rank=26&RID=AN96MXJW013","WP_200784499.1")
Fe-S protein assembly chaperone HscA [Klebsiella oxytoca]	Klebsiella oxytoca	388	388	0.84	1e-128	41.03	616	=HYPERLINK("https://www.ncbi.nlm.nih.gov/protein/WP_154681524.1?report=genbank&log$=prottop&blast_rank=27&RID=AN96MXJW013","WP_154681524.1")
Fe-S protein assembly chaperone HscA [Klebsiella oxytoca]	Klebsiella oxytoca	388	388	0.84	1e-128	40.84	616	=HYPERLINK("https://www.ncbi.nlm.nih.gov/protein/WP_289178853.1?report=genbank&log$=prottop&blast_rank=28&RID=AN96MXJW013","WP_289178853.1")
Fe-S protein assembly chaperone HscA [Klebsiella oxytoca]	Klebsiella oxytoca	387	387	0.84	2e-128	40.84	616	=HYPERLINK("https://www.ncbi.nlm.nih.gov/protein/WP_289160653.1?report=genbank&log$=prottop&blast_rank=29&RID=AN96MXJW013","WP_289160653.1")
Fe-S protein assembly chaperone HscA [Klebsiella]	Klebsiella	387	387	0.84	3e-128	40.84	616	=HYPERLINK("https://www.ncbi.nlm.nih.gov/protein/WP_004114424.1?report=genbank&log$=prottop&blast_rank=30&RID=AN96MXJW013","WP_004114424.1")
Fe-S protein assembly chaperone HscA [Klebsiella]	Klebsiella	387	387	0.84	3e-128	40.84	616	=HYPERLINK("https://www.ncbi.nlm.nih.gov/protein/WP_004104504.1?report=genbank&log$=prottop&blast_rank=31&RID=AN96MXJW013","WP_004104504.1")
Fe-S protein assembly chaperone HscA [Klebsiella oxytoca]	Klebsiella oxytoca	387	387	0.84	3e-128	40.84	616	=HYPERLINK("https://www.ncbi.nlm.nih.gov/protein/WP_049591685.1?report=genbank&log$=prottop&blast_rank=32&RID=AN96MXJW013","WP_049591685.1")
Fe-S protein assembly chaperone HscA [Klebsiella oxytoca]	Klebsiella oxytoca	387	387	0.84	3e-128	40.84	616	=HYPERLINK("https://www.ncbi.nlm.nih.gov/protein/WP_224239206.1?report=genbank&log$=prottop&blast_rank=33&RID=AN96MXJW013","WP_224239206.1")
Fe-S protein assembly chaperone HscA [Klebsiella oxytoca]	Klebsiella oxytoca	387	387	0.84	3e-128	40.84	616	=HYPERLINK("https://www.ncbi.nlm.nih.gov/protein/WP_195440466.1?report=genbank&log$=prottop&blast_rank=34&RID=AN96MXJW013","WP_195440466.1")
Fe-S protein assembly chaperone HscA [Klebsiella oxytoca]	Klebsiella oxytoca	387	387	0.84	4e-128	40.84	616	=HYPERLINK("https://www.ncbi.nlm.nih.gov/protein/WP_196550199.1?report=genbank&log$=prottop&blast_rank=35&RID=AN96MXJW013","WP_196550199.1")
Fe-S protein assembly chaperone HscA [Klebsiella oxytoca]	Klebsiella oxytoca	387	387	0.84	4e-128	40.84	616	=HYPERLINK("https://www.ncbi.nlm.nih.gov/protein/WP_154022960.1?report=genbank&log$=prottop&blast_rank=36&RID=AN96MXJW013","WP_154022960.1")
Fe-S protein assembly chaperone HscA [Klebsiella oxytoca]	Klebsiella oxytoca	387	387	0.84	4e-128	40.84	616	=HYPERLINK("https://www.ncbi.nlm.nih.gov/protein/WP_341545015.1?report=genbank&log$=prottop&blast_rank=37&RID=AN96MXJW013","WP_341545015.1")
Fe-S protein assembly chaperone HscA [Klebsiella oxytoca]	Klebsiella oxytoca	387	387	0.84	4e-128	40.84	616	=HYPERLINK("https://www.ncbi.nlm.nih.gov/protein/WP_289164333.1?report=genbank&log$=prottop&blast_rank=38&RID=AN96MXJW013","WP_289164333.1")
Fe-S protein assembly chaperone HscA [Klebsiella oxytoca]	Klebsiella oxytoca	386	386	0.84	4e-128	40.84	616	=HYPERLINK("https://www.ncbi.nlm.nih.gov/protein/WP_224251692.1?report=genbank&log$=prottop&blast_rank=39&RID=AN96MXJW013","WP_224251692.1")
Fe-S protein assembly chaperone HscA [Escherichia coli]	Escherichia coli	386	386	0.84	6e-128	40.73	616	=HYPERLINK("https://www.ncbi.nlm.nih.gov/protein/WP_047623821.1?report=genbank&log$=prottop&blast_rank=40&RID=AN96MXJW013","WP_047623821.1")
Fe-S protein assembly chaperone HscA [Escherichia coli]	Escherichia coli	386	386	0.84	6e-128	40.73	616	=HYPERLINK("https://www.ncbi.nlm.nih.gov/protein/WP_171878205.1?report=genbank&log$=prottop&blast_rank=41&RID=AN96MXJW013","WP_171878205.1")
Fe-S protein assembly chaperone HscA [Escherichia coli]	Escherichia coli	386	386	0.84	6e-128	40.73	616	=HYPERLINK("https://www.ncbi.nlm.nih.gov/protein/WP_001196632.1?report=genbank&log$=prottop&blast_rank=42&RID=AN96MXJW013","WP_001196632.1")
Fe-S protein assembly chaperone HscA [Klebsiella oxytoca]	Klebsiella oxytoca	386	386	0.84	6e-128	40.84	616	=HYPERLINK("https://www.ncbi.nlm.nih.gov/protein/WP_049128317.1?report=genbank&log$=prottop&blast_rank=43&RID=AN96MXJW013","WP_049128317.1")
Fe-S protein assembly chaperone HscA [Enterobacteriaceae]	Enterobacteriaceae	386	386	0.84	8e-128	40.73	616	=HYPERLINK("https://www.ncbi.nlm.nih.gov/protein/WP_001196613.1?report=genbank&log$=prottop&blast_rank=44&RID=AN96MXJW013","WP_001196613.1")
Fe-S protein assembly chaperone HscA [Enterobacteriaceae]	Enterobacteriaceae	385	385	0.84	2e-127	40.73	616	=HYPERLINK("https://www.ncbi.nlm.nih.gov/protein/WP_123755383.1?report=genbank&log$=prottop&blast_rank=45&RID=AN96MXJW013","WP_123755383.1")
Fe-S protein assembly chaperone HscA [Klebsiella oxytoca]	Klebsiella oxytoca	384	384	0.84	3e-127	40.84	616	=HYPERLINK("https://www.ncbi.nlm.nih.gov/protein/WP_148405906.1?report=genbank&log$=prottop&blast_rank=46&RID=AN96MXJW013","WP_148405906.1")
Fe-S protein assembly chaperone HscA [Salmonella]	Salmonella	382	382	0.84	3e-126	41.21	616	=HYPERLINK("https://www.ncbi.nlm.nih.gov/protein/WP_051129127.1?report=genbank&log$=prottop&blast_rank=47&RID=AN96MXJW013","WP_051129127.1")
Fe-S protein assembly chaperone HscA [Salmonella]	Salmonella	382	382	0.84	3e-126	41.21	616	=HYPERLINK("https://www.ncbi.nlm.nih.gov/protein/WP_001196651.1?report=genbank&log$=prottop&blast_rank=48&RID=AN96MXJW013","WP_001196651.1")
Fe-S protein assembly chaperone HscA [Salmonella]	Salmonella	382	382	0.84	4e-126	41.21	616	=HYPERLINK("https://www.ncbi.nlm.nih.gov/protein/WP_001196673.1?report=genbank&log$=prottop&blast_rank=49&RID=AN96MXJW013","WP_001196673.1")
Fe-S protein assembly chaperone HscA [Salmonella enterica]	Salmonella enterica	382	382	0.84	4e-126	41.21	617	=HYPERLINK("https://www.ncbi.nlm.nih.gov/protein/WP_119785129.1?report=genbank&log$=prottop&blast_rank=50&RID=AN96MXJW013","WP_119785129.1")
Fe-S protein assembly chaperone HscA [Salmonella]	Salmonella	380	380	0.84	2e-125	41.03	616	=HYPERLINK("https://www.ncbi.nlm.nih.gov/protein/WP_001196669.1?report=genbank&log$=prottop&blast_rank=51&RID=AN96MXJW013","WP_001196669.1")
Fe-S protein assembly chaperone HscA [Salmonella]	Salmonella	380	380	0.84	2e-125	40.84	616	=HYPERLINK("https://www.ncbi.nlm.nih.gov/protein/WP_001196658.1?report=genbank&log$=prottop&blast_rank=52&RID=AN96MXJW013","WP_001196658.1")
Fe-S protein assembly chaperone HscA [Yersinia enterocolitica]	Yersinia enterocolitica	379	379	0.84	3e-125	41.65	616	=HYPERLINK("https://www.ncbi.nlm.nih.gov/protein/WP_005172623.1?report=genbank&log$=prottop&blast_rank=53&RID=AN96MXJW013","WP_005172623.1")
Fe-S protein assembly chaperone HscA [Salmonella enterica]	Salmonella enterica	378	378	0.84	1e-124	40.84	616	=HYPERLINK("https://www.ncbi.nlm.nih.gov/protein/WP_122127765.1?report=genbank&log$=prottop&blast_rank=54&RID=AN96MXJW013","WP_122127765.1")
Fe-S protein assembly chaperone HscA [Klebsiella oxytoca]	Klebsiella oxytoca	375	375	0.84	1e-123	40.84	616	=HYPERLINK("https://www.ncbi.nlm.nih.gov/protein/WP_204724232.1?report=genbank&log$=prottop&blast_rank=55&RID=AN96MXJW013","WP_204724232.1")
Fe-S protein assembly chaperone HscA [Salmonella enterica]	Salmonella enterica	346	346	0.74	9e-114	41.72	475	=HYPERLINK("https://www.ncbi.nlm.nih.gov/protein/WP_220442830.1?report=genbank&log$=prottop&blast_rank=56&RID=AN96MXJW013","WP_220442830.1")
molecular chaperone HscC [Klebsiella oxytoca]	Klebsiella oxytoca	339	339	0.79	6e-110	40.8	566	=HYPERLINK("https://www.ncbi.nlm.nih.gov/protein/WP_110273565.1?report=genbank&log$=prottop&blast_rank=57&RID=AN96MXJW013","WP_110273565.1")
molecular chaperone HscA [Salmonella enterica]	Salmonella enterica	334	334	0.71	1e-109	41.68	461	=HYPERLINK("https://www.ncbi.nlm.nih.gov/protein/WP_001686429.1?report=genbank&log$=prottop&blast_rank=58&RID=AN96MXJW013","WP_001686429.1")
molecular chaperone HscC [Klebsiella oxytoca]	Klebsiella oxytoca	335	335	0.79	1e-108	39.35	566	=HYPERLINK("https://www.ncbi.nlm.nih.gov/protein/WP_105890127.1?report=genbank&log$=prottop&blast_rank=59&RID=AN96MXJW013","WP_105890127.1")
molecular chaperone HscC [Klebsiella oxytoca]	Klebsiella oxytoca	332	332	0.79	2e-107	39.16	566	=HYPERLINK("https://www.ncbi.nlm.nih.gov/protein/WP_204723530.1?report=genbank&log$=prottop&blast_rank=60&RID=AN96MXJW013","WP_204723530.1")
Fe-S protein assembly chaperone HscA [Escherichia coli]	Escherichia coli	328	328	0.62	4e-107	44.96	465	=HYPERLINK("https://www.ncbi.nlm.nih.gov/protein/WP_134413792.1?report=genbank&log$=prottop&blast_rank=61&RID=AN96MXJW013","WP_134413792.1")
molecular chaperone HscC [Klebsiella]	Klebsiella	319	319	0.79	2e-102	39.54	566	=HYPERLINK("https://www.ncbi.nlm.nih.gov/protein/WP_004101301.1?report=genbank&log$=prottop&blast_rank=62&RID=AN96MXJW013","WP_004101301.1")
molecular chaperone HscC [Klebsiella oxytoca]	Klebsiella oxytoca	319	319	0.79	2e-102	39.73	566	=HYPERLINK("https://www.ncbi.nlm.nih.gov/protein/WP_064344747.1?report=genbank&log$=prottop&blast_rank=63&RID=AN96MXJW013","WP_064344747.1")
molecular chaperone HscC [Klebsiella oxytoca]	Klebsiella oxytoca	319	319	0.79	3e-102	39.54	566	=HYPERLINK("https://www.ncbi.nlm.nih.gov/protein/WP_224299481.1?report=genbank&log$=prottop&blast_rank=64&RID=AN96MXJW013","WP_224299481.1")
molecular chaperone HscC [Klebsiella oxytoca]	Klebsiella oxytoca	317	317	0.79	1e-101	39.35	566	=HYPERLINK("https://www.ncbi.nlm.nih.gov/protein/WP_289177762.1?report=genbank&log$=prottop&blast_rank=65&RID=AN96MXJW013","WP_289177762.1")
molecular chaperone HscA [Salmonella enterica]	Salmonella enterica	308	308	0.68	9e-100	41.04	439	=HYPERLINK("https://www.ncbi.nlm.nih.gov/protein/WP_275552616.1?report=genbank&log$=prottop&blast_rank=66&RID=AN96MXJW013","WP_275552616.1")
molecular chaperone HscA [Salmonella enterica]	Salmonella enterica	308	308	0.68	2e-99	41.23	437	=HYPERLINK("https://www.ncbi.nlm.nih.gov/protein/WP_275548645.1?report=genbank&log$=prottop&blast_rank=67&RID=AN96MXJW013","WP_275548645.1")
molecular chaperone HscA [Salmonella enterica]	Salmonella enterica	306	306	0.68	1e-98	41.1	436	=HYPERLINK("https://www.ncbi.nlm.nih.gov/protein/WP_263531547.1?report=genbank&log$=prottop&blast_rank=68&RID=AN96MXJW013","WP_263531547.1")
molecular chaperone HscC [Salmonella]	Salmonella	284	284	0.79	7e-89	35.08	559	=HYPERLINK("https://www.ncbi.nlm.nih.gov/protein/WP_000368035.1?report=genbank&log$=prottop&blast_rank=69&RID=AN96MXJW013","WP_000368035.1")
molecular chaperone HscC [Salmonella]	Salmonella	284	284	0.79	7e-89	35.08	559	=HYPERLINK("https://www.ncbi.nlm.nih.gov/protein/WP_000368034.1?report=genbank&log$=prottop&blast_rank=70&RID=AN96MXJW013","WP_000368034.1")
molecular chaperone HscC [Salmonella]	Salmonella	283	283	0.79	1e-88	35.08	559	=HYPERLINK("https://www.ncbi.nlm.nih.gov/protein/WP_001713999.1?report=genbank&log$=prottop&blast_rank=71&RID=AN96MXJW013","WP_001713999.1")
molecular chaperone HscC [Salmonella enterica]	Salmonella enterica	282	282	0.79	2e-88	35.08	559	=HYPERLINK("https://www.ncbi.nlm.nih.gov/protein/WP_000368020.1?report=genbank&log$=prottop&blast_rank=72&RID=AN96MXJW013","WP_000368020.1")
molecular chaperone HscC [Salmonella]	Salmonella	282	282	0.79	5e-88	34.88	559	=HYPERLINK("https://www.ncbi.nlm.nih.gov/protein/WP_020839483.1?report=genbank&log$=prottop&blast_rank=73&RID=AN96MXJW013","WP_020839483.1")
unnamed protein product [Escherichia coli]	Escherichia coli	277	277	0.79	2e-86	35.2	556	=HYPERLINK("https://www.ncbi.nlm.nih.gov/protein/WP_000367872.1?report=genbank&log$=prottop&blast_rank=74&RID=AN96MXJW013","WP_000367872.1")
molecular chaperone HscC [Enterobacteriaceae]	Enterobacteriaceae	276	276	0.79	4e-86	35.01	556	=HYPERLINK("https://www.ncbi.nlm.nih.gov/protein/WP_033815520.1?report=genbank&log$=prottop&blast_rank=75&RID=AN96MXJW013","WP_033815520.1")
molecular chaperone HscC [Escherichia coli]	Escherichia coli	276	276	0.79	5e-86	35.01	556	=HYPERLINK("https://www.ncbi.nlm.nih.gov/protein/WP_046834243.1?report=genbank&log$=prottop&blast_rank=76&RID=AN96MXJW013","WP_046834243.1")
molecular chaperone HscC [Escherichia coli]	Escherichia coli	276	276	0.79	6e-86	35.01	556	=HYPERLINK("https://www.ncbi.nlm.nih.gov/protein/WP_000367885.1?report=genbank&log$=prottop&blast_rank=77&RID=AN96MXJW013","WP_000367885.1")
molecular chaperone HscC [Escherichia coli]	Escherichia coli	276	276	0.79	8e-86	35.01	556	=HYPERLINK("https://www.ncbi.nlm.nih.gov/protein/WP_000367868.1?report=genbank&log$=prottop&blast_rank=78&RID=AN96MXJW013","WP_000367868.1")
molecular chaperone HscC [Escherichia coli]	Escherichia coli	276	276	0.79	8e-86	35.01	556	=HYPERLINK("https://www.ncbi.nlm.nih.gov/protein/WP_000367870.1?report=genbank&log$=prottop&blast_rank=79&RID=AN96MXJW013","WP_000367870.1")
molecular chaperone HscC [Enterobacteriaceae]	Enterobacteriaceae	276	276	0.79	9e-86	35.01	556	=HYPERLINK("https://www.ncbi.nlm.nih.gov/protein/WP_000367860.1?report=genbank&log$=prottop&blast_rank=80&RID=AN96MXJW013","WP_000367860.1")
molecular chaperone HscC [Escherichia coli]	Escherichia coli	274	274	0.79	4e-85	35.01	556	=HYPERLINK("https://www.ncbi.nlm.nih.gov/protein/WP_000367835.1?report=genbank&log$=prottop&blast_rank=81&RID=AN96MXJW013","WP_000367835.1")
molecular chaperone HscC [Escherichia coli]	Escherichia coli	274	274	0.79	6e-85	34.82	556	=HYPERLINK("https://www.ncbi.nlm.nih.gov/protein/WP_072643140.1?report=genbank&log$=prottop&blast_rank=82&RID=AN96MXJW013","WP_072643140.1")
molecular chaperone HscC [Escherichia coli]	Escherichia coli	272	272	0.79	2e-84	34.82	556	=HYPERLINK("https://www.ncbi.nlm.nih.gov/protein/WP_000367902.1?report=genbank&log$=prottop&blast_rank=83&RID=AN96MXJW013","WP_000367902.1")
molecular chaperone HscC [Klebsiella oxytoca]	Klebsiella oxytoca	262	262	0.79	2e-80	34.82	563	=HYPERLINK("https://www.ncbi.nlm.nih.gov/protein/WP_265784459.1?report=genbank&log$=prottop&blast_rank=84&RID=AN96MXJW013","WP_265784459.1")
molecular chaperone HscC [Klebsiella oxytoca]	Klebsiella oxytoca	256	256	0.79	3e-78	34.82	560	=HYPERLINK("https://www.ncbi.nlm.nih.gov/protein/WP_316424254.1?report=genbank&log$=prottop&blast_rank=85&RID=AN96MXJW013","WP_316424254.1")
Hsp70 family protein [Salmonella enterica]	Salmonella enterica	229	229	0.54	5e-70	38.81	357	=HYPERLINK("https://www.ncbi.nlm.nih.gov/protein/WP_246751080.1?report=genbank&log$=prottop&blast_rank=86&RID=AN96MXJW013","WP_246751080.1")
Hsp70 family protein [Salmonella enterica]	Salmonella enterica	187	187	0.39	3e-55	42.86	259	=HYPERLINK("https://www.ncbi.nlm.nih.gov/protein/WP_220445378.1?report=genbank&log$=prottop&blast_rank=87&RID=AN96MXJW013","WP_220445378.1")
Hsp70 family protein [Salmonella enterica]	Salmonella enterica	153	153	0.28	2e-42	44.57	254	=HYPERLINK("https://www.ncbi.nlm.nih.gov/protein/WP_220445201.1?report=genbank&log$=prottop&blast_rank=88&RID=AN96MXJW013","WP_220445201.1")
Hsp70 family protein [Salmonella enterica]	Salmonella enterica	98.9	98.9	0.14	4e-24	50	95	=HYPERLINK("https://www.ncbi.nlm.nih.gov/protein/WP_246751079.1?report=genbank&log$=prottop&blast_rank=89&RID=AN96MXJW013","WP_246751079.1")
Hsp70 family protein [Mycobacterium avium]	Mycobacterium avium	106	106	0.57	1e-23	28.39	505	=HYPERLINK("https://www.ncbi.nlm.nih.gov/protein/WP_003874916.1?report=genbank&log$=prottop&blast_rank=90&RID=AN96MXJW013","WP_003874916.1")
Hsp70 family protein [Mycobacterium avium]	Mycobacterium avium	83.4	83.4	0.36	5e-17	31.4	275	=HYPERLINK("https://www.ncbi.nlm.nih.gov/protein/WP_019684542.1?report=genbank&log$=prottop&blast_rank=91&RID=AN96MXJW013","WP_019684542.1")
Hsp70 family protein [Salmonella enterica]	Salmonella enterica	64.4	64.4	0.13	3e-11	40.22	164	=HYPERLINK("https://www.ncbi.nlm.nih.gov/protein/WP_246751078.1?report=genbank&log$=prottop&blast_rank=92&RID=AN96MXJW013","WP_246751078.1")
Hsp70 family protein [Mycobacterium]	Mycobacterium	64.1	64.1	0.3	1e-09	26.02	592	=HYPERLINK("https://www.ncbi.nlm.nih.gov/protein/WP_003899240.1?report=genbank&log$=prottop&blast_rank=93&RID=AN96MXJW013","WP_003899240.1")
Hsp70 family protein [Escherichia coli]	Escherichia coli	56.2	56.2	0.13	2e-08	37.5	153	=HYPERLINK("https://www.ncbi.nlm.nih.gov/protein/WP_163426601.1?report=genbank&log$=prottop&blast_rank=94&RID=AN96MXJW013","WP_163426601.1")
Hsp70 family protein [Salmonella enterica]	Salmonella enterica	53.8	53.8	0.13	4e-08	34.09	106	=HYPERLINK("https://www.ncbi.nlm.nih.gov/protein/WP_220445181.1?report=genbank&log$=prottop&blast_rank=95&RID=AN96MXJW013","WP_220445181.1")
Hsp70 family protein [Salmonella enterica]	Salmonella enterica	55.3	55.3	0.12	4e-08	38.37	158	=HYPERLINK("https://www.ncbi.nlm.nih.gov/protein/WP_000552239.1?report=genbank&log$=prottop&blast_rank=96&RID=AN96MXJW013","WP_000552239.1")
rod shape-determining protein [Clostridioides difficile]	Clostridioides difficile	55.6	55.6	0.48	3e-07	27.56	353	=HYPERLINK("https://www.ncbi.nlm.nih.gov/protein/WP_003428483.1?report=genbank&log$=prottop&blast_rank=97&RID=AN96MXJW013","WP_003428483.1")
Hsp70 family protein [Mycobacterium avium]	Mycobacterium avium	53.5	53.5	0.33	2e-06	25.79	651	=HYPERLINK("https://www.ncbi.nlm.nih.gov/protein/WP_003873921.1?report=genbank&log$=prottop&blast_rank=98&RID=AN96MXJW013","WP_003873921.1")
Hsp70 family protein [Mycobacterium avium]	Mycobacterium avium	53.5	53.5	0.33	3e-06	25.79	640	=HYPERLINK("https://www.ncbi.nlm.nih.gov/protein/WP_191086499.1?report=genbank&log$=prottop&blast_rank=99&RID=AN96MXJW013","WP_191086499.1")
Hsp70 family protein [Mycobacterium avium]	Mycobacterium avium	53.5	53.5	0.33	3e-06	25.79	653	=HYPERLINK("https://www.ncbi.nlm.nih.gov/protein/WP_010950113.1?report=genbank&log$=prottop&blast_rank=100&RID=AN96MXJW013","WP_010950113.1")
HSP70-blast tree

## Sheet:  psi blast HSP70-5th
HSP70-5th								HSP70-5th
Description(Sequences with E-value BETTER than threshold)	Scientific Name	Max Score	Total Score	Query Cover	E value	Per. ident	Acc. Len	Accession
Fe-S protein assembly chaperone HscA [Salmonella]	Salmonella	668	668	0.95	0	36.48	616	=HYPERLINK("https://www.ncbi.nlm.nih.gov/protein/WP_001196673.1?report=genbank&log$=prottop&blast_rank=1&RID=ANA9WXNV013","WP_001196673.1")
Fe-S protein assembly chaperone HscA [Salmonella]	Salmonella	668	668	0.95	0	36.48	616	=HYPERLINK("https://www.ncbi.nlm.nih.gov/protein/WP_001196669.1?report=genbank&log$=prottop&blast_rank=2&RID=ANA9WXNV013","WP_001196669.1")
Fe-S protein assembly chaperone HscA [Salmonella]	Salmonella	668	668	0.95	0	36.48	616	=HYPERLINK("https://www.ncbi.nlm.nih.gov/protein/WP_001196651.1?report=genbank&log$=prottop&blast_rank=3&RID=ANA9WXNV013","WP_001196651.1")
Fe-S protein assembly chaperone HscA [Salmonella]	Salmonella	667	667	0.95	0	36.48	616	=HYPERLINK("https://www.ncbi.nlm.nih.gov/protein/WP_051129127.1?report=genbank&log$=prottop&blast_rank=4&RID=ANA9WXNV013","WP_051129127.1")
Fe-S protein assembly chaperone HscA [Salmonella]	Salmonella	666	666	0.95	0	36.16	616	=HYPERLINK("https://www.ncbi.nlm.nih.gov/protein/WP_001196658.1?report=genbank&log$=prottop&blast_rank=5&RID=ANA9WXNV013","WP_001196658.1")
Fe-S protein assembly chaperone HscA [Salmonella enterica]	Salmonella enterica	664	664	0.95	0	36.48	617	=HYPERLINK("https://www.ncbi.nlm.nih.gov/protein/WP_119785129.1?report=genbank&log$=prottop&blast_rank=6&RID=ANA9WXNV013","WP_119785129.1")
Fe-S protein assembly chaperone HscA [Salmonella enterica]	Salmonella enterica	663	663	0.95	0	36.16	616	=HYPERLINK("https://www.ncbi.nlm.nih.gov/protein/WP_122127765.1?report=genbank&log$=prottop&blast_rank=7&RID=ANA9WXNV013","WP_122127765.1")
molecular chaperone DnaK [Yersinia]	Yersinia	658	658	0.96	0	48.64	635	=HYPERLINK("https://www.ncbi.nlm.nih.gov/protein/WP_011815538.1?report=genbank&log$=prottop&blast_rank=8&RID=ANA9WXNV013","WP_011815538.1")
molecular chaperone DnaK [Helicobacter pylori]	Helicobacter pylori	657	657	0.96	0	46.22	620	=HYPERLINK("https://www.ncbi.nlm.nih.gov/protein/WP_000520977.1?report=genbank&log$=prottop&blast_rank=9&RID=ANA9WXNV013","WP_000520977.1")
molecular chaperone DnaK [Campylobacter]	Campylobacter	656	656	0.95	0	46.83	623	=HYPERLINK("https://www.ncbi.nlm.nih.gov/protein/WP_002856760.1?report=genbank&log$=prottop&blast_rank=10&RID=ANA9WXNV013","WP_002856760.1")
molecular chaperone DnaK [Salmonella]	Salmonella	654	654	0.94	0	49.02	638	=HYPERLINK("https://www.ncbi.nlm.nih.gov/protein/WP_000516125.1?report=genbank&log$=prottop&blast_rank=11&RID=ANA9WXNV013","WP_000516125.1")
Fe-S protein assembly chaperone HscA [Escherichia coli]	Escherichia coli	653	653	0.95	0	36.81	616	=HYPERLINK("https://www.ncbi.nlm.nih.gov/protein/WP_171878205.1?report=genbank&log$=prottop&blast_rank=12&RID=ANA9WXNV013","WP_171878205.1")
Fe-S protein assembly chaperone HscA [Enterobacteriaceae]	Enterobacteriaceae	653	653	0.95	0	36.81	616	=HYPERLINK("https://www.ncbi.nlm.nih.gov/protein/WP_001196613.1?report=genbank&log$=prottop&blast_rank=13&RID=ANA9WXNV013","WP_001196613.1")
molecular chaperone DnaK [Salmonella]	Salmonella	653	653	0.94	0	49.02	638	=HYPERLINK("https://www.ncbi.nlm.nih.gov/protein/WP_000516126.1?report=genbank&log$=prottop&blast_rank=14&RID=ANA9WXNV013","WP_000516126.1")
Fe-S protein assembly chaperone HscA [Escherichia coli]	Escherichia coli	653	653	0.95	0	36.81	616	=HYPERLINK("https://www.ncbi.nlm.nih.gov/protein/WP_001196632.1?report=genbank&log$=prottop&blast_rank=15&RID=ANA9WXNV013","WP_001196632.1")
molecular chaperone DnaK [Salmonella]	Salmonella	653	653	0.94	0	49.02	638	=HYPERLINK("https://www.ncbi.nlm.nih.gov/protein/WP_000516128.1?report=genbank&log$=prottop&blast_rank=16&RID=ANA9WXNV013","WP_000516128.1")
Fe-S protein assembly chaperone HscA [Escherichia coli]	Escherichia coli	652	652	0.95	0	36.81	616	=HYPERLINK("https://www.ncbi.nlm.nih.gov/protein/WP_047623821.1?report=genbank&log$=prottop&blast_rank=17&RID=ANA9WXNV013","WP_047623821.1")
molecular chaperone DnaK [Mycobacterium]	Mycobacterium	652	652	0.98	0	45.62	625	=HYPERLINK("https://www.ncbi.nlm.nih.gov/protein/WP_003401814.1?report=genbank&log$=prottop&blast_rank=18&RID=ANA9WXNV013","WP_003401814.1")
molecular chaperone DnaK [Pseudomonadota]	Pseudomonadota	650	650	0.94	0	49.02	638	=HYPERLINK("https://www.ncbi.nlm.nih.gov/protein/WP_000516135.1?report=genbank&log$=prottop&blast_rank=19&RID=ANA9WXNV013","WP_000516135.1")
molecular chaperone DnaK [Salmonella enterica]	Salmonella enterica	649	649	0.94	0	49.02	638	=HYPERLINK("https://www.ncbi.nlm.nih.gov/protein/WP_122127937.1?report=genbank&log$=prottop&blast_rank=20&RID=ANA9WXNV013","WP_122127937.1")
molecular chaperone DnaK [Klebsiella oxytoca]	Klebsiella oxytoca	645	645	0.94	0	48.86	638	=HYPERLINK("https://www.ncbi.nlm.nih.gov/protein/WP_064349884.1?report=genbank&log$=prottop&blast_rank=21&RID=ANA9WXNV013","WP_064349884.1")
molecular chaperone DnaK [Klebsiella]	Klebsiella	644	644	0.94	0	48.7	638	=HYPERLINK("https://www.ncbi.nlm.nih.gov/protein/WP_004108401.1?report=genbank&log$=prottop&blast_rank=22&RID=ANA9WXNV013","WP_004108401.1")
molecular chaperone DnaK [Klebsiella oxytoca]	Klebsiella oxytoca	644	644	0.94	0	48.7	638	=HYPERLINK("https://www.ncbi.nlm.nih.gov/protein/WP_154679017.1?report=genbank&log$=prottop&blast_rank=23&RID=ANA9WXNV013","WP_154679017.1")
molecular chaperone DnaK [Klebsiella oxytoca]	Klebsiella oxytoca	643	643	0.94	0	48.7	638	=HYPERLINK("https://www.ncbi.nlm.nih.gov/protein/WP_123830136.1?report=genbank&log$=prottop&blast_rank=24&RID=ANA9WXNV013","WP_123830136.1")
molecular chaperone DnaK [Mycobacterium avium]	Mycobacterium avium	643	643	0.95	0	46.31	623	=HYPERLINK("https://www.ncbi.nlm.nih.gov/protein/WP_003873873.1?report=genbank&log$=prottop&blast_rank=25&RID=ANA9WXNV013","WP_003873873.1")
molecular chaperone DnaK [Klebsiella oxytoca]	Klebsiella oxytoca	642	642	0.94	0	48.7	638	=HYPERLINK("https://www.ncbi.nlm.nih.gov/protein/WP_064353173.1?report=genbank&log$=prottop&blast_rank=26&RID=ANA9WXNV013","WP_064353173.1")
molecular chaperone DnaK [Klebsiella oxytoca]	Klebsiella oxytoca	642	642	0.94	0	48.53	638	=HYPERLINK("https://www.ncbi.nlm.nih.gov/protein/WP_289180853.1?report=genbank&log$=prottop&blast_rank=27&RID=ANA9WXNV013","WP_289180853.1")
molecular chaperone DnaK [Enterobacteriaceae]	Enterobacteriaceae	641	641	0.94	0	48.37	638	=HYPERLINK("https://www.ncbi.nlm.nih.gov/protein/WP_123757576.1?report=genbank&log$=prottop&blast_rank=28&RID=ANA9WXNV013","WP_123757576.1")
molecular chaperone DnaK [Mycobacterium avium]	Mycobacterium avium	640	640	0.95	0	46.31	623	=HYPERLINK("https://www.ncbi.nlm.nih.gov/protein/WP_003879232.1?report=genbank&log$=prottop&blast_rank=29&RID=ANA9WXNV013","WP_003879232.1")
Fe-S protein assembly chaperone HscA [Klebsiella oxytoca]	Klebsiella oxytoca	639	639	0.95	0	36.81	616	=HYPERLINK("https://www.ncbi.nlm.nih.gov/protein/WP_202861762.1?report=genbank&log$=prottop&blast_rank=30&RID=ANA9WXNV013","WP_202861762.1")
molecular chaperone DnaK [Klebsiella oxytoca]	Klebsiella oxytoca	639	639	0.94	0	48.7	638	=HYPERLINK("https://www.ncbi.nlm.nih.gov/protein/WP_110272664.1?report=genbank&log$=prottop&blast_rank=31&RID=ANA9WXNV013","WP_110272664.1")
molecular chaperone DnaK [Mycobacterium avium]	Mycobacterium avium	637	637	0.95	0	46.31	623	=HYPERLINK("https://www.ncbi.nlm.nih.gov/protein/WP_123020359.1?report=genbank&log$=prottop&blast_rank=32&RID=ANA9WXNV013","WP_123020359.1")
Fe-S protein assembly chaperone HscA [Klebsiella oxytoca]	Klebsiella oxytoca	633	633	0.95	0	36.81	616	=HYPERLINK("https://www.ncbi.nlm.nih.gov/protein/WP_263616015.1?report=genbank&log$=prottop&blast_rank=33&RID=ANA9WXNV013","WP_263616015.1")
Fe-S protein assembly chaperone HscA [Klebsiella oxytoca]	Klebsiella oxytoca	632	632	0.95	0	36.64	616	=HYPERLINK("https://www.ncbi.nlm.nih.gov/protein/WP_195440466.1?report=genbank&log$=prottop&blast_rank=34&RID=ANA9WXNV013","WP_195440466.1")
Fe-S protein assembly chaperone HscA [Klebsiella oxytoca]	Klebsiella oxytoca	632	632	0.95	0	36.64	616	=HYPERLINK("https://www.ncbi.nlm.nih.gov/protein/WP_196550199.1?report=genbank&log$=prottop&blast_rank=35&RID=ANA9WXNV013","WP_196550199.1")
Fe-S protein assembly chaperone HscA [Klebsiella oxytoca]	Klebsiella oxytoca	632	632	0.95	0	36.81	616	=HYPERLINK("https://www.ncbi.nlm.nih.gov/protein/WP_341545015.1?report=genbank&log$=prottop&blast_rank=36&RID=ANA9WXNV013","WP_341545015.1")
Fe-S protein assembly chaperone HscA [Klebsiella]	Klebsiella	632	632	0.95	0	36.64	616	=HYPERLINK("https://www.ncbi.nlm.nih.gov/protein/WP_004114424.1?report=genbank&log$=prottop&blast_rank=37&RID=ANA9WXNV013","WP_004114424.1")
Fe-S protein assembly chaperone HscA [Klebsiella]	Klebsiella	632	632	0.95	0	36.81	616	=HYPERLINK("https://www.ncbi.nlm.nih.gov/protein/WP_004104504.1?report=genbank&log$=prottop&blast_rank=38&RID=ANA9WXNV013","WP_004104504.1")
Fe-S protein assembly chaperone HscA [Klebsiella oxytoca]	Klebsiella oxytoca	632	632	0.95	0	36.64	616	=HYPERLINK("https://www.ncbi.nlm.nih.gov/protein/WP_224239206.1?report=genbank&log$=prottop&blast_rank=39&RID=ANA9WXNV013","WP_224239206.1")
Fe-S protein assembly chaperone HscA [Klebsiella oxytoca]	Klebsiella oxytoca	631	631	0.95	0	36.64	616	=HYPERLINK("https://www.ncbi.nlm.nih.gov/protein/WP_289178853.1?report=genbank&log$=prottop&blast_rank=40&RID=ANA9WXNV013","WP_289178853.1")
Fe-S protein assembly chaperone HscA [Klebsiella oxytoca]	Klebsiella oxytoca	631	631	0.95	0	36.64	616	=HYPERLINK("https://www.ncbi.nlm.nih.gov/protein/WP_049128317.1?report=genbank&log$=prottop&blast_rank=41&RID=ANA9WXNV013","WP_049128317.1")
Fe-S protein assembly chaperone HscA [Klebsiella oxytoca]	Klebsiella oxytoca	631	631	0.95	0	36.81	616	=HYPERLINK("https://www.ncbi.nlm.nih.gov/protein/WP_200784499.1?report=genbank&log$=prottop&blast_rank=42&RID=ANA9WXNV013","WP_200784499.1")
Fe-S protein assembly chaperone HscA [Klebsiella oxytoca]	Klebsiella oxytoca	631	631	0.95	0	36.81	616	=HYPERLINK("https://www.ncbi.nlm.nih.gov/protein/WP_224251692.1?report=genbank&log$=prottop&blast_rank=43&RID=ANA9WXNV013","WP_224251692.1")
Fe-S protein assembly chaperone HscA [Klebsiella oxytoca]	Klebsiella oxytoca	631	631	0.95	0	36.64	616	=HYPERLINK("https://www.ncbi.nlm.nih.gov/protein/WP_049591685.1?report=genbank&log$=prottop&blast_rank=44&RID=ANA9WXNV013","WP_049591685.1")
Fe-S protein assembly chaperone HscA [Klebsiella oxytoca]	Klebsiella oxytoca	631	631	0.95	0	36.81	616	=HYPERLINK("https://www.ncbi.nlm.nih.gov/protein/WP_154681524.1?report=genbank&log$=prottop&blast_rank=45&RID=ANA9WXNV013","WP_154681524.1")
Fe-S protein assembly chaperone HscA [Klebsiella oxytoca]	Klebsiella oxytoca	631	631	0.95	0	36.81	616	=HYPERLINK("https://www.ncbi.nlm.nih.gov/protein/WP_289164333.1?report=genbank&log$=prottop&blast_rank=46&RID=ANA9WXNV013","WP_289164333.1")
Fe-S protein assembly chaperone HscA [Klebsiella oxytoca]	Klebsiella oxytoca	630	630	0.95	0	36.81	616	=HYPERLINK("https://www.ncbi.nlm.nih.gov/protein/WP_289160653.1?report=genbank&log$=prottop&blast_rank=47&RID=ANA9WXNV013","WP_289160653.1")
Fe-S protein assembly chaperone HscA [Klebsiella oxytoca]	Klebsiella oxytoca	630	630	0.95	0	36.64	616	=HYPERLINK("https://www.ncbi.nlm.nih.gov/protein/WP_154022960.1?report=genbank&log$=prottop&blast_rank=48&RID=ANA9WXNV013","WP_154022960.1")
Fe-S protein assembly chaperone HscA [Klebsiella oxytoca]	Klebsiella oxytoca	630	630	0.95	0	36.81	616	=HYPERLINK("https://www.ncbi.nlm.nih.gov/protein/WP_148405906.1?report=genbank&log$=prottop&blast_rank=49&RID=ANA9WXNV013","WP_148405906.1")
Fe-S protein assembly chaperone HscA [Klebsiella oxytoca]	Klebsiella oxytoca	623	623	0.95	0	37.79	616	=HYPERLINK("https://www.ncbi.nlm.nih.gov/protein/WP_110272095.1?report=genbank&log$=prottop&blast_rank=50&RID=ANA9WXNV013","WP_110272095.1")
Fe-S protein assembly chaperone HscA [Enterobacteriaceae]	Enterobacteriaceae	623	623	0.95	0	36.32	616	=HYPERLINK("https://www.ncbi.nlm.nih.gov/protein/WP_123755383.1?report=genbank&log$=prottop&blast_rank=51&RID=ANA9WXNV013","WP_123755383.1")
molecular chaperone DnaK [Clostridioides difficile]	Clostridioides difficile	620	620	0.95	0	46.83	615	=HYPERLINK("https://www.ncbi.nlm.nih.gov/protein/WP_003430934.1?report=genbank&log$=prottop&blast_rank=52&RID=ANA9WXNV013","WP_003430934.1")
Fe-S protein assembly chaperone HscA [Yersinia enterocolitica]	Yersinia enterocolitica	617	617	0.95	0	37.52	616	=HYPERLINK("https://www.ncbi.nlm.nih.gov/protein/WP_005172623.1?report=genbank&log$=prottop&blast_rank=53&RID=ANA9WXNV013","WP_005172623.1")
Fe-S protein assembly chaperone HscA [Klebsiella oxytoca]	Klebsiella oxytoca	616	616	0.95	0	36.64	616	=HYPERLINK("https://www.ncbi.nlm.nih.gov/protein/WP_204724232.1?report=genbank&log$=prottop&blast_rank=54&RID=ANA9WXNV013","WP_204724232.1")
molecular chaperone DnaK [Streptococcus pneumoniae]	Streptococcus pneumoniae	606	606	0.94	0	45.26	607	=HYPERLINK("https://www.ncbi.nlm.nih.gov/protein/WP_000034662.1?report=genbank&log$=prottop&blast_rank=55&RID=ANA9WXNV013","WP_000034662.1")
molecular chaperone HscC [Salmonella]	Salmonella	577	577	0.92	0	30.25	559	=HYPERLINK("https://www.ncbi.nlm.nih.gov/protein/WP_000368035.1?report=genbank&log$=prottop&blast_rank=56&RID=ANA9WXNV013","WP_000368035.1")
molecular chaperone HscC [Salmonella]	Salmonella	576	576	0.92	0	30.08	559	=HYPERLINK("https://www.ncbi.nlm.nih.gov/protein/WP_001713999.1?report=genbank&log$=prottop&blast_rank=57&RID=ANA9WXNV013","WP_001713999.1")
molecular chaperone HscC [Salmonella]	Salmonella	576	576	0.92	0	30.08	559	=HYPERLINK("https://www.ncbi.nlm.nih.gov/protein/WP_000368034.1?report=genbank&log$=prottop&blast_rank=58&RID=ANA9WXNV013","WP_000368034.1")
molecular chaperone HscC [Escherichia coli]	Escherichia coli	576	576	0.92	0	31.04	556	=HYPERLINK("https://www.ncbi.nlm.nih.gov/protein/WP_046834243.1?report=genbank&log$=prottop&blast_rank=59&RID=ANA9WXNV013","WP_046834243.1")
molecular chaperone HscC [Salmonella]	Salmonella	575	575	0.92	0	30.08	559	=HYPERLINK("https://www.ncbi.nlm.nih.gov/protein/WP_020839483.1?report=genbank&log$=prottop&blast_rank=60&RID=ANA9WXNV013","WP_020839483.1")
molecular chaperone HscC [Escherichia coli]	Escherichia coli	575	575	0.92	0	31.04	556	=HYPERLINK("https://www.ncbi.nlm.nih.gov/protein/WP_000367870.1?report=genbank&log$=prottop&blast_rank=61&RID=ANA9WXNV013","WP_000367870.1")
molecular chaperone HscC [Escherichia coli]	Escherichia coli	575	575	0.92	0	31.04	556	=HYPERLINK("https://www.ncbi.nlm.nih.gov/protein/WP_000367885.1?report=genbank&log$=prottop&blast_rank=62&RID=ANA9WXNV013","WP_000367885.1")
molecular chaperone HscC [Escherichia coli]	Escherichia coli	575	575	0.92	0	31.04	556	=HYPERLINK("https://www.ncbi.nlm.nih.gov/protein/WP_000367868.1?report=genbank&log$=prottop&blast_rank=63&RID=ANA9WXNV013","WP_000367868.1")
unnamed protein product [Escherichia coli]	Escherichia coli	575	575	0.92	0	31.21	556	=HYPERLINK("https://www.ncbi.nlm.nih.gov/protein/WP_000367872.1?report=genbank&log$=prottop&blast_rank=64&RID=ANA9WXNV013","WP_000367872.1")
molecular chaperone HscC [Escherichia coli]	Escherichia coli	574	574	0.92	0	30.87	556	=HYPERLINK("https://www.ncbi.nlm.nih.gov/protein/WP_072643140.1?report=genbank&log$=prottop&blast_rank=65&RID=ANA9WXNV013","WP_072643140.1")
molecular chaperone HscC [Enterobacteriaceae]	Enterobacteriaceae	574	574	0.92	0	31.04	556	=HYPERLINK("https://www.ncbi.nlm.nih.gov/protein/WP_033815520.1?report=genbank&log$=prottop&blast_rank=66&RID=ANA9WXNV013","WP_033815520.1")
molecular chaperone HscC [Enterobacteriaceae]	Enterobacteriaceae	572	572	0.92	0	31.21	556	=HYPERLINK("https://www.ncbi.nlm.nih.gov/protein/WP_000367860.1?report=genbank&log$=prottop&blast_rank=67&RID=ANA9WXNV013","WP_000367860.1")
molecular chaperone HscC [Escherichia coli]	Escherichia coli	572	572	0.92	0	31.04	556	=HYPERLINK("https://www.ncbi.nlm.nih.gov/protein/WP_000367835.1?report=genbank&log$=prottop&blast_rank=68&RID=ANA9WXNV013","WP_000367835.1")
molecular chaperone HscC [Salmonella enterica]	Salmonella enterica	572	572	0.92	0	30.08	559	=HYPERLINK("https://www.ncbi.nlm.nih.gov/protein/WP_000368020.1?report=genbank&log$=prottop&blast_rank=69&RID=ANA9WXNV013","WP_000368020.1")
molecular chaperone HscC [Escherichia coli]	Escherichia coli	571	571	0.92	0	30.87	556	=HYPERLINK("https://www.ncbi.nlm.nih.gov/protein/WP_000367902.1?report=genbank&log$=prottop&blast_rank=70&RID=ANA9WXNV013","WP_000367902.1")
molecular chaperone HscC [Klebsiella oxytoca]	Klebsiella oxytoca	569	569	0.91	0	30.13	563	=HYPERLINK("https://www.ncbi.nlm.nih.gov/protein/WP_265784459.1?report=genbank&log$=prottop&blast_rank=71&RID=ANA9WXNV013","WP_265784459.1")
molecular chaperone HscC [Klebsiella oxytoca]	Klebsiella oxytoca	568	568	0.91	0	35.5	566	=HYPERLINK("https://www.ncbi.nlm.nih.gov/protein/WP_110273565.1?report=genbank&log$=prottop&blast_rank=72&RID=ANA9WXNV013","WP_110273565.1")
molecular chaperone HscC [Klebsiella oxytoca]	Klebsiella oxytoca	562	562	0.91	0	30.13	560	=HYPERLINK("https://www.ncbi.nlm.nih.gov/protein/WP_316424254.1?report=genbank&log$=prottop&blast_rank=73&RID=ANA9WXNV013","WP_316424254.1")
molecular chaperone HscC [Klebsiella oxytoca]	Klebsiella oxytoca	559	559	0.92	0	34.44	566	=HYPERLINK("https://www.ncbi.nlm.nih.gov/protein/WP_105890127.1?report=genbank&log$=prottop&blast_rank=74&RID=ANA9WXNV013","WP_105890127.1")
molecular chaperone HscC [Klebsiella oxytoca]	Klebsiella oxytoca	556	556	0.92	0	34.27	566	=HYPERLINK("https://www.ncbi.nlm.nih.gov/protein/WP_204723530.1?report=genbank&log$=prottop&blast_rank=75&RID=ANA9WXNV013","WP_204723530.1")
molecular chaperone HscC [Klebsiella oxytoca]	Klebsiella oxytoca	547	547	0.92	0	34.77	566	=HYPERLINK("https://www.ncbi.nlm.nih.gov/protein/WP_064344747.1?report=genbank&log$=prottop&blast_rank=76&RID=ANA9WXNV013","WP_064344747.1")
molecular chaperone HscC [Klebsiella oxytoca]	Klebsiella oxytoca	547	547	0.92	0	34.6	566	=HYPERLINK("https://www.ncbi.nlm.nih.gov/protein/WP_224299481.1?report=genbank&log$=prottop&blast_rank=77&RID=ANA9WXNV013","WP_224299481.1")
molecular chaperone HscC [Klebsiella]	Klebsiella	546	546	0.92	0	34.6	566	=HYPERLINK("https://www.ncbi.nlm.nih.gov/protein/WP_004101301.1?report=genbank&log$=prottop&blast_rank=78&RID=ANA9WXNV013","WP_004101301.1")
molecular chaperone HscC [Klebsiella oxytoca]	Klebsiella oxytoca	544	544	0.92	0	34.44	566	=HYPERLINK("https://www.ncbi.nlm.nih.gov/protein/WP_289177762.1?report=genbank&log$=prottop&blast_rank=79&RID=ANA9WXNV013","WP_289177762.1")
Fe-S protein assembly chaperone HscA [Salmonella enterica]	Salmonella enterica	543	543	0.74	0	40.34	475	=HYPERLINK("https://www.ncbi.nlm.nih.gov/protein/WP_220442830.1?report=genbank&log$=prottop&blast_rank=80&RID=ANA9WXNV013","WP_220442830.1")
Fe-S protein assembly chaperone HscA [Escherichia coli]	Escherichia coli	531	531	0.73	0	39.2	465	=HYPERLINK("https://www.ncbi.nlm.nih.gov/protein/WP_134413792.1?report=genbank&log$=prottop&blast_rank=81&RID=ANA9WXNV013","WP_134413792.1")
molecular chaperone HscA [Salmonella enterica]	Salmonella enterica	523	523	0.71	0	40.26	461	=HYPERLINK("https://www.ncbi.nlm.nih.gov/protein/WP_001686429.1?report=genbank&log$=prottop&blast_rank=82&RID=ANA9WXNV013","WP_001686429.1")
molecular chaperone HscA [Salmonella enterica]	Salmonella enterica	487	487	0.68	8e-170	39.55	439	=HYPERLINK("https://www.ncbi.nlm.nih.gov/protein/WP_275552616.1?report=genbank&log$=prottop&blast_rank=83&RID=ANA9WXNV013","WP_275552616.1")
molecular chaperone HscA [Salmonella enterica]	Salmonella enterica	483	483	0.68	2e-168	39.73	437	=HYPERLINK("https://www.ncbi.nlm.nih.gov/protein/WP_275548645.1?report=genbank&log$=prottop&blast_rank=84&RID=ANA9WXNV013","WP_275548645.1")
molecular chaperone HscA [Salmonella enterica]	Salmonella enterica	482	482	0.68	1e-167	39.59	436	=HYPERLINK("https://www.ncbi.nlm.nih.gov/protein/WP_263531547.1?report=genbank&log$=prottop&blast_rank=85&RID=ANA9WXNV013","WP_263531547.1")
Hsp70 family protein [Salmonella enterica]	Salmonella enterica	374	374	0.55	2e-126	36.9	357	=HYPERLINK("https://www.ncbi.nlm.nih.gov/protein/WP_246751080.1?report=genbank&log$=prottop&blast_rank=86&RID=ANA9WXNV013","WP_246751080.1")
Hsp70 family protein [Salmonella enterica]	Salmonella enterica	291	291	0.38	4e-95	34.78	254	=HYPERLINK("https://www.ncbi.nlm.nih.gov/protein/WP_220445201.1?report=genbank&log$=prottop&blast_rank=87&RID=ANA9WXNV013","WP_220445201.1")
Hsp70 family protein [Salmonella enterica]	Salmonella enterica	275	275	0.42	8e-89	38.69	259	=HYPERLINK("https://www.ncbi.nlm.nih.gov/protein/WP_220445378.1?report=genbank&log$=prottop&blast_rank=88&RID=ANA9WXNV013","WP_220445378.1")
Hsp70 family protein [Mycobacterium avium]	Mycobacterium avium	274	274	0.57	9e-86	27.08	505	=HYPERLINK("https://www.ncbi.nlm.nih.gov/protein/WP_003874916.1?report=genbank&log$=prottop&blast_rank=89&RID=ANA9WXNV013","WP_003874916.1")
rod shape-determining protein [Helicobacter]	Helicobacter	243	243	0.57	1e-75	22.19	347	=HYPERLINK("https://www.ncbi.nlm.nih.gov/protein/WP_000577744.1?report=genbank&log$=prottop&blast_rank=90&RID=ANA9WXNV013","WP_000577744.1")
Hsp70 family protein [Mycobacterium avium]	Mycobacterium avium	243	243	0.45	2e-75	18.36	356	=HYPERLINK("https://www.ncbi.nlm.nih.gov/protein/WP_019728927.1?report=genbank&log$=prottop&blast_rank=91&RID=ANA9WXNV013","WP_019728927.1")
Hsp70 family protein [Mycobacterium avium]	Mycobacterium avium	251	251	0.45	2e-75	20.92	651	=HYPERLINK("https://www.ncbi.nlm.nih.gov/protein/WP_003873921.1?report=genbank&log$=prottop&blast_rank=92&RID=ANA9WXNV013","WP_003873921.1")
Hsp70 family protein [Mycobacterium avium]	Mycobacterium avium	244	244	0.45	3e-75	20.92	410	=HYPERLINK("https://www.ncbi.nlm.nih.gov/protein/WP_033714960.1?report=genbank&log$=prottop&blast_rank=93&RID=ANA9WXNV013","WP_033714960.1")
Hsp70 family protein [Mycobacterium avium]	Mycobacterium avium	250	250	0.45	3e-75	20.92	640	=HYPERLINK("https://www.ncbi.nlm.nih.gov/protein/WP_191086499.1?report=genbank&log$=prottop&blast_rank=94&RID=ANA9WXNV013","WP_191086499.1")
Hsp70 family protein [Mycobacterium avium]	Mycobacterium avium	242	242	0.45	4e-75	18.36	344	=HYPERLINK("https://www.ncbi.nlm.nih.gov/protein/WP_019698004.1?report=genbank&log$=prottop&blast_rank=95&RID=ANA9WXNV013","WP_019698004.1")
Hsp70 family protein [Mycobacterium avium]	Mycobacterium avium	250	250	0.45	5e-75	20.92	653	=HYPERLINK("https://www.ncbi.nlm.nih.gov/protein/WP_010950113.1?report=genbank&log$=prottop&blast_rank=96&RID=ANA9WXNV013","WP_010950113.1")
Hsp70 family protein [Mycobacterium avium]	Mycobacterium avium	245	245	0.45	5e-75	20.92	460	=HYPERLINK("https://www.ncbi.nlm.nih.gov/protein/WP_033706289.1?report=genbank&log$=prottop&blast_rank=97&RID=ANA9WXNV013","WP_033706289.1")
Hsp70 family protein [Mycobacterium avium]	Mycobacterium avium	245	245	0.45	5e-75	20.92	467	=HYPERLINK("https://www.ncbi.nlm.nih.gov/protein/WP_038853178.1?report=genbank&log$=prottop&blast_rank=98&RID=ANA9WXNV013","WP_038853178.1")
Hsp70 family protein [Mycobacterium avium]	Mycobacterium avium	242	242	0.45	6e-75	18.36	345	=HYPERLINK("https://www.ncbi.nlm.nih.gov/protein/WP_019696968.1?report=genbank&log$=prottop&blast_rank=99&RID=ANA9WXNV013","WP_019696968.1")
Hsp70 family protein [Mycobacterium avium]	Mycobacterium avium	244	244	0.45	9e-75	20.92	469	=HYPERLINK("https://www.ncbi.nlm.nih.gov/protein/WP_033708245.1?report=genbank&log$=prottop&blast_rank=100&RID=ANA9WXNV013","WP_033708245.1")
Hsp70 family protein [Mycobacterium avium]	Mycobacterium avium	244	244	0.45	9e-75	20.92	458	=HYPERLINK("https://www.ncbi.nlm.nih.gov/protein/WP_033720769.1?report=genbank&log$=prottop&blast_rank=101&RID=ANA9WXNV013","WP_033720769.1")
Hsp70 family protein [Mycobacterium avium]	Mycobacterium avium	241	241	0.45	9e-75	18.36	346	=HYPERLINK("https://www.ncbi.nlm.nih.gov/protein/WP_019694572.1?report=genbank&log$=prottop&blast_rank=102&RID=ANA9WXNV013","WP_019694572.1")
Hsp70 family protein [Mycobacterium avium]	Mycobacterium avium	244	244	0.45	1e-74	20.92	473	=HYPERLINK("https://www.ncbi.nlm.nih.gov/protein/WP_029411514.1?report=genbank&log$=prottop&blast_rank=103&RID=ANA9WXNV013","WP_029411514.1")
Hsp70 family protein [Mycobacterium avium]	Mycobacterium avium	244	244	0.45	1e-74	20.92	474	=HYPERLINK("https://www.ncbi.nlm.nih.gov/protein/WP_029411927.1?report=genbank&log$=prottop&blast_rank=104&RID=ANA9WXNV013","WP_029411927.1")
Hsp70 family protein [Mycobacterium avium]	Mycobacterium avium	244	244	0.45	2e-74	20.92	499	=HYPERLINK("https://www.ncbi.nlm.nih.gov/protein/WP_073578889.1?report=genbank&log$=prottop&blast_rank=105&RID=ANA9WXNV013","WP_073578889.1")
Hsp70 family protein [Mycobacterium avium]	Mycobacterium avium	244	244	0.45	3e-74	20.92	492	=HYPERLINK("https://www.ncbi.nlm.nih.gov/protein/WP_029411732.1?report=genbank&log$=prottop&blast_rank=106&RID=ANA9WXNV013","WP_029411732.1")
Hsp70 family protein [Mycobacterium avium]	Mycobacterium avium	244	244	0.45	3e-74	20.92	494	=HYPERLINK("https://www.ncbi.nlm.nih.gov/protein/WP_029245611.1?report=genbank&log$=prottop&blast_rank=107&RID=ANA9WXNV013","WP_029245611.1")
Hsp70 family protein [Mycobacterium avium]	Mycobacterium avium	244	244	0.45	3e-74	20.92	498	=HYPERLINK("https://www.ncbi.nlm.nih.gov/protein/WP_029245849.1?report=genbank&log$=prottop&blast_rank=108&RID=ANA9WXNV013","WP_029245849.1")
Hsp70 family protein [Mycobacterium avium]	Mycobacterium avium	244	244	0.45	4e-74	20.92	495	=HYPERLINK("https://www.ncbi.nlm.nih.gov/protein/WP_029245781.1?report=genbank&log$=prottop&blast_rank=109&RID=ANA9WXNV013","WP_029245781.1")
Hsp70 family protein [Mycobacterium avium]	Mycobacterium avium	244	244	0.45	4e-74	20.92	496	=HYPERLINK("https://www.ncbi.nlm.nih.gov/protein/WP_029245199.1?report=genbank&log$=prottop&blast_rank=110&RID=ANA9WXNV013","WP_029245199.1")
rod shape-determining protein MreB [Yersinia]	Yersinia	238	238	0.57	1e-73	20.26	347	=HYPERLINK("https://www.ncbi.nlm.nih.gov/protein/WP_002228205.1?report=genbank&log$=prottop&blast_rank=111&RID=ANA9WXNV013","WP_002228205.1")
Hsp70 family protein [Mycobacterium avium]	Mycobacterium avium	240	240	0.45	5e-73	18.36	468	=HYPERLINK("https://www.ncbi.nlm.nih.gov/protein/WP_019685088.1?report=genbank&log$=prottop&blast_rank=112&RID=ANA9WXNV013","WP_019685088.1")
Hsp70 family protein [Mycobacterium avium]	Mycobacterium avium	240	240	0.45	5e-73	18.36	469	=HYPERLINK("https://www.ncbi.nlm.nih.gov/protein/WP_019699392.1?report=genbank&log$=prottop&blast_rank=113&RID=ANA9WXNV013","WP_019699392.1")
rod shape-determining protein MreB [Enterobacterales]	Enterobacterales	236	236	0.57	1e-72	20.26	347	=HYPERLINK("https://www.ncbi.nlm.nih.gov/protein/WP_000913396.1?report=genbank&log$=prottop&blast_rank=114&RID=ANA9WXNV013","WP_000913396.1")
rod shape-determining protein MreB [Escherichia coli]	Escherichia coli	236	236	0.57	1e-72	20.26	347	=HYPERLINK("https://www.ncbi.nlm.nih.gov/protein/WP_010904919.1?report=genbank&log$=prottop&blast_rank=115&RID=ANA9WXNV013","WP_010904919.1")
rod shape-determining protein MreB [Enterobacteriaceae]	Enterobacteriaceae	235	235	0.57	2e-72	20.26	347	=HYPERLINK("https://www.ncbi.nlm.nih.gov/protein/WP_046425859.1?report=genbank&log$=prottop&blast_rank=116&RID=ANA9WXNV013","WP_046425859.1")
rod shape-determining protein MreB [Enterobacteriaceae]	Enterobacteriaceae	235	235	0.57	2e-72	20.26	347	=HYPERLINK("https://www.ncbi.nlm.nih.gov/protein/WP_052987665.1?report=genbank&log$=prottop&blast_rank=117&RID=ANA9WXNV013","WP_052987665.1")
rod shape-determining protein MreB [Enterobacteriaceae]	Enterobacteriaceae	235	235	0.57	3e-72	20.26	347	=HYPERLINK("https://www.ncbi.nlm.nih.gov/protein/WP_002918653.1?report=genbank&log$=prottop&blast_rank=118&RID=ANA9WXNV013","WP_002918653.1")
rod shape-determining protein MreB [Enterobacteriaceae]	Enterobacteriaceae	234	234	0.57	3e-72	20.26	347	=HYPERLINK("https://www.ncbi.nlm.nih.gov/protein/WP_001359005.1?report=genbank&log$=prottop&blast_rank=119&RID=ANA9WXNV013","WP_001359005.1")
rod shape-determining protein MreB [Escherichia coli]	Escherichia coli	234	234	0.57	3e-72	20.53	347	=HYPERLINK("https://www.ncbi.nlm.nih.gov/protein/WP_057735769.1?report=genbank&log$=prottop&blast_rank=120&RID=ANA9WXNV013","WP_057735769.1")
rod shape-determining protein MreB [Enterobacteriaceae]	Enterobacteriaceae	234	234	0.57	3e-72	20	347	=HYPERLINK("https://www.ncbi.nlm.nih.gov/protein/WP_001478930.1?report=genbank&log$=prottop&blast_rank=121&RID=ANA9WXNV013","WP_001478930.1")
Hsp70 family protein [Mycobacterium avium]	Mycobacterium avium	240	240	0.45	5e-72	18.36	561	=HYPERLINK("https://www.ncbi.nlm.nih.gov/protein/WP_033707740.1?report=genbank&log$=prottop&blast_rank=122&RID=ANA9WXNV013","WP_033707740.1")
Hsp70 family protein [Mycobacterium avium]	Mycobacterium avium	240	240	0.45	5e-72	18.36	562	=HYPERLINK("https://www.ncbi.nlm.nih.gov/protein/WP_123020358.1?report=genbank&log$=prottop&blast_rank=123&RID=ANA9WXNV013","WP_123020358.1")
Hsp70 family protein [Mycobacterium avium]	Mycobacterium avium	240	240	0.45	5e-72	18.36	562	=HYPERLINK("https://www.ncbi.nlm.nih.gov/protein/WP_031351347.1?report=genbank&log$=prottop&blast_rank=124&RID=ANA9WXNV013","WP_031351347.1")
Hsp70 family protein [Mycobacterium avium]	Mycobacterium avium	240	240	0.45	5e-72	18.36	561	=HYPERLINK("https://www.ncbi.nlm.nih.gov/protein/WP_003873881.1?report=genbank&log$=prottop&blast_rank=125&RID=ANA9WXNV013","WP_003873881.1")
Hsp70 family protein [Mycobacterium avium]	Mycobacterium avium	239	239	0.45	7e-72	18.36	561	=HYPERLINK("https://www.ncbi.nlm.nih.gov/protein/WP_123766483.1?report=genbank&log$=prottop&blast_rank=126&RID=ANA9WXNV013","WP_123766483.1")
Hsp70 family protein [Mycobacterium avium]	Mycobacterium avium	239	239	0.45	7e-72	18.36	562	=HYPERLINK("https://www.ncbi.nlm.nih.gov/protein/WP_042632793.1?report=genbank&log$=prottop&blast_rank=127&RID=ANA9WXNV013","WP_042632793.1")
rod shape-determining protein MreB [Klebsiella oxytoca]	Klebsiella oxytoca	233	233	0.57	1e-71	20.26	347	=HYPERLINK("https://www.ncbi.nlm.nih.gov/protein/WP_224227674.1?report=genbank&log$=prottop&blast_rank=128&RID=ANA9WXNV013","WP_224227674.1")
rod shape-determining protein MreB [Escherichia coli]	Escherichia coli	233	233	0.57	1e-71	20.26	347	=HYPERLINK("https://www.ncbi.nlm.nih.gov/protein/WP_032310779.1?report=genbank&log$=prottop&blast_rank=129&RID=ANA9WXNV013","WP_032310779.1")
rod shape-determining protein MreB [Enterobacteriaceae]	Enterobacteriaceae	231	231	0.57	8e-71	20	347	=HYPERLINK("https://www.ncbi.nlm.nih.gov/protein/WP_052892120.1?report=genbank&log$=prottop&blast_rank=130&RID=ANA9WXNV013","WP_052892120.1")
Hsp70 family protein [Mycobacterium]	Mycobacterium	238	238	0.45	1e-70	18.41	620	=HYPERLINK("https://www.ncbi.nlm.nih.gov/protein/WP_003900119.1?report=genbank&log$=prottop&blast_rank=131&RID=ANA9WXNV013","WP_003900119.1")
Hsp70 family protein [Mycobacterium avium]	Mycobacterium avium	225	225	0.42	3e-69	18.31	302	=HYPERLINK("https://www.ncbi.nlm.nih.gov/protein/WP_019305612.1?report=genbank&log$=prottop&blast_rank=132&RID=ANA9WXNV013","WP_019305612.1")
rod shape-determining protein [Clostridioides difficile]	Clostridioides difficile	227	227	0.57	3e-69	22.37	353	=HYPERLINK("https://www.ncbi.nlm.nih.gov/protein/WP_003428483.1?report=genbank&log$=prottop&blast_rank=133&RID=ANA9WXNV013","WP_003428483.1")
Hsp70 family protein [Mycobacterium]	Mycobacterium	232	232	0.49	8e-69	20.12	592	=HYPERLINK("https://www.ncbi.nlm.nih.gov/protein/WP_003899240.1?report=genbank&log$=prottop&blast_rank=134&RID=ANA9WXNV013","WP_003899240.1")
molecular chaperone [Escherichia coli]	Escherichia coli	226	297	0.49	3e-68	21.92	404	=HYPERLINK("https://www.ncbi.nlm.nih.gov/protein/WP_107186404.1?report=genbank&log$=prottop&blast_rank=135&RID=ANA9WXNV013","WP_107186404.1")
rod shape-determining protein [Campylobacter]	Campylobacter	224	224	0.57	3e-68	21.32	346	=HYPERLINK("https://www.ncbi.nlm.nih.gov/protein/WP_002857495.1?report=genbank&log$=prottop&blast_rank=136&RID=ANA9WXNV013","WP_002857495.1")
molecular chaperone [Klebsiella oxytoca]	Klebsiella oxytoca	220	220	0.35	6e-68	21.48	256	=HYPERLINK("https://www.ncbi.nlm.nih.gov/protein/WP_133497574.1?report=genbank&log$=prottop&blast_rank=137&RID=ANA9WXNV013","WP_133497574.1")
molecular chaperone [Shigella dysenteriae]	Shigella dysenteriae	225	344	0.57	1e-67	21.92	450	=HYPERLINK("https://www.ncbi.nlm.nih.gov/protein/WP_000469698.1?report=genbank&log$=prottop&blast_rank=138&RID=ANA9WXNV013","WP_000469698.1")
Hsp70 family protein [Mycobacterium avium]	Mycobacterium avium	222	222	0.47	2e-67	16.41	348	=HYPERLINK("https://www.ncbi.nlm.nih.gov/protein/WP_033720903.1?report=genbank&log$=prottop&blast_rank=139&RID=ANA9WXNV013","WP_033720903.1")
Hsp70 family protein [Mycobacterium avium]	Mycobacterium avium	222	222	0.47	2e-67	16.41	355	=HYPERLINK("https://www.ncbi.nlm.nih.gov/protein/WP_029412094.1?report=genbank&log$=prottop&blast_rank=140&RID=ANA9WXNV013","WP_029412094.1")
Hsp70 family protein [Mycobacterium avium]	Mycobacterium avium	222	222	0.47	2e-67	16.41	359	=HYPERLINK("https://www.ncbi.nlm.nih.gov/protein/WP_031350839.1?report=genbank&log$=prottop&blast_rank=141&RID=ANA9WXNV013","WP_031350839.1")
Hsp70 family protein [Mycobacterium avium]	Mycobacterium avium	222	222	0.47	2e-67	16.41	360	=HYPERLINK("https://www.ncbi.nlm.nih.gov/protein/WP_033709827.1?report=genbank&log$=prottop&blast_rank=142&RID=ANA9WXNV013","WP_033709827.1")
Hsp70 family protein [Mycobacterium avium]	Mycobacterium avium	222	222	0.47	2e-67	16.41	363	=HYPERLINK("https://www.ncbi.nlm.nih.gov/protein/WP_029245601.1?report=genbank&log$=prottop&blast_rank=143&RID=ANA9WXNV013","WP_029245601.1")
molecular chaperone [Escherichia coli]	Escherichia coli	225	341	0.57	2e-67	21.92	450	=HYPERLINK("https://www.ncbi.nlm.nih.gov/protein/WP_000469689.1?report=genbank&log$=prottop&blast_rank=144&RID=ANA9WXNV013","WP_000469689.1")
Hsp70 family protein [Mycobacterium avium]	Mycobacterium avium	222	222	0.47	3e-67	16.41	367	=HYPERLINK("https://www.ncbi.nlm.nih.gov/protein/WP_073621277.1?report=genbank&log$=prottop&blast_rank=145&RID=ANA9WXNV013","WP_073621277.1")
Hsp70 family protein [Mycobacterium avium]	Mycobacterium avium	222	222	0.47	3e-67	16.41	368	=HYPERLINK("https://www.ncbi.nlm.nih.gov/protein/WP_073578934.1?report=genbank&log$=prottop&blast_rank=146&RID=ANA9WXNV013","WP_073578934.1")
molecular chaperone [Escherichia coli]	Escherichia coli	225	339	0.57	3e-67	21.92	450	=HYPERLINK("https://www.ncbi.nlm.nih.gov/protein/WP_000469691.1?report=genbank&log$=prottop&blast_rank=147&RID=ANA9WXNV013","WP_000469691.1")
molecular chaperone [Escherichia coli]	Escherichia coli	224	341	0.57	3e-67	21.92	450	=HYPERLINK("https://www.ncbi.nlm.nih.gov/protein/WP_000469694.1?report=genbank&log$=prottop&blast_rank=148&RID=ANA9WXNV013","WP_000469694.1")
Hsp70 family protein [Mycobacterium avium]	Mycobacterium avium	222	222	0.47	3e-67	16.41	358	=HYPERLINK("https://www.ncbi.nlm.nih.gov/protein/WP_029411105.1?report=genbank&log$=prottop&blast_rank=149&RID=ANA9WXNV013","WP_029411105.1")
Hsp70 family protein [Mycobacterium avium]	Mycobacterium avium	222	222	0.47	4e-67	16.41	358	=HYPERLINK("https://www.ncbi.nlm.nih.gov/protein/WP_033719807.1?report=genbank&log$=prottop&blast_rank=150&RID=ANA9WXNV013","WP_033719807.1")
molecular chaperone [Enterobacteriaceae]	Enterobacteriaceae	224	342	0.57	5e-67	21.92	450	=HYPERLINK("https://www.ncbi.nlm.nih.gov/protein/WP_000469709.1?report=genbank&log$=prottop&blast_rank=151&RID=ANA9WXNV013","WP_000469709.1")
molecular chaperone [Escherichia coli]	Escherichia coli	223	341	0.57	1e-66	21.92	450	=HYPERLINK("https://www.ncbi.nlm.nih.gov/protein/WP_000469713.1?report=genbank&log$=prottop&blast_rank=152&RID=ANA9WXNV013","WP_000469713.1")
molecular chaperone [Klebsiella oxytoca]	Klebsiella oxytoca	223	347	0.57	1e-66	21.54	450	=HYPERLINK("https://www.ncbi.nlm.nih.gov/protein/WP_064356063.1?report=genbank&log$=prottop&blast_rank=153&RID=ANA9WXNV013","WP_064356063.1")
molecular chaperone [Klebsiella oxytoca]	Klebsiella oxytoca	223	347	0.57	1e-66	21.54	450	=HYPERLINK("https://www.ncbi.nlm.nih.gov/protein/WP_142477830.1?report=genbank&log$=prottop&blast_rank=154&RID=ANA9WXNV013","WP_142477830.1")
Hsp70 family protein [Mycobacterium avium]	Mycobacterium avium	223	223	0.47	1e-66	16.41	466	=HYPERLINK("https://www.ncbi.nlm.nih.gov/protein/WP_191086409.1?report=genbank&log$=prottop&blast_rank=155&RID=ANA9WXNV013","WP_191086409.1")
molecular chaperone [Klebsiella oxytoca]	Klebsiella oxytoca	222	346	0.57	1e-66	21.54	450	=HYPERLINK("https://www.ncbi.nlm.nih.gov/protein/WP_064396245.1?report=genbank&log$=prottop&blast_rank=156&RID=ANA9WXNV013","WP_064396245.1")
molecular chaperone [Klebsiella oxytoca]	Klebsiella oxytoca	222	347	0.57	2e-66	21.54	450	=HYPERLINK("https://www.ncbi.nlm.nih.gov/protein/WP_160887803.1?report=genbank&log$=prottop&blast_rank=157&RID=ANA9WXNV013","WP_160887803.1")
molecular chaperone [Klebsiella]	Klebsiella	222	346	0.57	2e-66	21.54	450	=HYPERLINK("https://www.ncbi.nlm.nih.gov/protein/WP_196090511.1?report=genbank&log$=prottop&blast_rank=158&RID=ANA9WXNV013","WP_196090511.1")
molecular chaperone [Klebsiella oxytoca]	Klebsiella oxytoca	222	346	0.57	2e-66	21.54	450	=HYPERLINK("https://www.ncbi.nlm.nih.gov/protein/WP_200784751.1?report=genbank&log$=prottop&blast_rank=159&RID=ANA9WXNV013","WP_200784751.1")
molecular chaperone [Salmonella]	Salmonella	222	346	0.57	2e-66	21.54	450	=HYPERLINK("https://www.ncbi.nlm.nih.gov/protein/WP_000469629.1?report=genbank&log$=prottop&blast_rank=160&RID=ANA9WXNV013","WP_000469629.1")
molecular chaperone [Klebsiella oxytoca]	Klebsiella oxytoca	222	344	0.57	2e-66	21.54	450	=HYPERLINK("https://www.ncbi.nlm.nih.gov/protein/WP_264522552.1?report=genbank&log$=prottop&blast_rank=161&RID=ANA9WXNV013","WP_264522552.1")
molecular chaperone [Klebsiella oxytoca]	Klebsiella oxytoca	222	346	0.57	2e-66	21.15	450	=HYPERLINK("https://www.ncbi.nlm.nih.gov/protein/WP_224258581.1?report=genbank&log$=prottop&blast_rank=162&RID=ANA9WXNV013","WP_224258581.1")
molecular chaperone [Salmonella]	Salmonella	222	344	0.57	2e-66	21.54	450	=HYPERLINK("https://www.ncbi.nlm.nih.gov/protein/WP_023203957.1?report=genbank&log$=prottop&blast_rank=163&RID=ANA9WXNV013","WP_023203957.1")
molecular chaperone [Klebsiella oxytoca]	Klebsiella oxytoca	222	346	0.57	2e-66	21.54	450	=HYPERLINK("https://www.ncbi.nlm.nih.gov/protein/WP_053065036.1?report=genbank&log$=prottop&blast_rank=164&RID=ANA9WXNV013","WP_053065036.1")
molecular chaperone [Salmonella]	Salmonella	222	345	0.57	2e-66	21.54	450	=HYPERLINK("https://www.ncbi.nlm.nih.gov/protein/WP_020839227.1?report=genbank&log$=prottop&blast_rank=165&RID=ANA9WXNV013","WP_020839227.1")
molecular chaperone [Klebsiella]	Klebsiella	222	346	0.57	2e-66	21.54	450	=HYPERLINK("https://www.ncbi.nlm.nih.gov/protein/WP_024274463.1?report=genbank&log$=prottop&blast_rank=166&RID=ANA9WXNV013","WP_024274463.1")
molecular chaperone [Klebsiella oxytoca]	Klebsiella oxytoca	222	346	0.57	2e-66	21.54	450	=HYPERLINK("https://www.ncbi.nlm.nih.gov/protein/WP_195606014.1?report=genbank&log$=prottop&blast_rank=167&RID=ANA9WXNV013","WP_195606014.1")
molecular chaperone [Salmonella]	Salmonella	222	345	0.57	2e-66	21.54	450	=HYPERLINK("https://www.ncbi.nlm.nih.gov/protein/WP_023226701.1?report=genbank&log$=prottop&blast_rank=168&RID=ANA9WXNV013","WP_023226701.1")
molecular chaperone [Klebsiella oxytoca]	Klebsiella oxytoca	222	345	0.57	2e-66	21.54	450	=HYPERLINK("https://www.ncbi.nlm.nih.gov/protein/WP_032726408.1?report=genbank&log$=prottop&blast_rank=169&RID=ANA9WXNV013","WP_032726408.1")
molecular chaperone [Klebsiella oxytoca]	Klebsiella oxytoca	222	345	0.57	2e-66	21.54	450	=HYPERLINK("https://www.ncbi.nlm.nih.gov/protein/WP_109220929.1?report=genbank&log$=prottop&blast_rank=170&RID=ANA9WXNV013","WP_109220929.1")
molecular chaperone [Salmonella]	Salmonella	222	345	0.57	2e-66	21.54	450	=HYPERLINK("https://www.ncbi.nlm.nih.gov/protein/WP_000469628.1?report=genbank&log$=prottop&blast_rank=171&RID=ANA9WXNV013","WP_000469628.1")
rod shape-determining protein [Clostridioides difficile]	Clostridioides difficile	219	219	0.58	2e-66	20.73	339	=HYPERLINK("https://www.ncbi.nlm.nih.gov/protein/WP_003420729.1?report=genbank&log$=prottop&blast_rank=172&RID=ANA9WXNV013","WP_003420729.1")
molecular chaperone [Salmonella enterica]	Salmonella enterica	222	346	0.57	3e-66	21.54	450	=HYPERLINK("https://www.ncbi.nlm.nih.gov/protein/WP_055385091.1?report=genbank&log$=prottop&blast_rank=173&RID=ANA9WXNV013","WP_055385091.1")
molecular chaperone [Klebsiella oxytoca]	Klebsiella oxytoca	222	344	0.57	3e-66	21.54	450	=HYPERLINK("https://www.ncbi.nlm.nih.gov/protein/WP_230133588.1?report=genbank&log$=prottop&blast_rank=174&RID=ANA9WXNV013","WP_230133588.1")
molecular chaperone [Salmonella enterica]	Salmonella enterica	222	345	0.57	3e-66	21.54	450	=HYPERLINK("https://www.ncbi.nlm.nih.gov/protein/WP_055386942.1?report=genbank&log$=prottop&blast_rank=175&RID=ANA9WXNV013","WP_055386942.1")
molecular chaperone [Klebsiella oxytoca]	Klebsiella oxytoca	222	345	0.57	3e-66	21.54	450	=HYPERLINK("https://www.ncbi.nlm.nih.gov/protein/WP_049127530.1?report=genbank&log$=prottop&blast_rank=176&RID=ANA9WXNV013","WP_049127530.1")
molecular chaperone [Klebsiella oxytoca]	Klebsiella oxytoca	222	345	0.56	3e-66	21.54	450	=HYPERLINK("https://www.ncbi.nlm.nih.gov/protein/WP_265785243.1?report=genbank&log$=prottop&blast_rank=177&RID=ANA9WXNV013","WP_265785243.1")
molecular chaperone [Klebsiella oxytoca]	Klebsiella oxytoca	222	344	0.57	3e-66	21.54	450	=HYPERLINK("https://www.ncbi.nlm.nih.gov/protein/WP_221000348.1?report=genbank&log$=prottop&blast_rank=178&RID=ANA9WXNV013","WP_221000348.1")
molecular chaperone [Klebsiella oxytoca]	Klebsiella oxytoca	222	340	0.57	3e-66	21.54	450	=HYPERLINK("https://www.ncbi.nlm.nih.gov/protein/WP_163561164.1?report=genbank&log$=prottop&blast_rank=179&RID=ANA9WXNV013","WP_163561164.1")
molecular chaperone [Klebsiella oxytoca]	Klebsiella oxytoca	222	347	0.57	3e-66	21.54	450	=HYPERLINK("https://www.ncbi.nlm.nih.gov/protein/WP_202030146.1?report=genbank&log$=prottop&blast_rank=180&RID=ANA9WXNV013","WP_202030146.1")
molecular chaperone [Klebsiella oxytoca]	Klebsiella oxytoca	222	346	0.57	4e-66	21.54	450	=HYPERLINK("https://www.ncbi.nlm.nih.gov/protein/WP_142472510.1?report=genbank&log$=prottop&blast_rank=181&RID=ANA9WXNV013","WP_142472510.1")
molecular chaperone [Klebsiella oxytoca]	Klebsiella oxytoca	221	346	0.57	4e-66	21.54	450	=HYPERLINK("https://www.ncbi.nlm.nih.gov/protein/WP_016809221.1?report=genbank&log$=prottop&blast_rank=182&RID=ANA9WXNV013","WP_016809221.1")
molecular chaperone [Klebsiella]	Klebsiella	221	343	0.57	5e-66	21.15	450	=HYPERLINK("https://www.ncbi.nlm.nih.gov/protein/WP_110275491.1?report=genbank&log$=prottop&blast_rank=183&RID=ANA9WXNV013","WP_110275491.1")
molecular chaperone [Klebsiella oxytoca]	Klebsiella oxytoca	221	345	0.57	5e-66	21.54	450	=HYPERLINK("https://www.ncbi.nlm.nih.gov/protein/WP_123829792.1?report=genbank&log$=prottop&blast_rank=184&RID=ANA9WXNV013","WP_123829792.1")
molecular chaperone [Klebsiella oxytoca]	Klebsiella oxytoca	221	345	0.57	5e-66	21.54	450	=HYPERLINK("https://www.ncbi.nlm.nih.gov/protein/WP_224232190.1?report=genbank&log$=prottop&blast_rank=185&RID=ANA9WXNV013","WP_224232190.1")
molecular chaperone [Escherichia coli]	Escherichia coli	221	338	0.57	5e-66	21.54	450	=HYPERLINK("https://www.ncbi.nlm.nih.gov/protein/WP_231824978.1?report=genbank&log$=prottop&blast_rank=186&RID=ANA9WXNV013","WP_231824978.1")
molecular chaperone [Klebsiella oxytoca]	Klebsiella oxytoca	221	345	0.57	5e-66	21.15	450	=HYPERLINK("https://www.ncbi.nlm.nih.gov/protein/WP_064344255.1?report=genbank&log$=prottop&blast_rank=187&RID=ANA9WXNV013","WP_064344255.1")
molecular chaperone [Salmonella]	Salmonella	221	344	0.57	6e-66	21.54	450	=HYPERLINK("https://www.ncbi.nlm.nih.gov/protein/WP_000469615.1?report=genbank&log$=prottop&blast_rank=188&RID=ANA9WXNV013","WP_000469615.1")
Hsp70 family protein [Mycobacterium avium]	Mycobacterium avium	223	223	0.47	7e-66	16.41	550	=HYPERLINK("https://www.ncbi.nlm.nih.gov/protein/WP_042632912.1?report=genbank&log$=prottop&blast_rank=189&RID=ANA9WXNV013","WP_042632912.1")
molecular chaperone [Klebsiella oxytoca]	Klebsiella oxytoca	221	345	0.57	8e-66	21.15	450	=HYPERLINK("https://www.ncbi.nlm.nih.gov/protein/WP_163470821.1?report=genbank&log$=prottop&blast_rank=190&RID=ANA9WXNV013","WP_163470821.1")
molecular chaperone [Klebsiella oxytoca]	Klebsiella oxytoca	220	344	0.57	1e-65	21.54	450	=HYPERLINK("https://www.ncbi.nlm.nih.gov/protein/WP_265794470.1?report=genbank&log$=prottop&blast_rank=191&RID=ANA9WXNV013","WP_265794470.1")
Hsp70 family protein [Mycobacterium avium]	Mycobacterium avium	223	223	0.47	1e-65	16.41	555	=HYPERLINK("https://www.ncbi.nlm.nih.gov/protein/WP_094028873.1?report=genbank&log$=prottop&blast_rank=192&RID=ANA9WXNV013","WP_094028873.1")
Hsp70 family protein [Mycobacterium avium]	Mycobacterium avium	223	223	0.47	1e-65	16.41	555	=HYPERLINK("https://www.ncbi.nlm.nih.gov/protein/WP_003872385.1?report=genbank&log$=prottop&blast_rank=193&RID=ANA9WXNV013","WP_003872385.1")
molecular chaperone [Enterobacteriaceae]	Enterobacteriaceae	220	342	0.57	1e-65	21.15	450	=HYPERLINK("https://www.ncbi.nlm.nih.gov/protein/WP_123755065.1?report=genbank&log$=prottop&blast_rank=194&RID=ANA9WXNV013","WP_123755065.1")
molecular chaperone [Klebsiella oxytoca]	Klebsiella oxytoca	220	345	0.57	2e-65	21.15	450	=HYPERLINK("https://www.ncbi.nlm.nih.gov/protein/WP_154681198.1?report=genbank&log$=prottop&blast_rank=195&RID=ANA9WXNV013","WP_154681198.1")
molecular chaperone [Klebsiella oxytoca]	Klebsiella oxytoca	219	343	0.57	3e-65	21.15	450	=HYPERLINK("https://www.ncbi.nlm.nih.gov/protein/WP_289188491.1?report=genbank&log$=prottop&blast_rank=196&RID=ANA9WXNV013","WP_289188491.1")
molecular chaperone [Salmonella enterica]	Salmonella enterica	219	342	0.57	4e-65	21.15	450	=HYPERLINK("https://www.ncbi.nlm.nih.gov/protein/WP_343109691.1?report=genbank&log$=prottop&blast_rank=197&RID=ANA9WXNV013","WP_343109691.1")
molecular chaperone [Klebsiella oxytoca]	Klebsiella oxytoca	219	343	0.57	4e-65	21.15	450	=HYPERLINK("https://www.ncbi.nlm.nih.gov/protein/WP_210846103.1?report=genbank&log$=prottop&blast_rank=198&RID=ANA9WXNV013","WP_210846103.1")
Hsp70 family protein [Mycobacterium avium]	Mycobacterium avium	219	219	0.4	4e-65	21.74	476	=HYPERLINK("https://www.ncbi.nlm.nih.gov/protein/WP_236690067.1?report=genbank&log$=prottop&blast_rank=199&RID=ANA9WXNV013","WP_236690067.1")
molecular chaperone [Klebsiella oxytoca]	Klebsiella oxytoca	218	341	0.57	1e-64	21.54	450	=HYPERLINK("https://www.ncbi.nlm.nih.gov/protein/WP_196568090.1?report=genbank&log$=prottop&blast_rank=200&RID=ANA9WXNV013","WP_196568090.1")
Hsp70 family protein [Mycobacterium avium]	Mycobacterium avium	204	204	0.45	2e-61	26.73	275	=HYPERLINK("https://www.ncbi.nlm.nih.gov/protein/WP_019684542.1?report=genbank&log$=prottop&blast_rank=201&RID=ANA9WXNV013","WP_019684542.1")
molecular chaperone [Yersinia enterocolitica]	Yersinia enterocolitica	201	312	0.57	2e-58	20.77	450	=HYPERLINK("https://www.ncbi.nlm.nih.gov/protein/WP_011815808.1?report=genbank&log$=prottop&blast_rank=202&RID=ANA9WXNV013","WP_011815808.1")
molecular chaperone [Escherichia coli]	Escherichia coli	195	310	0.55	3e-56	20.33	434	=HYPERLINK("https://www.ncbi.nlm.nih.gov/protein/WP_001450640.1?report=genbank&log$=prottop&blast_rank=203&RID=ANA9WXNV013","WP_001450640.1")
Hsp70 family protein [Mycobacterium avium]	Mycobacterium avium	179	179	0.33	3e-52	19.44	225	=HYPERLINK("https://www.ncbi.nlm.nih.gov/protein/WP_019684940.1?report=genbank&log$=prottop&blast_rank=204&RID=ANA9WXNV013","WP_019684940.1")
Hsp70 family protein [Mycobacterium avium]	Mycobacterium avium	177	177	0.33	9e-52	19.44	233	=HYPERLINK("https://www.ncbi.nlm.nih.gov/protein/WP_019306441.1?report=genbank&log$=prottop&blast_rank=205&RID=ANA9WXNV013","WP_019306441.1")
Hsp70 family protein [Mycobacterium avium]	Mycobacterium avium	167	167	0.31	4e-48	20.3	206	=HYPERLINK("https://www.ncbi.nlm.nih.gov/protein/WP_019698314.1?report=genbank&log$=prottop&blast_rank=206&RID=ANA9WXNV013","WP_019698314.1")
Hsp70 family protein [Mycobacterium avium]	Mycobacterium avium	166	166	0.31	9e-48	20.1	206	=HYPERLINK("https://www.ncbi.nlm.nih.gov/protein/WP_019697554.1?report=genbank&log$=prottop&blast_rank=207&RID=ANA9WXNV013","WP_019697554.1")
Hsp70 family protein [Salmonella enterica]	Salmonella enterica	162	162	0.24	1e-46	26.71	164	=HYPERLINK("https://www.ncbi.nlm.nih.gov/protein/WP_246751078.1?report=genbank&log$=prottop&blast_rank=208&RID=ANA9WXNV013","WP_246751078.1")
Hsp70 family protein [Salmonella enterica]	Salmonella enterica	153	153	0.23	2e-43	25.16	158	=HYPERLINK("https://www.ncbi.nlm.nih.gov/protein/WP_000552239.1?report=genbank&log$=prottop&blast_rank=209&RID=ANA9WXNV013","WP_000552239.1")
Hsp70 family protein [Salmonella enterica]	Salmonella enterica	140	140	0.15	2e-39	49.48	95	=HYPERLINK("https://www.ncbi.nlm.nih.gov/protein/WP_246751079.1?report=genbank&log$=prottop&blast_rank=210&RID=ANA9WXNV013","WP_246751079.1")
Hsp70 family protein [Salmonella enterica]	Salmonella enterica	137	137	0.21	1e-37	23.45	148	=HYPERLINK("https://www.ncbi.nlm.nih.gov/protein/WP_191673982.1?report=genbank&log$=prottop&blast_rank=211&RID=ANA9WXNV013","WP_191673982.1")
Hsp70 family protein [Salmonella enterica]	Salmonella enterica	133	133	0.21	5e-36	22.54	145	=HYPERLINK("https://www.ncbi.nlm.nih.gov/protein/WP_220442845.1?report=genbank&log$=prottop&blast_rank=212&RID=ANA9WXNV013","WP_220442845.1")
Hsp70 family protein [Escherichia coli]	Escherichia coli	128	128	0.21	4e-34	28.78	153	=HYPERLINK("https://www.ncbi.nlm.nih.gov/protein/WP_163426601.1?report=genbank&log$=prottop&blast_rank=213&RID=ANA9WXNV013","WP_163426601.1")
Hsp70 family protein [Salmonella enterica]	Salmonella enterica	127	127	0.21	7e-34	21.58	142	=HYPERLINK("https://www.ncbi.nlm.nih.gov/protein/WP_191644902.1?report=genbank&log$=prottop&blast_rank=214&RID=ANA9WXNV013","WP_191644902.1")
Hsp70 family protein [Salmonella enterica]	Salmonella enterica	123	123	0.2	2e-32	20.59	139	=HYPERLINK("https://www.ncbi.nlm.nih.gov/protein/WP_183057669.1?report=genbank&log$=prottop&blast_rank=215&RID=ANA9WXNV013","WP_183057669.1")
molecular chaperone [Klebsiella oxytoca]	Klebsiella oxytoca	122	122	0.21	3e-31	20.74	237	=HYPERLINK("https://www.ncbi.nlm.nih.gov/protein/WP_133497936.1?report=genbank&log$=prottop&blast_rank=216&RID=ANA9WXNV013","WP_133497936.1")
molecular chaperone [Salmonella enterica]	Salmonella enterica	120	236	0.41	1e-29	21.9	336	=HYPERLINK("https://www.ncbi.nlm.nih.gov/protein/WP_220441171.1?report=genbank&log$=prottop&blast_rank=217&RID=ANA9WXNV013","WP_220441171.1")
Hsp70 family protein [Salmonella enterica]	Salmonella enterica	113	113	0.13	2e-29	32.95	106	=HYPERLINK("https://www.ncbi.nlm.nih.gov/protein/WP_220445181.1?report=genbank&log$=prottop&blast_rank=218&RID=ANA9WXNV013","WP_220445181.1")
Hsp70 family protein [Salmonella enterica]	Salmonella enterica	104	104	0.18	1e-25	16.26	126	=HYPERLINK("https://www.ncbi.nlm.nih.gov/protein/WP_191643583.1?report=genbank&log$=prottop&blast_rank=219&RID=ANA9WXNV013","WP_191643583.1")
Hsp70 family protein [Klebsiella oxytoca]	Klebsiella oxytoca	87.1	87.1	0.12	3e-20	30.49	76	=HYPERLINK("https://www.ncbi.nlm.nih.gov/protein/WP_285199672.1?report=genbank&log$=prottop&blast_rank=220&RID=ANA9WXNV013","WP_285199672.1")
Hsp70 family protein [Klebsiella oxytoca]	Klebsiella oxytoca	57.8	57.8	0.12	8e-10	20.69	80	=HYPERLINK("https://www.ncbi.nlm.nih.gov/protein/WP_319872094.1?report=genbank&log$=prottop&blast_rank=221&RID=ANA9WXNV013","WP_319872094.1")

## Sheet: psi blast HSP90
HSP90
Description(Sequences with E-value BETTER than threshold)	Scientific Name	Max Score	Total Score	Query Cover	E value	Per. ident	Acc. Len	Accession
molecular chaperone HtpG [Mycobacterium avium]	Mycobacterium avium	335	521	0.82	6e-107	41	644	WP_019684515.1
molecular chaperone HtpG [Mycobacterium avium]	Mycobacterium avium	334	521	0.87	1e-106	40.75	644	WP_010949465.1
molecular chaperone HtpG [Mycobacterium avium]	Mycobacterium avium	334	520	0.87	2e-106	41	644	WP_003872439.1
molecular chaperone HtpG [Mycobacterium]	Mycobacterium	316	499	0.82	1e-99	39	647	WP_003411855.1
molecular chaperone HtpG [Salmonella enterica]	Salmonella enterica	291	336	0.63	1e-91	37.74	466	WP_122030224.1
molecular chaperone HtpG [Salmonella enterica]	Salmonella enterica	291	336	0.63	1e-91	37.74	464	WP_122025324.1
molecular chaperone HtpG [Salmonella enterica]	Salmonella enterica	293	498	0.86	9e-91	37.97	624	WP_048668380.1
molecular chaperone HtpG [Salmonella enterica]	Salmonella enterica	292	498	0.86	1e-90	37.74	624	WP_001685784.1
molecular chaperone HtpG [Salmonella]	Salmonella	292	497	0.86	3e-90	37.74	624	WP_001682145.1
molecular chaperone HtpG [Salmonella]	Salmonella	291	497	0.86	4e-90	37.74	624	WP_001520210.1
molecular chaperone HtpG [Salmonella]	Salmonella	291	497	0.86	4e-90	37.74	624	WP_001523272.1
molecular chaperone HtpG [Salmonella]	Salmonella	291	497	0.86	5e-90	37.74	624	WP_023227343.1
molecular chaperone HtpG [Salmonella]	Salmonella	291	497	0.86	5e-90	37.74	624	WP_023204354.1
molecular chaperone HtpG [Escherichia coli]	Escherichia coli	290	498	0.86	8e-90	37.74	624	WP_032212821.1
unnamed protein product [Escherichia coli]	Escherichia coli	290	498	0.86	1e-89	38.12	624	WP_000678208.1
molecular chaperone HtpG [Enterobacteriaceae]	Enterobacteriaceae	289	497	0.86	2e-89	37.74	624	WP_000678201.1
molecular chaperone HtpG [Escherichia coli]	Escherichia coli	288	496	0.86	5e-89	37.74	624	WP_123178153.1
molecular chaperone HtpG [Yersinia]	Yersinia	288	499	0.84	7e-89	36.41	622	WP_005167717.1
molecular chaperone HtpG [Escherichia coli]	Escherichia coli	287	494	0.86	2e-88	37.5	624	WP_000678212.1
molecular chaperone HtpG [Klebsiella oxytoca]	Klebsiella oxytoca	286	490	0.85	2e-88	37.5	624	WP_174508258.1
molecular chaperone HtpG [Klebsiella oxytoca]	Klebsiella oxytoca	286	490	0.85	3e-88	37.02	624	WP_154679432.1
molecular chaperone HtpG [Klebsiella oxytoca]	Klebsiella oxytoca	285	489	0.85	7e-88	36.78	624	WP_110273690.1
molecular chaperone HtpG [Escherichia coli]	Escherichia coli	284	492	0.86	1e-87	37.5	624	WP_001508888.1
molecular chaperone HtpG [Klebsiella oxytoca]	Klebsiella oxytoca	284	487	0.85	3e-87	36.78	624	WP_224257622.1
molecular chaperone HtpG [Klebsiella oxytoca]	Klebsiella oxytoca	283	487	0.85	4e-87	36.78	624	WP_142471906.1
molecular chaperone HtpG [Klebsiella oxytoca]	Klebsiella oxytoca	283	486	0.85	4e-87	36.78	624	WP_210614642.1
molecular chaperone HtpG [Klebsiella]	Klebsiella	283	487	0.85	5e-87	36.78	624	WP_070557211.1
molecular chaperone HtpG [Klebsiella oxytoca]	Klebsiella oxytoca	283	487	0.85	5e-87	36.78	624	WP_125286463.1
molecular chaperone HtpG [Shigella dysenteriae]	Shigella dysenteriae	283	491	0.85	5e-87	37.65	624	WP_000678219.1
molecular chaperone HtpG [Klebsiella oxytoca]	Klebsiella oxytoca	283	486	0.85	5e-87	36.78	624	WP_265145367.1
molecular chaperone HtpG [Klebsiella]	Klebsiella	283	486	0.85	5e-87	36.78	624	WP_335269449.1
molecular chaperone HtpG [Klebsiella oxytoca]	Klebsiella oxytoca	283	485	0.85	5e-87	36.78	624	WP_338580440.1
molecular chaperone HtpG [Klebsiella]	Klebsiella	283	486	0.85	5e-87	36.78	624	WP_004099677.1
molecular chaperone HtpG [Klebsiella oxytoca]	Klebsiella oxytoca	282	486	0.85	1e-86	36.78	624	WP_265811134.1
molecular chaperone HtpG [Klebsiella oxytoca]	Klebsiella oxytoca	282	485	0.85	1e-86	36.78	624	WP_200784701.1
molecular chaperone HtpG [Klebsiella oxytoca]	Klebsiella oxytoca	281	485	0.85	2e-86	36.54	624	WP_049593448.1
molecular chaperone HtpG [Klebsiella oxytoca]	Klebsiella oxytoca	279	482	0.85	2e-85	36.54	624	WP_160885722.1
molecular chaperone HtpG [Salmonella enterica]	Salmonella enterica	252	457	0.65	8e-77	44.12	482	WP_122025255.1
molecular chaperone HtpG [Helicobacter pylori]	Helicobacter pylori	249	444	0.88	3e-74	36.43	621	WP_000070611.1
molecular chaperone HtpG [Campylobacter]	Campylobacter	218	408	0.83	1e-62	32.84	608	WP_011049730.1
molecular chaperone HtpG [Escherichia coli]	Escherichia coli	206	411	0.57	5e-60	47.25	423	WP_000678198.1
molecular chaperone HtpG [Clostridioides difficile]	Clostridioides difficile	212	212	0.78	6e-60	28.52	645	WP_003435963.1
HSP90-Blast tree
