# Supplementary material for: Immuno-informatics voyage through molecular mimicry of Heat Shock Proteins: Potential IBD immunopathogenesis
Source: PLoS One. 2025 Oct 16;20(10):e0333618. doi: 10.1371/journal.pone.0333618 (PMC12530574; doi:10.1371/journal.pone.0333618)
Supplement: S6 File — This file showcases different aspects of structural alignment between human HSPs and their bacterial counterparts. (XLSX) [file pone.0333618.s006.xlsx]

## Sheet: Structural aliynmant
HSP	human pdb	bacteria	bacteria pdb	Percent Identity between sequences	rmsd between pruned atom pairs (MatchMaker)	Overall RMSD (MatchAlign)	SDM (cutoff 5.0)	Q-score	seq alignment score	RCSB alignment rmsd	TM-score (from RCSB)
60	8g7lH	Mycobacterium tuberculosis (strain ATCC 25618 / H37Rv)	3rtkA	46.89	1.374	2.218	47.062	0.313	1402.9	3	0.75
60	8g7lJ	Mycobacterium tuberculosis (strain ATCC 25618 / H37Rv)	3rtkB	46.89	1.212	1.88	44.706	0.276	1404	3.76	0.71
70	7kw7C	Mycobacterium tuberculosis (strain ATCC 25618 / H37Rv)	6w6eI	48.8	0.996	1.394	27.528	0.53	1448.1	1.58	0.66
70	7kw7D	Mycobacterium tuberculosis (strain ATCC 25618 / H37Rv)	6w6eI	48.96	0.895	1.423	28.113	0.702	1412.9	1.61	0.88
90	7zubA	Campylobacter jejuni (strain RM1221)	AF-Q5HVP5-F1-model_v4	40.3	1.364	2.201	42.949	0.503	1449.6	2.61	0.9
