# Supplementary material for: Immuno-informatics voyage through molecular mimicry of Heat Shock Proteins: Potential IBD immunopathogenesis
Source: PLoS One. 2025 Oct 16;20(10):e0333618. doi: 10.1371/journal.pone.0333618 (PMC12530574; doi:10.1371/journal.pone.0333618)
Supplement: S7 File — The Excel file illustrates the characteristics of CTL epitopes related to HSPs. (XLSX) [file pone.0333618.s007.xlsx]

## Sheet: HSP 60
no	Peptide Sequence (Position) Net CTL-Net Tepi-IEDB	HLA Class I alleles* and supertypes**	Antigenicity VaxiJen v2.0 - Bacteria	Toxin Pred SVM Score	Prediction	Hydrophobicity	Steric hindrance	Sidebulk	Hydropathicity	Amphipathicity	Hydrophilicity	Net Hydrogen	Charge	pI	Mol wt
1	QLDVTTSEY (377)	A1, B62	1.4948	-1.07	Non-Toxin	-0.17	0.63	0.63	-0.67	0.28	0.01	0.89	-2	3.67	1055.23
2	TSDVEVNEK (409)	A1,	2.0067	-1.12	Non-Toxin	-0.34	0.67	0.67	-1.22	0.69	1.01	1	-2	4.14	1020.18
3	GADARALML (33)	A1,	1.3609	-1	Non-Toxin	-0.03	0.61	0.61	0.72	0.27	-0.04	0.56	0	6.19	917.21
4	KSIDLKDKY (82)	A1, A26, B58, B 58:01	1.3895	-1.09	Non-Toxin	-0.41	0.67	0.67	-1.39	1.22	1.04	1.11	1	8.76	1109.41
5	MQSSSEVGY (495)	A1, B62, B 35:01	0.8181	-0.76	Non-Toxin	-0.12	0.65	0.65	-0.56	0.28	-0.11	0.78	-1	4	987.17
6	ALLRCIPAL (443)	A2, A 02:02, B 08:01	0.6284	-0.51	Non-Toxin	0.11	0.55	0.55	1.77	0.27	-0.69	0.44	1	8.6	969.38
7	KLSDGVAVL (396)	A2, A 02:01, B39, B62	0.5609	-1.13	Non-Toxin	0.05	0.63	0.63	1.02	0.41	-0.09	0.44	0	6.19	901.2
8	KLNERLAKL (389)	A2, A 02:01	1.1244	-0.93	Non-Toxin	-0.38	0.62	0.62	-0.68	1.23	0.7	1.22	2	10.01	1084.46
9	SIQSIVPAL (253)	A2,	0.4342	-1.11	Non-Toxin	0.17	0.58	0.58	1.34	0.14	-0.73	0.44	0	5.88	927.24
10	AVDAVIAEL (147)	A2	0.752	-0.88	Non-Toxin	0.19	0.63	0.63	1.68	0.14	-0.23	0.22	-2	3.67	900.16
11	VLAPHLTRA (17)	A2, A 02:02	0.6394	-0.88	Non-Toxin	-0.03	0.49	0.49	0.6	0.43	-0.44	0.67	1.5	10.11	977.3
12	YISPYFINT (223)	A2,	1.1255	-0.83	Non-Toxin	0.11	0.63	0.63	0.29	0	-1.18	0.67	0	5.87	1117.39
13	LLADAVAVT (46)	A2, A02:01	0.497	-1.32	Non-Toxin	0.22	0.59	0.59	1.91	0	-0.61	0.22	-1	3.8	872.15
14	VLGGGCALL (437)	A2, A02:01	1.2042	-0.93	Non-Toxin	0.32	0.61	0.61	2.08	0	-0.93	0	0	5.85	802.14
15	RLAKLSDGV (393)	A2, A02:01	0.4167	-0.86	Non-Toxin	-0.2	0.62	0.62	0.06	0.68	0.41	0.89	1	9.1	958.25
16	ALMLQGVDL (38)	A2	0.8286	-1.24	Non-Toxin	0.15	0.63	0.63	1.32	0.14	-0.61	0.33	-1	3.8	959.31
17	MLAVDAVIA (145)	A2,	0.6856	-1.19	Non-Toxin	0.29	0.64	0.64	2.28	0	-0.71	0.11	-1	3.8	902.24
18	KIPAMTIAK (473)	A3, A03:01,	0.5242	-0.9	Non-Toxin	-0.03	0.61	0.61	0.49	0.82	-0.03	0.56	2	10.02	972.38
19	KVGEVIVTK (344)	A3, A03:01	0.5908	-1.57	Non-Toxin	-0.05	0.61	0.61	0.47	0.86	0.23	0.6	1	8.94	1100.52
20	MLLKGKGDK (356)	A3, A03:01	0.6697	-0.95	Non-Toxin	-0.26	0.67	0.67	-0.72	1.22	0.79	0.78	2	9.72	989.38
21	TVAKSIDLK (79)	A3, A 03:01	1.7561	-0.71	Non-Toxin	-0.15	0.63	0.63	0.17	0.82	0.37	0.78	1	8.94	974.29
22	AVAVTMGPK (50)	…. A3, A03:01	0.8918	-0.86	Non-Toxin	0.07	0.61	0.61	0.81	0.41	-0.3	0.33	1	9.11	873.2
23	KIGIEIIKR (462)	A3	0.4341	-0.63	Non-Toxin	-0.17	0.69	0.69	0.2	1.23	0.53	1	2	10.01	1069.5
24	KYKNIGAKL (89)	A24, C14:02	0.8389	-0.27	Non-Toxin	-0.25	0.66	0.66	-0.76	1.22	0.31	1	3	10.01	1034.4
25	GYDAMAGDF (502)	A24, C14:02	0.7242	-0.92	Non-Toxin	0.03	0.68	0.68	-0.09	0	-0.12	0.33	-2	3.57	946.11
26	EGMKFDRGY (215)	A26	0.7242	-0.74	Non-Toxin	-0.33	0.7	0.7	-1.42	0.82	0.66	1	0	6.42	1102.35
27	TTPEEIAQV (163)	A26	0.4122	-0.76	Non-Toxin	-0.09	0.6	0.6	-0.33	0.42	0.18	0.67	-2	3.8	987.2
28	IVLGGGCAL (436)	B7, B62	0.6985	-0.83	Non-Toxin	0.34	0.63	0.63	2.16	0	-0.93	0	0	5.85	802.14
29	MAIATGGAV (316)	B7, B35:01, B*51:01	0.5704	-1.11	Non-Toxin	0.27	0.63	0.63	1.61	0	-0.72	0.11	0	5.88	790.07
30	RLKVGLQVV (290)	B8, B62	1.0664	-1.31	Non-Toxin	-0.08	0.65	0.65	0.88	0.82	-0.21	0.89	2	11.01	1011.42
31	RAYAKDVKF (24)	B8, B27, B58, B62, B58:01	0.5912	-0.62	Non-Toxin	-0.33	0.66	0.66	-0.72	1.09	0.52	1.11	2	9.72	1097.39
32	QIEKRIQEI (366)	B8	0.5617	-1.2	Non-Toxin	-0.37	0.69	0.69	-0.99	1.24	0.78	1.33	0	6.49	1156.49
33	GRKGVITVK (194)	B27, B27:05	0.5692	-0.91	Non-Toxin	-0.22	0.67	0.67	-0.1	1.09	0.42	1	3	11.17	957.32
34	KRTLKIPAM (469)	B27, B27:05, B14:02	0.433	-1.03	Non-Toxin	-0.27	0.61	0.61	-0.29	1.09	0.36	1	3	11.17	1057.49
35	NRLKVGLQV (289)	B27, B27:05	0.9887	-1.17	Non-Toxin	-0.21	0.66	0.66	0.02	0.82	-0.02	1.11	2	11.01	1026.39
36	QKIGIEIIK (461)	B27	0.663	-0.79	Non-Toxin	-0.05	0.69	0.69	0.31	1.1	0.22	0.78	1	8.94	1041.45
37	KKDRVTDAL (417)	B39, B14:02	0.4895	-1.37	Non-Toxin	-0.47	0.65	0.65	-1.13	1.09	1.2	1.22	1	8.93	1045.32
38	GEALSTLVL (280)	B39, B44,	0.5431	-1.37	Non-Toxin	0.16	0.58	0.58	1.33	0.14	-0.5	0.33	-1	4	902.19
39	AEDVDGEAL (275)	B39, B44	2.1013	-0.77	Non-Toxin	-0.11	0.65	0.65	-0.31	0.28	0.86	0.44	-4	3.44	918.04
40	CEFQDAYVL (237)	B39, B44, B18:01	0.5316	-1.12	Non-Toxin	0	0.65	0.65	0.37	0.28	-0.38	0.56	-2	3.67	1087.33
41	LEDVQPHDL (334)	B39, B44	0.9467	-1.21	Non-Toxin	-0.18	0.56	0.56	-0.78	0.44	0.4	0.67	-2.5	4.03	1065.28
42	EKEKLNERL (386)	B39	1.2576	-1.28	Non-Toxin	-0.6	0.66	0.66	-2.08	1.51	1.62	1.44	0	6.57	1158.45
43	LDAAGVASL (530)	B39, B14:02	0.7525	-1.07	Non-Toxin	0.17	0.59	0.59	1.39	0	-0.37	0.22	-1	3.8	816.04
44	GEEGLTLNL (326)	B39, B44	2.1436	-1.1	Non-Toxin	-0.02	0.62	0.62	-0.07	0.28	0.04	0.56	-2	3.8	945.18
45	VVAVKAPGF (297)	B62, B58	0.5208	-1.15	Non-Toxin	0.19	0.62	0.62	1.46	0.41	-0.56	0.22	1	9.11	887.21
46	QSIVPALEI (255)	B58, B58:01	0.694	-0.83	Non-Toxin	0.13	0.6	0.6	1.04	0.28	-0.43	0.44	-1	4	969.28
47	LADAVAVTM (47)	B58, B58:01, B35:01, B51:01	0.5543	-1.03	Non-Toxin	0.19	0.62	0.62	1.7	0	-0.56	0.22	-1	3.8	890.18
48	TSKGQKCEF (231)	B58,	1.4193	-0.04	Non-Toxin	-0.35	0.64	0.64	-1.27	1.1	0.62	1	1	8.54	1027.28
49	NERLAKLSD (391)	B*18:01	0.524	-0.99	Non-Toxin	-0.42	0.63	0.63	-1.14	0.82	0.93	1.22	0	6.42	1045.28
50	CALLRCIPA (442)	B*14:02, B08:01	0.9704	-0.4	Non-Toxin	0.06	0.56	0.56	1.62	0.27	-0.6	0.44	1	8.39	959.35
51	TAEVVVTEI (541)	B*51:01	0.7175	-1.01	Non-Toxin	0.11	0.64	0.64	1.17	0.28	-0.18	0.44	-2	3.8	960.22
52	TPANEDQKI (455)	B*51:01	0.5539	-0.75	Non-Toxin	-0.34	0.63	0.63	-1.54	0.69	0.74	1	-1	4.38	1015.21
53	RGYISPYFI (221)	B*58:01 Immunomedicine Group	0.6499	-0.71	Non-Toxin	0.02	0.64	0.64	0.21	0.27	-0.82	0.78	1	8.93	1115.42
54	KTLNDELEI (205)	B*58:01	1.0419	-1.06	Non-Toxin	-0.23	0.65	0.65	-0.72	0.69	0.71	0.89	-2	4.14	1074.33
55	LAVDAVIAE (146)	B*35:01	0.9076	-0.89	Non-Toxin	0.19	0.63	0.63	1.68	0.14	-0.23	0.22	-2	3.67	900.16

## Sheet: HSP 70
no	Peptide Sequence (Position) Net CTL-Net Tepi-IEDB	HLA Class I alleles* and supertypes**	Antigenicity VaxiJen v2.0 - Bacteria	Toxin Pred SVM Score	Prediction	Hydrophobicity	Steric hindrance	Sidebulk	Hydropathicity	Amphipathicity	Hydrophilicity	Net Hydrogen	Charge	pI	Mol wt
1	QSDMKHWPF (84)	A1, B58	0.682	-0.45	Non-Toxin	-0.22	0.55	0.55	-1.41	0.71	-0.13	0.89	0.5	7.09	1175.45
2	ATDKSTGKA (490)	A1	1.7093	-0.74	Non-Toxin	-0.32	0.6	0.6	-1.14	0.82	0.83	0.89	1	8.94	878.06
3	LLDVAPLSL (393)	A1, A2, A02:01, B39	1.1651	-1.18	Non-Toxin	0.21	0.55	0.55	1.7	0	-0.66	0.22	-1	3.8	940.28
4	SSTQASLEI (276)	A1, B58, B58:01	1.4404	-1.11	Non-Toxin	-0.08	0.58	0.58	0	0.28	-0.04	0.78	-1	4	935.12
5	LLLLDVAPL (391)	A2, B62, A02:01, B08:01	1.0805	-1.12	Non-Toxin	0.29	0.55	0.55	2.21	0	-0.89	0.11	-1	3.8	966.37
6	AQIHDLVLV (329)	A2, A02:01	0.6305	-0.97	Non-Toxin	0.15	0.57	0.57	1.34	0.3	-0.69	0.44	-0.5	5.09	1007.34
7	ALESYAFNM (541)	A2	1.3369	-1	Non-Toxin	0.04	0.64	0.64	0.33	0.14	-0.6	0.56	-1	4	1045.29
8	AMTKDNNLL (448)	A2, B39	0.4888	-1.31	Non-Toxin	-0.19	0.65	0.65	-0.42	0.41	0.07	0.89	0	6.19	1019.31
9	ILNVTATDK (485)	A3, A03:01	0.578	-1.14	Non-Toxin	-0.09	0.63	0.63	0.22	0.41	-0.02	0.78	0	6.19	974.25
10	EISSMVLTK (118)	A3, A03:01	0.4692	-1.13	Non-Toxin	-0.04	0.63	0.63	0.52	0.55	-0.02	0.67	0	6.35	1007.34
11	RTACERAKR (264)	A3	1.9269	-0.21	Non-Toxin	-0.74	0.62	0.62	-1.72	1.37	1.4	1.78	3	10.77	1090.37
12	FFNGRDLNK (353)	A3	0.4694	-0.51	Non-Toxin	-0.33	0.69	0.69	-1.1	0.68	0.29	1.22	1	9.1	1110.36
13	ALRDAKLDK (320)	A3, A03:01	0.9946	-0.78	Non-Toxin	-0.43	0.63	0.63	-0.9	1.09	1.16	1.11	1	8.93	1029.32
14	VQRERVSAK (531)	A3, B62, A03:01, B14:02	1.1487	-0.96	Non-Toxin	-0.54	0.65	0.65	-1.17	1.23	1	1.56	2	10.84	1072.35
15	SYKGETKAF (106)….	A24, B62, C14:02	0.6099	-1.14	Non-Toxin	-0.25	0.63	0.63	-1.1	0.96	0.4	0.89	1	8.83	1030.26
16	AVITVPAYF (142)	A24, A26, B58, B58:01, B62	0.6749	-1.41	Non-Toxin	0.3	0.6	0.6	1.74	0	-1.22	0.22	0	5.88	980.29
17	TFDVSILTI (204)	A24 (Net CTL) (Immunomedicine Group)	1.3717	-1.29	Non-Toxin	0.2	0.63	0.63	1.57	0	-0.77	0.44	-1	3.8	1008.31
18	RTTPSYVAF (36)	A24, B7, B58, B62, B58:01	0.8986	-1.11	Non-Toxin	-0.11	0.58	0.58	-0.09	0.27	-0.48	0.89	1	9.1	1041.28
19	IFDLGGGTF (197)	A24	0.415	-1.13	Non-Toxin	0.23	0.66	0.66	0.94	0	-0.67	0.22	-1	3.8	926.17
20	SAKNALESY (537)	A26, B62	0.4239	-0.66	Non-Toxin	-0.2	0.61	0.61	-0.71	0.55	0.19	0.89	0	6.35	982.17
21	ETAGGVMTA (404)	A26	1.0627	-1.29	Non-Toxin	0.07	0.62	0.62	0.44	0.14	-0.18	0.33	-1	4	836.05
22	NAVITVPAY (141)	A26, B62, B35:01	0.4724	-1.26	Non-Toxin	0.16	0.61	0.61	1.04	0	-0.92	0.44	0	5.88	947.22
23	IGIDLGTTY (7)	A26, B58, B62, B35:01	0.9891	-0.77	Non-Toxin	0.14	0.65	0.65	0.64	0	-0.61	0.44	-1	3.8	952.21
24	DVAPLSLGL (395)	A26	0.7156	-1.07	Non-Toxin	0.17	0.57	0.57	1.23	0	-0.46	0.22	-1	3.8	884.17
25	DKPKVQVSY (99)	A26	0.8133	-0.86	Non-Toxin	-0.32	0.64	0.64	-1.12	0.95	0.47	1	1	8.83	1063.34
26	TAGGVMTAL (405)	B7, B39, B14:02, (CTLA Pred : B7:2 )	0.7877	-1.14	Non-Toxin	0.2	0.61	0.61	1.26	0	-0.71	0.22	0	5.88	820.1
27	KAQIHDLVL (328)	B7, B8, B58	0.73	-0.98	Non-Toxin	-0.04	0.57	0.57	0.44	0.71	-0.19	0.67	0.5	7.09	1036.38
28	KAAAIGIDL (3)	B7, B58, B58:01	1.3137	-1.12	Non-Toxin	0.12	0.62	0.62	1.16	0.41	-0.1	0.33	0	6.19	871.17
29	AAVQAAILM (373)	B7, B35:01	0.6076	-1.34	Non-Toxin	0.26	0.61	0.61	2.01	0.14	-0.91	0.22	0	5.88	887.23
30	YGAAVQAAI (371)	B8, B51:01	0.7166	-1.18	Non-Toxin	0.2	0.62	0.62	1.19	0.14	-0.82	0.33	0	5.88	863.1
31	MKHWPFQVI (87)	B8, B51:01	1.25	-0.78	Non-Toxin	0.03	0.57	0.57	0.03	0.71	-0.87	0.67	1.5	9.11	1185.59
32	DAAKNQVAL (53)	B8, B39, B35:01, B14:02, B35:03	0.5111	-0.91	Non-Toxin	-0.15	0.63	0.63	-0.11	0.55	0.18	0.78	0	6.19	929.16
33	KRNSTIPTK (415)	B27, B27:05	0.5971	-0.82	Non-Toxin	-0.51	0.61	0.61	-1.68	1.09	0.77	1.44	3	11.17	1044.34
34	RRLRTACER (261)	B27, B27:05	1.1263	-1.02	Non-Toxin	-0.78	0.62	0.62	-1.57	1.23	1.26	2	3	11.53	1160.47
35	KRTLSSSTQ (271)	B27	0.6034	-0.78	Non-Toxin	-0.46	0.58	0.58	-1.32	0.82	0.5	1.44	2	11.01	1007.23
36	LRTACERAK (263)	B27, B27:05, B14:02	1.5929	-0.42	Non-Toxin	-0.48	0.6	0.6	-0.8	1.09	0.87	1.33	2	9.55	1047.35
37	RQATKDAGV (155)	B27	0.9716	-1.37	Non-Toxin	-0.36	0.64	0.64	-0.97	0.82	0.7	1.11	1	9.1	945.16
38	ERVSAKNAL (534)	B39	0.9447	-1.05	Non-Toxin	-0.31	0.62	0.62	-0.51	0.82	0.58	1.11	1	9.1	987.24
39	SEADKKKVL (563)	B39, B44	0.5938	-1.04	Non-Toxin	-0.4	0.64	0.64	-1.08	1.36	1.28	1	1	8.83	1017.31
40	TGKGERNVL (188)	B39	1.3621	-1.11	Non-Toxin	-0.32	0.66	0.66	-0.99	0.82	0.61	1.11	1	9.1	973.23
41	FDIDANGIL (478)	B39, B44, B35:03	1.2047	-0.96	Non-Toxin	0.1	0.68	0.68	0.72	0	-0.24	0.44	-2	3.57	977.21
42	ERNVLIFDL (192)	B39, C06:02	0.6542	-1.47	Non-Toxin	-0.09	0.67	0.67	0.46	0.41	-0.02	0.89	-1	4.38	1118.43
43	FEELCSDLF (302)	B44, B18:01	0.4342	-0.45	Non-Toxin	0.01	0.64	0.64	0.49	0.28	-0.03	0.44	-3	3.58	1102.34
44	GEDFDNRLV (230)	B44	0.7041	-1.13	Non-Toxin	-0.29	0.69	0.69	-0.9	0.41	0.71	1	-2	4.03	1064.24
45	KSAVEDEGL (550)	B58, B58:01	0.568	-1.09	Non-Toxin	-0.2	0.64	0.64	-0.64	0.69	0.94	0.67	-2	4.14	947.13
46	KATAGDTHL (220)	B58, B58:01	1.6505	-0.77	Non-Toxin	-0.15	0.53	0.53	-0.56	0.57	0.21	0.67	0.5	7.09	913.12
47	LSSSTQASL (274)	B58, B58:01	0.6655	-0.94	Non-Toxin	-0.07	0.55	0.55	0.22	0.14	-0.34	0.78	0	5.88	893.08
48	TAAAIAYGL (177)	B58	0.408	-1.23	Non-Toxin	0.25	0.58	0.58	1.46	0	-0.92	0.22	0	5.88	850.1
49	QGNRTTPSY (33)	B58, B62	1.1964	-0.94	Non-Toxin	-0.4	0.61	0.61	-1.89	0.41	0.07	1.33	1	9.1	1023.19
50	ASLEIDSLF (280)	B58, B62, B58:01	0.8102	-1.04	Non-Toxin	0.09	0.61	0.61	0.9	0.14	-0.2	0.44	-2	3.67	994.23
51	INPDEAVAY (363)	B62	0.3784	-0.87	Non-Toxin	-0.03	0.63	0.63	-0.12	0.14	-0.04	0.56	-2	3.67	991.18
52	KNALESYAF (539)	B62	0.52	-0.81	Non-Toxin	-0.11	0.62	0.62	-0.31	0.55	-0.12	0.78	0	6.35	1042.27
53	GVPQIEVTF (470)	B62	0.7208	-1.4	Non-Toxin	0.11	0.64	0.64	0.67	0.28	-0.5	0.44	-1	4	989.27
54	FEGIDFYTS (288)	B*18:01	0.4697	-1.37	Non-Toxin	0.04	0.66	0.66	-0.01	0.14	-0.36	0.56	-2	3.67	1078.26
55	YEGERAMTK (443)	B*18:01	0.6055	-1.62	Non-Toxin	-0.4	0.66	0.66	-1.57	0.96	0.83	1.11	0	6.49	1084.33
56	FELSGIPPA (459)	B*18:01	0.4949	-0.82	Non-Toxin	0.14	0.56	0.56	0.56	0.14	-0.37	0.22	-1	4	930.19
57	DEFEHKRKE (590)	B*18:01	0.9571	-0.85	Non-Toxin	-0.7	0.62	0.62	-2.97	1.67	2	1.44	-0.5	5.54	1217.42
58	QNKRAVRRL (255)	B*14:02	0.761	-0.7	Non-Toxin	-0.71	0.66	0.66	-1.62	1.36	0.96	2	4	12.31	1140.48
59	EKALRDAKL (318)	B*14:02	0.6716	-0.75	Non-Toxin	-0.42	0.62	0.62	-0.9	1.23	1.16	1.11	1	8.93	1043.35
60	RAKRTLSSS (269)	B*14:02	0.6734	-0.38	Non-Toxin	-0.53	0.58	0.58	-1.16	0.95	0.8	1.56	3	12.01	1005.25
61	ERAKRTLSS (268)	B*14:02	0.6418	-0.76	Non-Toxin	-0.57	0.6	0.6	-1.46	1.09	1.1	1.56	2	10.84	1047.29
62	PRGVPQIEV (468)	C*06:02	0.451	-1.47	Non-Toxin	-0.14	0.62	0.62	-0.24	0.55	0.16	0.78	0	6.36	994.29
63	YAFNMKSAV (545)	C*06:02, B35:01, B51:01, B08:01 But not epitope based on Net Tepi	0.8379	-1.38	Non-Toxin	-0.01	0.65	0.65	0.33	0.41	-0.57	0.67	1	8.94	1030.32
64	SYAFNMKSA (544)	C14:02	1.2547	-1.35	Non-Toxin	-0.1	0.64	0.64	-0.22	0.41	-0.37	0.78	1	8.94	1018.26
65	AYGAAVQAA (370)	C14:02	0.9517	-1.18	Non-Toxin	0.14	0.6	0.6	0.89	0.14	-0.68	0.33	0	5.88	821.01
66	TYSDNQPGV (430)	C14:02	1.0478	-1.4	Non-Toxin	-0.2	0.63	0.63	-1.23	0.14	-0.06	0.89	-1	3.8	980.12
67	LYQGAGGPG (610)	C14:02	1.0843	-0.46	Non-Toxin	0.08	0.61	0.61	-0.27	0.14	-0.49	0.33	0	5.88	819.02
68	ARFEELCSD (300)	C*06:02	0.4172	-0.37	Non-Toxin	-0.28	0.63	0.63	-0.54	0.55	0.72	0.89	-2	4.14	1069.26
69	RAMTKDNNL (447)	B*08:01	0.635	-1.2	Non-Toxin	-0.44	0.67	0.67	-1.34	0.68	0.6	1.33	1	9.1	1062.33
70	KANKITITN (497)	B*58:01	0.7174	-1.1	Non-Toxin	-0.24	0.65	0.65	-0.6	0.82	0.17	1.11	2	10.02	1002.31
71	KSTGKANKI (493)	B*58:01	1.445	-0.68	Non-Toxin	-0.36	0.64	0.64	-1.2	1.22	0.76	1.11	3	10.31	946.24
72	IAGLNVLRI (164)	B*51:01	0.7511	-1.4	Non-Toxin	0.12	0.64	0.64	1.58	0.27	-0.67	0.67	1	10.11	968.35
73	VALNPQNTV (59)	B*51:01	0.5587	-0.71	Non-Toxin	-0.04	0.62	0.62	0.13	0.14	-0.57	0.78	0	5.88	955.21
74	QPGVLIQVY (435)	B35:01	0.8686	-1.67	Non-Toxin	0.12	0.64	0.64	0.71	0.28	-0.94	0.56	0	5.88	1016.35
75	LLLDVAPLS (392)	A*02:01	0.7529	-1.23	Non-Toxin	0.21	0.55	0.55	1.7	0	-0.66	0.22	-1	3.8	940.28
76	DLGGGTFDV	HLA-A*03:01, HLA-B*27:03,	1.563	-1.04	Non-Toxin	0.06	0.67	0.67	0.21	0	-0.02	0.33	-2	3.57	880.05

## Sheet: HSP 90
no	Peptide Sequence (Position) Net CTL-Net Tepi-IEDB	HLA Class I alleles* and supertypes**	Antigenicity VaxiJen v2.0 - Bacteria	Toxin Pred SVM Score	Prediction	Hydrophobicity	Steric hindrance	Sidebulk	Hydropathicity	Amphipathicity	Hydrophilicity	Net Hydrogen	Charge	pI	Mol wt
1	LMSLIINTF (29)	A1, A24, B8, B58., B62	0.9212	-1.01	Non-Toxin	0.26	0.64	0.64	1.81	0	-1.21	0.44	0	5.88	1051.45
2	HLKEDQTEY (189)	"B62, A1, A3, A26,	0.7815	-0.65	Non-Toxin	-0.42	0.58	0.58	-2.14	0.99	0.8	1.11	-1.5	4.66	1162.35
3	FSVEGQLEF (329)	B58, B*35:01, B*58:01, B*35:03, A1, A26, B62	0.8207	-1.1	Non-Toxin	0.03	0.65	0.65	0.21	0.42	-0.2	0.56	-2	3.8	1055.28
4	FGVGFYSAY (134)	B35:01, A26, B62	0.5569	-1.37	Non-Toxin	0.23	0.66	0.66	0.82	0	-1.26	0.33	0	5.87	1010.23
5	LQAGADISM (122)	B35:01, B62	1.0702	-0.76	Non-Toxin	0.06	0.63	0.63	0.62	0.14	-0.27	0.44	-1	3.8	905.16
6	FQAEIAQLM (22)	B35:01, C*06:02, B39, B62	0.4339	-1.14	Non-Toxin	0.07	0.64	0.64	0.68	0.42	-0.56	0.56	-1	4	1050.37
7	MSLIINTFY (30)	A1, A3, B58, B*58:01 , B*35:01, B62	0.8529	-1.19	Non-Toxin	0.2	0.66	0.66	1.24	0	-1.27	0.56	0	5.88	1101.46
8	RMIKLGLGI (690)	A2, B27, B62	0.78	-1.09	Non-Toxin	0.03	0.66	0.66	1.03	0.68	-0.28	0.67	2	11.01	1000.46
9	KQEEKKTKF (560)	B27, B62	1.6346	-0.45	Non-Toxin	-0.66	0.67	0.67	-2.67	2.05	1.7	1.44	2	9.55	1165.48
10	PQTHANRIY (681)	B62	0.7847	-1.35	Non-Toxin	-0.3	0.55	0.55	-1.33	0.57	-0.23	1.22	1.5	9.1	1099.34
11	ELIPEYLNF (376)	A26, B58, B62	0.6642	-1.29	Non-Toxin	0.05	0.63	0.63	0.17	0.28	-0.44	0.56	-2	3.8	1137.43
12	GQLEFRALL (333)	A2, B27, B39, B44, B62, HLA-B27:05 (Net Tepi)	1.0473	-1.18	Non-Toxin	-0.05	0.61	0.61	0.46	0.55	-0.24	0.78	0	6.36	1046.37
13	WESSAGGSF (162)	B*18:01, B44, B62	0.871	-0.27	Non-Toxin	0.02	0.59	0.59	-0.33	0.14	-0.28	0.56	-1	4	927.05
14	FIGYPITLF (213)	B62	0.589	-0.88	Non-Toxin	0.35	0.62	0.62	1.6	0	-1.46	0.22	0	5.88	1070.43
15	STYGWTANM (602)	A2, A26, B39, B62	1.3583	-0.55	Non-Toxin	-0.02	0.61	0.61	-0.51	0	-0.87	0.78	0	5.88	1030.24
16	QLEFRALLF (334)	A1, B62	1.688	-1.18	Non-Toxin	0	0.62	0.62	0.81	0.55	-0.52	0.78	0	6.36	1136.49
17	KENQKHIYY (485)	B*18:01, B62	0.4095	-1.02	Non-Toxin	-0.42	0.62	0.62	-2.18	1.26	0.28	1.33	1.5	8.77	1222.5
18	RMKENQKHI (483)	B62	0.5203	-0.97	Non-Toxin	-0.59	0.63	0.63	-2.18	1.53	0.98	1.56	2.5	10.01	1183.53
19	YTSASGDEM (466)	A1, B35:01, B58, B62	1.1173	-0.86	Non-Toxin	-0.15	0.63	0.63	-0.81	0.14	0.23	0.67	-2	3.67	960.09
20	ALLSSGFSL (670)	A2, A*02:01, , ,B62	0.5868	-0.6	Non-Toxin	0.2	0.56	0.56	1.47	0	-0.83	0.33	0	5.88	894.16
21	PDDITNEEY (301)	A1	0.7566	-0.8	Non-Toxin	-0.31	0.66	0.66	-1.84	0.28	0.86	0.89	-4	3.44	1095.2
22	VVDSEDLPL (388)	A1	0.4106	-0.96	Non-Toxin	-0.03	0.62	0.62	0.34	0.14	0.3	0.44	-3	3.5	986.21
23	VTSTYGWTA (600)	A1	1.0131	-0.95	Non-Toxin	0.06	0.58	0.58	0.06	0	-0.96	0.67	0	5.88	985.18
24	LRDNSTMGY (619)	A1, B27, C*06:02	0.8035	-0.4	Non-Toxin	-0.29	0.66	0.66	-1	0.27	0.08	1.11	0	6.19	1056.28
25	TADDTSAAV (704)	A1	1.0789	-0.99	Non-Toxin	-0.09	0.6	0.6	0.04	0	0.28	0.56	-2	3.57	849.95
26	LIPEYLNFI (377)	A2, A*02:01, A26, B*51:01	0.4314	-1.09	Non-Toxin	0.2	0.63	0.63	1.06	0.14	-0.98	0.44	-1	4	1121.48
27	HLAVKHFSV (323)	A2, A2:01, B*08:01, B8	1.4945	-0.93	Non-Toxin	0.03	0.48	0.48	0.63	0.73	-0.61	0.56	2	9.11	1037.36
28	QLMSLIINT (28)	A2, A02:01	0.3914	-1.09	Non-Toxin	0.11	0.64	0.64	1.11	0.14	-0.91	0.67	0	5.88	1032.41
29	SLKDYCTRM (476)	A2, A26, B*08:01	0.8704	-0.5	Non-Toxin	-0.35	0.65	0.65	-0.72	0.68	0.28	1.11	1	8.53	1116.43
30	IGYPITLFV (214)	A2, B*51:01	0.4924	-0.95	Non-Toxin	0.34	0.62	0.62	1.76	0	-1.34	0.22	0	5.88	1022.39
31	STMGYMAAK (623)	A3, A03:01, A26, C*14:02	0.5377	-0.53	Non-Toxin	-0.04	0.64	0.64	0.03	0.41	-0.33	0.56	1	8.94	959.26
32	GTIAKSGTK (108)	A3, A03:01	0.6555	-0.66	Non-Toxin	-0.17	0.61	0.61	-0.5	0.82	0.36	0.78	2	10.02	862.12
33	RIMKAQALR (612)	A3, A03:01	0.4117	-1.19	Non-Toxin	-0.37	0.64	0.64	-0.29	1.09	0.37	1.33	3	12.01	1086.49
34	QTHANRIYR (682)	A3, A03:01	0.7619	-1.3	Non-Toxin	-0.49	0.58	0.58	-1.66	0.84	0.1	1.67	2.5	10.84	1158.41
35	IWTRNPDDI (296)	A24	0.7043	-0.14	Non-Toxin	-0.25	0.64	0.64	-1.02	0.27	0.2	1.11	-1	4.21	1129.36
36	ETQTQDQPM (4)	A26	1.2273	-1.42	Non-Toxin	-0.4	0.63	0.63	-2.07	0.56	0.5	1.11	-2	3.67	1077.26
37	ETFAFQAEI (18)	A26	1.0383	-1.39	Non-Toxin	0.04	0.63	0.63	0.28	0.42	-0.22	0.56	-2	3.8	1055.27
38	ETKDQVANS (497)	A26	1.0716	-1.07	Non-Toxin	-0.38	0.65	0.65	-1.49	0.69	0.81	1.11	-1	4.38	991.14
39	VPRRAPFDL (343)	B7, B8, B 35:03	0.6208	-1.36	Non-Toxin	-0.27	0.59	0.59	-0.34	0.54	0.3	1	1	9.95	1070.37
40	EPMGRGTKV (178)	B7, B*51:01, B*08:01	0.8163	-1.04	Non-Toxin	-0.29	0.64	0.64	-0.99	0.82	0.64	0.89	1	9.1	974.27
41	RLRKHGLEV (510)	B7, B8, B 08:01	0.9971	-1.02	Non-Toxin	-0.43	0.57	0.57	-0.91	1.25	0.71	1.33	2.5	10.84	1107.46
42	KPIWTRNPD (294)	B7	1.7958	-0.17	Non-Toxin	-0.38	0.59	0.59	-1.74	0.68	0.4	1.22	1	9.1	1126.4
43	SVTKEGLEL (543)	B7	1.0163	-1.15	Non-Toxin	-0.11	0.62	0.62	-0.11	0.69	0.42	0.67	-1	4.54	975.24
44	SPCCIVTST (595)	B7	0.8221	1.01	Toxin	0.04	0.57	0.57	1.01	0	-0.61	0.44	0	5.82	910.18
45	MAAKKHLEI (628)	B8, B 08:01, B58, B 58:01, B 51:01	0.849 Net Tepi : No Epitope	-0.33	Non-Toxin	-0.13	0.57	0.57	-0.08	1.12	0.29	0.67	1.5	8.94	1040.42
46	EGQLEFRAL (332)	B8,	1.3941	-1.05	Non-Toxin	-0.18	0.63	0.63	-0.36	0.69	0.29	0.89	-1	4.54	1062.32
47	RKKKNNIKL (355)	B8, B27	1.6962	-1.13	Non-Toxin	-0.69	0.68	0.68	-2.09	1.9	1.31	1.78	5	11.34	1141.56
48	KDQVANSAF (499)	B8,	0.4338	-0.9	Non-Toxin	-0.2	0.65	0.65	-0.51	0.55	0.19	0.89	0	6.19	979.17
49	LRQKAEADK (646)	B27,	0.964	-0.52	Non-Toxin	-0.55	0.64	0.64	-1.71	1.37	1.38	1.33	1	8.93	1058.32
50	GRGTKVILH (181)	B27	0.8706	-1.05	Non-Toxin	-0.15	0.58	0.58	-0.07	0.84	0	0.89	2.5	11.01	980.32
51	THANRIYRM (683)	B*14:02, B39	0.4136	-1.4	Non-Toxin	-0.39	0.59	0.59	-1.06	0.71	-0.07	1.44	2.5	10.84	1161.47
52	EEEVETFAF (14)	B*18:01, B39, B44	0.9458	-0.75	Non-Toxin	-0.07	0.65	0.65	-0.34	0.56	0.51	0.56	-4	3.59	1100.26
53	ASGDEMVSL (469)	B39,	0.8048	-0.58	Non-Toxin	-0.01	0.63	0.63	0.3	0.14	0.17	0.44	-2	3.67	908.11
54	CEELIPEYL (374)	B44	0.7137	-0.57	Non-Toxin	-0.01	0.61	0.61	0.13	0.42	0.03	0.44	-3	3.68	1108.4
55	KEFEGKTLV (534)	B44	0.4218	-0.89	Non-Toxin	-0.2	0.65	0.65	-0.57	1.1	0.64	0.78	0	6.49	1050.35
56	LEFRALLFV (335)	B*18:01, B44	1.3529	-1.12	Non-Toxin	0.14	0.62	0.62	1.67	0.41	-0.71	0.56	0	6.36	1107.49
57	MEEEEVETF (12)	B*18:01, B44	0.5255	-0.7	Non-Toxin	-0.21	0.68	0.68	-1.03	0.71	1.03	0.67	-5	3.52	1142.32
58	LEINPDHSI (634)	B44	1.4039	-0.73	Non-Toxin	-0.08	0.56	0.56	-0.37	0.3	0.07	0.67	-1.5	4.36	1037.27
59	KESEDKPEI (250)	B44	1.2965	-0.77	Non-Toxin	-0.49	0.64	0.64	-2.19	1.24	1.83	1	-2	4.41	1074.27
60	IEPIDEYCV (522)	B44	0.5031	-0.3	Non-Toxin	0	0.66	0.66	0.26	0.28	0.07	0.44	-3	3.58	1080.34
61	LEVIYMIEP (516)	B44	0.599	-1.11	Non-Toxin	0.17	0.65	0.65	1	0.28	-0.5	0.33	-2	3.8	1106.48
62	KELHINLIP (74)	B44	1.6936	-0.79	Non-Toxin	-0.03	0.55	0.55	0.1	0.71	-0.17	0.67	0.5	7.1	1076.45
63	TSAAVTEEM (708)	B58, B 58:01	0.8355	-1.2	Non-Toxin	-0.06	0.61	0.61	0.06	0.28	0.19	0.56	-2	3.8	938.13
64	CIVTSTYGW (598)	B58, B 58:01	0.5966	-0.44	Non-Toxin	0.14	0.61	0.61	0.71	0	-1.17	0.56	0	5.84	1029.3
65	SSAGGSFTV (164)	B58	1.6602	-0.55	Non-Toxin	0.08	0.6	0.6	0.54	0	-0.44	0.44	0	5.88	811.96
66	WEDHLAVKH (320)	B*18:01	1.0455	-0.66	Non-Toxin	-0.17	0.49	0.49	-0.93	0.87	0.09	0.78	0	6.02	1134.39
67	MEALQAGAD (119)	B*18:01	0.6902	-0.89	Non-Toxin	-0.04	0.63	0.63	0.02	0.28	0.18	0.44	-2	3.67	905.11
68	FAFQAEIAQ (20)	B35:01	1.1395	-1.15	Non-Toxin	0.08	0.63	0.63	0.56	0.42	-0.54	0.56	-1	4	1024.26
69	DPQTHANRI (680)	B51:01	1.1919	-0.89	Non-Toxin	-0.39	0.55	0.55	-1.58	0.57	0.36	1.22	0.5	7.1	1051.25
70	EALQAGADI (120)	B51:01	0.6605	-0.79	Non-Toxin	0.02	0.62	0.62	0.31	0.28	0.12	0.44	-2	3.67	887.08
71	YRMIKLGLG (689)	B27:05, C06:02	0.4929	-1.11	Non-Toxin	-0.05	0.66	0.66	0.39	0.68	-0.33	0.78	2	10.01	1050.47
72	EKKTKFENL (563)	B08:01	0.5696	-0.76	Non-Toxin	-0.47	0.66	0.66	-1.81	1.51	1.17	1.22	1	8.84	1136.44
73	ENRKKKNNI (353)	B08:01	1.6692	-0.94	Non-Toxin	-0.76	0.71	0.71	-2.86	1.64	1.53	1.89	3	10.3	1143.44
74	IRYESLTDP (59)	C06:02	0.4145	-0.51	Non-Toxin	-0.26	0.61	0.61	-0.84	0.41	0.33	1	-1	4.38	1093.32
75	VRTDTGEPM (172)	C06:02	0.4037	-0.78	Non-Toxin	-0.29	0.63	0.63	-0.98	0.41	0.6	0.89	-1	4.38	1005.23
76	TRMKENQKH (482)	C06:02	0.769	-0.63	Non-Toxin	-0.69	0.61	0.61	-2.76	1.53	1.13	1.67	2.5	10.01	1171.47
77	PRRAPFDLF (344)	C06:02	0.6893	-1.23	Non-Toxin	-0.26	0.59	0.59	-0.5	0.54	0.19	1	1	9.95	1118.41
78	AQALRDNST (616)	B14:02	0.4402	-0.85	Non-Toxin	-0.36	0.61	0.61	-1.01	0.41	0.39	1.22	0	6.19	975.14
79	LRYYTSASG (463)	B14:02	0.7053	-0.93	Non-Toxin	-0.16	0.6	0.6	-0.47	0.27	-0.41	1	1	8.93	1017.22
80	YYTSASGDE (465)	C14:02	1.1827	-0.98	Non-Toxin	-0.18	0.63	0.63	-1.17	0.14	0.12	0.78	-2	3.67	992.07
81	RYYTSASGD (464)	C14:02	0.757	-0.78	Non-Toxin	-0.3	0.63	0.63	-1.28	0.27	0.12	1.11	0	6.18	1019.14
82	YYITGETKD (492)	C14:02	0.5414	-1.56	Non-Toxin	-0.21	0.66	0.66	-1.2	0.55	0.2	0.89	-1	4.38	1089.29
83	TYGWTANME (603)	C14:02	1.5405	-0.63	Non-Toxin	-0.06	0.63	0.63	-0.81	0.14	-0.57	0.78	-1	4	1072.28
84	QYAWESSAG (159)	C14:02	0.9667	-0.45	Non-Toxin	-0.09	0.59	0.59	-0.84	0.28	-0.32	0.78	-1	4	998.13
85	DYCTRMKEN (479)	C14:02	0.8775	-0.44	Non-Toxin	-0.52	0.69	0.69	-1.83	0.82	0.8	1.33	0	6.38	1159.41
86	EPIDEYCVQ (523)	B35:03	1.039	-0.33	Non-Toxin	-0.15	0.65	0.65	-0.63	0.42	0.29	0.67	-3	3.58	1095.31
87	DEYCVQQLK (526)	B18:01	0.7295	-0.48	Non-Toxin	-0.3	0.67	0.67	-0.97	0.83	0.31	1	-1	4.38	1125.39
88	EEVETFAFQ (15)	B18:01	0.8747	-1.12	Non-Toxin	-0.08	0.65	0.65	-0.34	0.56	0.2	0.67	-3	3.68	1099.28
