# Supplementary material for: Immuno-informatics voyage through molecular mimicry of Heat Shock Proteins: Potential IBD immunopathogenesis
Source: PLoS One. 2025 Oct 16;20(10):e0333618. doi: 10.1371/journal.pone.0333618 (PMC12530574; doi:10.1371/journal.pone.0333618)
Supplement: S8 File — After applying immunological filters, overlapping HTL and CTL epitopes of HSP 60 restricted by HLA alleles are identified in this file. Potential immunodominant overlapping HTL epitopes are found in sheet one, while HSP60-MHC-II non-overlapping HTL epitopes are located in sheet two. (XLSX) [file pone.0333618.s008.xlsx]

## Sheet: Overlap-CTL-HTL-IFN-Non Toxin E
HSP 60-overlapping HTL & CTL Epitopes
No. in CTL Table	Peptide Sequence (Position) Net CTL-Net Tepi-IEDB	HLA Class I Allele	Antigenicity VaxiJen-CTL	Peptide Sequence (Position) -HTL	HLA Class II Allele (Percentile Rank)											Antigenicity VaxiJen-HTL	IFN Epitope (SVM Score) HTL	Toxin Pred (SVM Score) HTL	Hydrophobicity	Steric hindrance	Sidebulk	Hydropathicity	Amphipathicity	Hydrophilicity	Net Hydrogen	Charge	pI	Mol wt
					Related					Not Related
					DQA1*05:01/DQB1*02:01	DRB3*:01:01	DRB1			DRB1
							03:01:00	04:01:00	13:01:00	01:01:00	07:01:00	11:01:00	12:01:00	13:02:00	15:01:00
3	GADARALML (33)	A1, (33)	1.3609	FGADARALMLQGVDL (32)			7.7									0.7256	POSITIVE (0.075671907)	Non-Toxin (-1.29)	0.01	0.64	0.64	0.66	0.25	-0.2	0.53	-1	4.21	1577.05
16	ALMLQGVDL (38)	A2(38)	0.8286															Non-Toxin ()
39	AEDVDGEAL (275)	B39, B44 (275)	2.1013	IIAEDVDGEALSTLV (273)	7.7											1.1003	POSITIVE (0.051567775)	Non-Toxin (-0.74)	0.08	0.63	0.63	0.85	0.17	0.05	0.4	-4	3.44	1544.94
3	GADARALML (33)	A1, (33)	1.3609	KFGADARALMLQGVD (31)			7.7									0.7756	POSITIVE (0.1496141)	Non-Toxin (-1.12)	-0.1	0.65	0.65	0.15	0.49	0.12	0.67	0	6.31	1592.06
39	AEDVDGEAL (275)	B39, B44 (275)	2.1013	KPLVIIAEDVDGEAL (269)	1.6											0.7893	POSITIVE (0.1308766)	Non-Toxin (-0.66)	0.03	0.63	0.63	0.58	0.41	0.25	0.4	-3	3.92	1582.05
10	AVDAVIAEL (147)	A2 (147)	0.752	LAVDAVIAELKKQSK (146)			5.7					7.7				0.4137	POSITIVE (0.43086198)	Non-Toxin (-0.97)	-0.13	0.63	0.63	0.19	0.9	0.37	0.73	1	8.83	1613.15
55	LAVDAVIAE (146)	B*35:01 (146)	0.9076
35	NRLKVGLQV (289)	B27, B27:05 (289)	0.9887	LSTLVLNRLKVGLQV (283)					4.9			4.3	3.45	8.8		0.4048	POSITIVE (0.7170008)	Non-Toxin (-1.49)	-0.01	0.62	0.62	0.95	0.49	-0.48	0.8	2	11.01	1653.29
31	RAYAKDVKF (24)	B8, B27, B58, B62, B58:01 (24)	0.5912	LTRAYAKDVKFGADA (22)		6										0.5065	POSITIVE (0.1505386)	Non-Toxin (-0.43)	-0.18	0.63	0.63	-0.25	0.65	0.3	0.8	1	8.83	1626.04
39	AEDVDGEAL (275)	B39, B44 (275)	2.1013	LVIIAEDVDGEALST (271)	2.7											1.1567	POSITIVE (0.26946051)	Non-Toxin (-0.67)	0.08	0.63	0.63	0.85	0.17	0.05	0.4	-4	3.44	1544.94
30	RLKVGLQVV (290)	B8, B62 (290)	1.0664	LVLNRLKVGLQVVAV (286)					4.9	6.8			4.9	8.8		0.4476	POSITIVE (0.7297462)	Non-Toxin (-1.44)	0.07	0.64	0.64	1.48	0.49	-0.59	0.67	2	11.01	1621.29
35	NRLKVGLQV (289)	B27, B27:05 (289)	0.9887
39	AEDVDGEAL (275)	B39, B44 (275)	2.1013	PLVIIAEDVDGEALS (270)	1.9											1.1713	POSITIVE (0.098807888)	Non-Toxin (-0.61)	0.08	0.62	0.62	0.79	0.17	0.07	0.33	-4	3.44	1540.95
13	LLADAVAVT (46)	A2, A02:01 (46)	0.497	QGVDLLADAVAVTMG (42)		4.2	6.8									0.4255	POSITIVE (0.11431643)	Non-Toxin (-1.43)	0.11	0.64	0.64	1.03	0.08	-0.34	0.33	-2	3.57	1459.9
47	LADAVAVTM (47)	B58, B58:01, B35:01, B51:01 (47)	0.5543
31	RAYAKDVKF (24)	B8, B27, B58, B62, B58:01 (24)	0.5912	RAYAKDVKFGADARA (24)		10										0.8387	POSITIVE (0.26801956)	Non-Toxin (-0.62)	-0.31	0.64	0.64	-0.63	0.82	0.61	1	2	9.72	1639.03
39	AEDVDGEAL (275)	B39, B44 (275)	2.1013	VIIAEDVDGEALSTL (272)	4.6											1.0012	POSITIVE (0.22092141)	Non-Toxin (-0.61)	0.08	0.63	0.63	0.85	0.17	0.05	0.4	-4	3.44	1544.94
3	GADARALML (33)	A1, (33)	1.3609	VKFGADARALMLQGV (30)		4.8	7.7									0.4592	POSITIVE (0.15052893)	Non-Toxin (-1.08)	-0.01	0.64	0.64	0.66	0.49	-0.18	0.6	1	9.1	1576.11
6	ALLRCIPAL (443)	A2, A 02:02, B 08:01 (443)	0.6284	GCALLRCIPALDSLT (441)						2.1						0.5342	POSITIVE (0.30673755)	Non-Toxin (-0.53)	0.04	0.58	0.58	1.12	0.16	-0.41	0.47	0	6.13	1546.09
50	CALLRCIPA (442)	B*14:02, B08:01 (442)	0.9704
6	ALLRCIPAL (443)	A2, A 02:02, B 08:01 (443)	0.6284	CALLRCIPALDSLTP (442)						3						0.5485	POSITIVE (0.033631322)	Non-Toxin (-0.65)	0.02	0.55	0.55	1.04	0.16	-0.41	0.47	0	6.13	1586.15
50	CALLRCIPA (442)	B*14:02, B08:01 (442)	0.9704
6	ALLRCIPAL (443)	A2, A 02:02, B 08:01 (443)	0.6284	GGCALLRCIPALDSL (440)						2.5						0.6779	POSITIVE (0.24764853)	Non-Toxin (-0.49)	0.06	0.59	0.59	1.14	0.16	-0.38	0.4	0	6.13	1502.04
50	CALLRCIPA (442)	B*14:02, B08:01 (442)	0.9704
6	ALLRCIPAL (443)	A2, A 02:02, B 08:01 (443)	0.6284	GGGCALLRCIPALDS (439)						5						1.3627	POSITIVE (0.31720605)	Non-Toxin (-0.45)	0.04	0.6	0.6	0.86	0.16	-0.26	0.4	0	6.13	1445.93
50	CALLRCIPA (442)	B*14:02, B08:01 (442)	0.9704
30	RLKVGLQVV (290)	B8, B62 (290)	1.0664	LNRLKVGLQVVAVKA (288)						6.8						0.6323	POSITIVE (0.6569807)	Non-Toxin (-1.46)	-0.06	0.64	0.64	0.81	0.74	-0.2	0.8	3	11.17	1608.24
35	NRLKVGLQV (289)	B27, B27:05 (289)	0.9887
30	RLKVGLQVV (290)	B8, B62 (290)	1.0664	NRLKVGLQVVAVKAP (289)						9.7						0.8368	POSITIVE (0.41415903)	Non-Toxin (-1.39)	-0.1	0.63	0.63	0.45	0.74	-0.08	0.8	3	11.17	1592.19
35	NRLKVGLQV (289)	B27, B27:05 (289)	0.9887
30	RLKVGLQVV (290)	B8, B62 (290)	1.0664	VLNRLKVGLQVVAVK (287)						6.8			8.2			0.4893	POSITIVE (0.73615133)	Non-Toxin (-1.45)	-0.04	0.65	0.65	0.97	0.74	-0.27	0.8	3	11.17	1636.3
35	NRLKVGLQV (289)	B27, B27:05 (289)	0.9887

## Sheet: Selected Not Overlap HTL
HSP60- MHC-II Alleles-Non-Overlapping HTL Epitopes
Order	Peptide Sequence (Position) -HTL	HLA Class II Allele (Percentile Rank)											Antigenicity VaxiJen-HTL	IFN Epitope (SVM Score)	Toxin Pred (SVM Score)	Hydrophobicity	Steric hindrance	Sidebulk	Hydropathicity	Amphipathicity	Hydrophilicity	Net Hydrogen	Charge	pI	Mol wt
		Related					Not Related
		DQA1*05:01/DQB1*02:01	DRB3*:01:01	DRB1			DRB1
				03:01:00	04:01:00	13:01:00	01:01:00	07:01:00	11:01:00	12:01:00	13:02:00	15:01:00
1	RKPLVIIAEDVDGEA (268)	1.9											0.7239	POSITIVE (0.1574395)	Non-Toxin (-0.67)	-0.13	0.64	0.64	0.03	0.58	0.57	0.67	-2	4.32	1625.07
2	HRKPLVIIAEDVDGE (267)	4											0.5912	POSITIVE (0.20780476)	Non-Toxin (-0.37)	-0.17	0.61	0.61	-0.31	0.67	0.57	0.73	-1.5	4.76	1691.14
3	AHRKPLVIIAEDVDG (266)	5.9											0.4007	POSITIVE (0.21956609)	Non-Toxin (-0.24)	-0.11	0.6	0.6	0.05	0.59	0.34	0.67	-0.5	5.39	1633.1
4	GAKLVQDVANNTNEE (94)			7.9									0.4363	POSITIVE (0.082889122)	Non-Toxin (-0.94)	-0.24	0.66	0.66	-0.91	0.5	0.44	0.93	-2	4.14	1601.91
5	KLVQDVANNTNEEAG (96)			9.8									0.6573	POSITIVE (0.026965502)	Non-Toxin (-1.18)	-0.24	0.66	0.66	-0.91	0.5	0.44	0.93	-2	4.14	1601.91
6	RVTDALNATRAAVEE (420)						6.7						0.4606	POSITIVE (0.62912605)	Non-Toxin (-0.75)	-0.26	0.62	0.62	-0.33	0.5	0.51	1	-1	4.68	1615.96
