# Supplementary material for: Immuno-informatics voyage through molecular mimicry of Heat Shock Proteins: Potential IBD immunopathogenesis
Source: PLoS One. 2025 Oct 16;20(10):e0333618. doi: 10.1371/journal.pone.0333618 (PMC12530574; doi:10.1371/journal.pone.0333618)
Supplement: S9 File — HSP 70-overlapping HTL and CTL epitope mapping restricted by HLA alleles can be found in sheet 1, while HSP70-MHC-II non-overlapping HTL epitopes are listed in sheet 2, based on IEDB. The application of immunological filters is also represented. (XLSX) [file pone.0333618.s009.xlsx]

## Sheet: Overlap-CTL-HTL-IFN-Non Toxin
HSP 70-overlapping HTL & CTL Epitopes
No. in CTL Table	Peptide Sequence (Position) Net CTL-Net Tepi-IEDB	HLA Class I Allele	Antigenicity VaxiJen-CTL	Peptide Sequence (Position) -HTL	HLA Class II Allele (Percentile Rank)											Antigenicity VaxiJen-HTL	IFN Epitope (SVM Score) HTL	Toxin Pred (SVM Score) HTL	Hydrophobicity	Steric hindrance	Sidebulk	Hydropathicity	Amphipathicity	Hydrophilicity	Net Hydrogen	Charge	pI	Mol wt
					Related					Not Related
					DQA1*05:01/DQB1*02:01	DRB3*:01:01	DRB1			DRB1
							03:01:00	04:01:00	13:01:00	01:01:00	07:01:00	11:01:00	12:01:00	13:02:00	15:01:00
23	IGIDLGTTY (7)	A26, B58, B62, B35:01 (7)	0.9891	AKAAAIGIDLGTTYS (2)			4.8									0.8658	POSITIVE (0.16616187)	Non-Toxin (-0.96)	0.06	0.61	0.61	0.55	0.24	-0.28	0.47	0	6.18	1451.85
28	KAAAIGIDL (3)	B7, B58, B58:01 (3)	1.3137
50	ASLEIDSLF (280)	B58, B62, B58:01 (280)	0.8102	ASLEIDSLFEGIDFY (280)	2.8											0.6192	POSITIVE (0.65568263)	Non-Toxin (-1.32)	0.06	0.65	0.65	0.45	0.17	-0.16	0.47	-4	3.44	1719.09
11	RTACERAKR (264)	A3 (264)	1.9269	AVRRLRTACERAKRT (259)					4.6							1.0309	POSITIVE (0.71953997)	Non-Toxin (-0.79)	-0.6	0.62	0.62	-1.03	1.15	0.96	1.67	5	11.83	1787.31
34	RRLRTACER (261)	B27, B27:05 (261)	1.1263
36	LRTACERAK (263)	B27, B27:05, B14:02 (263)	1.5929
30	YGAAVQAAI (371)	B8, B51:01(371)	0.7166	DEAVAYGAAVQAAIL (366)	4.3					8.1						0.4710	POSITIVE (0.59920069)	Non-Toxin (-1.21)	0.13	0.62	0.62	1.02	0.17	-0.38	0.33	-2	3.67	1461.84
65	AYGAAVQAA (370)	C14:02(370)	0.9517
3	LLDVAPLSL (393)	A1, A2, A02:01, B39 (393)	1.1651	DLLLLDVAPLSLGLE (390)		1.8	0.41	3.7	6.7	5.1				7.1		1.1234	POSITIVE (0.45864897)	Non-Toxin (-1.37)	0.15	0.58	0.58	1.29	0.08	-0.35	0.27	-3	3.5	1581.12
5	LLLLDVAPL (391)	A2, B62, A02:01, B08:01 (391)	1.0805
24	DVAPLSLGL (395)	A26 (395)	0.7156
75	LLLDVAPLS (392)	A*02:01 (392)	0.7529
1	QSDMKHWPF (84)	A1, B58 (84)	0.682	DPVVQSDMKHWPFQV (80)			7.3									1.0456	POSITIVE (0.88275912)	Non-Toxin (-0.71)	-0.12	0.59	0.59	-0.58	0.51	-0.17	0.73	-0.5	5.22	1813.28
29	AAVQAAILM (373)	B7, B35:01 (373)	0.6076	EAVAYGAAVQAAILM (367)	5.1					8.1						0.4820	POSITIVE (0.60942516)	Non-Toxin (-1.33)	0.2	0.62	0.62	1.38	0.17	-0.67	0.27	-1	4	1477.95
30	YGAAVQAAI (371)	B8, B51:01(371)	0.7166
65	AYGAAVQAA (370)	C14:02(370)	0.9517
8	AMTKDNNLL (448)	A2, B39 (448)	0.4888	EGERAMTKDNNLLGR (444)			6.2									0.9626	POSITIVE (0.2710012)	Non-Toxin (-1.57)	-0.41	0.66	0.66	-1.37	0.74	0.84	1.2	0	6.53	1704.11
69	RAMTKDNNL (447)	B*08:01 (447)	0.635
5	LLLLDVAPL (391)	A2, B62, A02:01, B08:01 (391)	1.0805	ENVQDLLLLDVAPLS (386)		1.9	0.41	8.6	6.7	6				9.7		0.4456	POSITIVE 0.61510943	Non-Toxin (-1.64)	0.02	0.61	0.61	0.62	0.17	-0.19	0.53	-3	3.5	1639.11
75	LLLDVAPLS (392)	A*02:01 (392)	0.7529
8	AMTKDNNLL (448)	A2, B39 (448)	0.4888	ERAMTKDNNLLGRFE (446)			6.1									0.4339	POSITIVE (0.13035542)	Non-Toxin (-1.60)	-0.38	0.66	0.66	-1.16	0.74	0.67	1.2	0	6.53	1794.23
69	RAMTKDNNL (447)	B*08:01 (447)	0.635
19	IFDLGGGTF (197)	A24 (197)	0.415	ERNVLIFDLGGGTFD (192)		9.6										0.4566	POSITIVE (0.11597514)	Non-Toxin (-1.73)	-0.04	0.67	0.67	0.1	0.25	-0.01	0.67	-2	4.03	1653.05
42	ERNVLIFDL (192)	B39, C06:02 (192)	0.6542
21	ETAGGVMTA (404)	A26 (404)	1.0627	ETAGGVMTALIKRNS (404)					3.9			1.7				0.5189	POSITIVE (0.029322271)	Non-Toxin (-1.11)	-0.12	0.63	0.63	-0.03	0.49	0.09	0.8	1	9.1	1548.01
26	TAGGVMTAL (405)	B7, B39, B14:02, (CTLA Pred : B7:2 ) (405)	0.7877
1	QSDMKHWPF (84)	A1, B58 (84)	0.682	GDPVVQSDMKHWPFQ (79)			7.3									0.7302	POSITIVE (0.52334193)	Non-Toxin (-0.61)	-0.15	0.59	0.59	-0.89	0.51	-0.07	0.73	-0.5	5.22	1771.2
58	QNKRAVRRL (255)	B*14:02 (255)	0.761	HKKDISQNKRAVRRL (249)			7.3									0.4919	POSITIVE (0.6637349)	Non-Toxin (-1.27)	-0.62	0.62	0.62	-1.69	1.4	1.04	1.67	5.5	11.74	1849.39
23	IGIDLGTTY (7)	A26, B58, B62, B35:01 (7)	0.9891	KAAAIGIDLGTTYSC (3)			4.8									0.6903	POSITIVE (0.13981526)	Non-Toxin (-1.08)	0.05	0.61	0.61	0.6	0.24	-0.31	0.47	0	6.15	1483.91
28	KAAAIGIDL (3)	B7, B58, B58:01 (3)	1.3137
70	KANKITITN (497)	B*58:01 (497)	0.7174	KANKITITNDKGRLS (497)		9.6										0.5177	POSITIVE (0.13981526)	Non-Toxin (-0.94)	-0.35	0.65	0.65	-0.98	0.9	0.6	1.2	3	10.3	1659.14
58	QNKRAVRRL (255)	B*14:02 (255)	0.761	KDISQNKRAVRRLRT (251)			5.3									0.4221	POSITIVE (1.0301906)	Non-Toxin (-1.07)	-0.65	0.65	0.65	-1.57	1.23	1.05	1.8	5	12.01	1841.36
58	QNKRAVRRL (255)	B*14:02 (255)	0.761	KKDISQNKRAVRRLR (250)			4.8									0.5593	POSITIVE (0.78953667)	Non-Toxin (-1.07)	-0.71	0.66	0.66	-1.78	1.47	1.27	1.87	6	12.02	1868.43
34	RRLRTACER (261)	B27, B27:05 (261)	1.1263	KRAVRRLRTACERAK (257)				5.7				10				0.7771	POSITIVE (0.77617724)	Non-Toxin (-0.66)	-0.66	0.63	0.63	-1.24	1.39	1.19	1.73	6	11.84	1814.38
36	LRTACERAK (263)	B27, B27:05, B14:02 (263)	1.5929
51	INPDEAVAY (363)	B62 (363)	0.3784	KSINPDEAVAYGAAV (361)		4.8	4.2									0.4557	POSITIVE (0.71690624)	Non-Toxin (-0.89)	-0.03	0.62	0.62	0.11	0.33	0.03	0.53	-1	4.38	1504.86
54	FEGIDFYTS (288)	B*18:01 (288)	0.4697	LEIDSLFEGIDFYTS (282)	8.1											0.4394	POSITIVE (0.18798163)	Non-Toxin (-1.52)	0.04	0.65	0.65	0.28	0.17	-0.15	0.53	-4	3.44	1749.12
3	LLDVAPLSL (393)	A1, A2, A02:01, B39 (393)	1.1651	LLLDVAPLSLGLETA (392)		6.3	1.6	9.5								0.9194	POSITIVE (0.3305347)	Non-Toxin (-1.51)	0.17	0.56	0.56	1.34	0.08	-0.49	0.27	-2	3.67	1525.05
24	DVAPLSLGL (395)	A26 (395)	0.7156
75	LLLDVAPLS (392)	A*02:01 (392)	0.7529
3	LLDVAPLSL (393)	A1, A2, A02:01, B39 (393)	1.1651	LLLLDVAPLSLGLET (391)		4.1	1.5	6.1	6.7	6.3						1.0534	POSITIVE (0.40590653)	Non-Toxin (-1.39)	0.19	0.56	0.56	1.47	0.08	-0.58	0.27	-2	3.67	1567.14
5	LLLLDVAPL (391)	A2, B62, A02:01, B08:01 (391)	1.0805
24	DVAPLSLGL (395)	A26 (395)	0.7156
75	LLLDVAPLS (392)	A*02:01 (392)	0.7529
4	SSTQASLEI (276)	A1, B58, B58:01 (276)	1.4404	LSSSTQASLEIDSLF (274)	4.6											0.8232	POSITIVE (0.38031399)	Non-Toxin (-1.08)	-0.02	0.59	0.59	0.35	0.17	-0.19	0.67	-2	3.67	1597.95
47	LSSSTQASL (274)	B58, B58:01 (274)	0.6655
50	ASLEIDSLF (280)	B58, B62, B58:01 (280)	0.8102
23	IGIDLGTTY (7)	A26, B58, B62, B35:01 (7)	0.9891	MAKAAAIGIDLGTTY (1)			6.5									0.6596	POSITIVE (0.42379048)	Non-Toxin (-0.99)	0.09	0.62	0.62	0.73	0.24	-0.39	0.4	0	6.18	1495.97
28	KAAAIGIDL (3)	B7, B58, B58:01 (3)	1.3137
34	RRLRTACER (261)	B27, B27:05 (261)	1.1263	NKRAVRRLRTACERA (256)				6.5	4.6	9.6						0.9602	POSITIVE (0.78242292)	Non-Toxin (-0.67)	-0.63	0.63	0.63	-1.21	1.15	1	1.73	5	11.83	1800.31
19	IFDLGGGTF (197)	A24 (197)	0.415	NVLIFDLGGGTFDVS (194)		9.5										0.9409	POSITIVE (0.47757968)	Non-Toxin (-1.57)	0.14	0.66	0.66	0.86	0	-0.49	0.4	-2	3.57	1553.96
76	DLGGGTFDV	HLA-A*03:01, HLA-B*27:03, ( )	1.563
3	LLDVAPLSL (393)	A1, A2, A02:01, B39 (393)	1.1651	NVQDLLLLDVAPLSL (387)	8.6	1.8	0.41	4.3	6.7	3.9				5.3		0.8793	POSITIVE (0.2877911)	Non-Toxin (-1.56)	0.09	0.6	0.6	1.11	0.08	-0.51	0.47	-2	3.57	1623.16
5	LLLLDVAPL (391)	A2, B62, A02:01, B08:01 (391)	1.0805
75	LLLDVAPLS (392)	A*02:01 (392)	0.7529
30	YGAAVQAAI (371)	B8, B51:01(371)	0.7166	PDEAVAYGAAVQAAI (365)	5.9					8.1						0.4696	POSITIVE (0.60579257)	Non-Toxin (-1.19)	0.09	0.61	0.61	0.66	0.17	-0.26	0.33	-2	3.67	1445.79
65	AYGAAVQAA (370)	C14:02(370)	0.9517
1	QSDMKHWPF (84)	A1, B58 (84)	0.682	PVVQSDMKHWPFQVI (81)			7.3									0.8000	POSITIVE (0.80517866)	Non-Toxin (-0.80)	-0.03	0.59	0.59	-0.05	0.51	-0.49	0.67	0.5	7.09	1811.36
31	MKHWPFQVI (87)	B8, B51:01 (87)	1.25
50	ASLEIDSLF (280)	B58, B62, B58:01 (280)	0.8102	QASLEIDSLFEGIDF (279)	3.3		9.7									0.6119	POSITIVE (0.64326144)	Non-Toxin (-1.25)	0.02	0.65	0.65	0.3	0.25	0.01	0.53	-4	3.44	1684.05
3	LLDVAPLSL (393)	A1, A2, A02:01, B39 (393)	1.1651	QDLLLLDVAPLSLGL (389)		1.7	0.41	2.8	6.7	3.7				5.6		0.7639	POSITIVE (0.78962582)	Non-Toxin (-1.53)	0.15	0.58	0.58	1.29	0.08	-0.54	0.33	-2	3.57	1580.14
5	LLLLDVAPL (391)	A2, B62, A02:01, B08:01 (391)	1.0805
24	DVAPLSLGL (395)	A26 (395)	0.7156
75	LLLDVAPLS (392)	A*02:01 (392)	0.7529
34	RRLRTACER (261)	B27, B27:05 (261)	1.1263	QNKRAVRRLRTACER (255)					4.6			9.1				0.9350	POSITIVE (0.46943685)	Non-Toxin (-0.78)	-0.69	0.64	0.64	-1.57	1.23	1.05	1.87	5	11.83	1857.37
58	QNKRAVRRL (255)	B*14:02 (255)	0.761
8	AMTKDNNLL (448)	A2, B39 (448)	0.4888	RAMTKDNNLLGRFEL (447)			6.1									0.5104	POSITIVE (0.15730082)	Non-Toxin (-1.40)	-0.3	0.65	0.65	-0.67	0.66	0.35	1.13	1	9.1	1778.28
69	RAMTKDNNL (447)	B*08:01 (447)	0.635
11	RTACERAKR (264)	A3 (264)	1.9269	RAVRRLRTACERAKR (258)				5.9	4.6							0.8616	POSITIVE (0.828927)	Non-Toxin (-0.66)	-0.71	0.63	0.63	-1.28	1.31	1.19	1.87	6	12.01	1842.39
34	RRLRTACER (261)	B27, B27:05 (261)	1.1263
36	LRTACERAK (263)	B27, B27:05, B14:02 (263)	1.5929
19	IFDLGGGTF (197)	A24 (197)	0.415	RNVLIFDLGGGTFDV (193)		9.4										0.6862	POSITIVE (0.29815884)	Non-Toxin (-1.44)	0.04	0.67	0.67	0.61	0.16	-0.31	0.6	-1	4.21	1623.07
76	DLGGGTFDV	HLA-A*03:01, HLA-B*27:03, ( )	1.563
5	LLLLDVAPL (391)	A2, B62, A02:01, B08:01 (391)	1.0805	SENVQDLLLLDVAPL (385)					6.7	7.5						0.6231	POSITIVE (0.42294969)	Non-Toxin (-1.62)	0.02	0.61	0.61	0.62	0.17	-0.19	0.53	-3	3.5	1639.11
51	INPDEAVAY (363)	B62 (363)	0.3784	SINPDEAVAYGAAVQ (362)		9.2										0.7000	POSITIVE (0.66729329)	Non-Toxin (-0.94)	0	0.62	0.62	0.13	0.17	-0.16	0.53	-2	3.67	1504.82
43	FEELCSDLF (302)	B44, B18:01 (302)	0.4342	SITRARFEELCSDLF (296)	8.3											0.4327	POSITIVE (0.20490461)	Non-Toxin (-0.54)	-0.19	0.62	0.62	0.01	0.5	0.22	0.93	-1	4.68	1787.22
68	ARFEELCSD (300)	C*06:02(300)	0.4172
58	QNKRAVRRL (255)	B*14:02 (255)	0.761	SQNKRAVRRLRTACE (254)					4.6			6.7				0.8703	POSITIVE (0.50417541)	Non-Toxin (-0.46)	-0.59	0.63	0.63	-1.32	1.07	0.87	1.67	4	11.55	1788.26
4	SSTQASLEI (276)	A1, B58, B58:01 (276)	1.4404	SSSTQASLEIDSLFE (275)	1.7											0.9230	POSITIVE (0.71627017)	Non-Toxin (-1.10)	-0.1	0.6	0.6	-0.13	0.25	0.13	0.73	-3	3.58	1613.9
50	ASLEIDSLF (280)	B58, B62, B58:01 (280)	0.8102
4	SSTQASLEI (276)	A1, B58, B58:01 (276)	1.4404	SSTQASLEIDSLFEG (276)	1.5											0.6394	POSITIVE (0.73329576)	Non-Toxin (-1.24)	-0.07	0.61	0.61	-0.11	0.25	0.11	0.67	-3	3.58	1583.88
50	ASLEIDSLF (280)	B58, B62, B58:01 (280)	0.8102
50	ASLEIDSLF (280)	B58, B62, B58:01 (280)	0.8102	STQASLEIDSLFEGI (277)	1.3											0.4665	POSITIVE( 0.90103656)	Non-Toxin (-1.39)	0	0.62	0.62	0.25	0.25	-0.03	0.6	-3	3.58	1609.97
17	TFDVSILTI (204)	A24 (Net CTL) (Immunomedicine Group) (204)	1.3717	TFDVSILTIDDGIFE (204)	5.3	6.8	9.8									0.5922	POSITIVE (0.13672519)	Non-Toxin (-1.46)	0.08	0.66	0.66	0.7	0.08	-0.15	0.47	-4	3.38	1685.08
4	SSTQASLEI (276)	A1, B58, B58:01 (276)	1.4404	TLSSSTQASLEIDSL (273)	9.4											1.0626	POSITIVE (0.44888766)	Non-Toxin (-1.22)	-0.07	0.58	0.58	0.12	0.17	-0.05	0.73	-2	3.67	1551.88
47	LSSSTQASL (274)	B58, B58:01 (274)	0.6655
50	ASLEIDSLF (280)	B58, B62, B58:01 (280)	0.8102	TQASLEIDSLFEGID (278)	2											0.4527	POSITIVE (0.69851977)	Non-Toxin (-1.34)	-0.04	0.63	0.63	0.07	0.25	0.15	0.6	-4	3.44	1637.98
3	LLDVAPLSL (393)	A1, A2, A02:01, B39 (393)	1.1651	VQDLLLLDVAPLSLG (388)	9.4	1.9	0.41	3.1	6.7	3.9				5.8		0.7455	POSITIVE (0.69805267)	Non-Toxin (-1.55)	0.15	0.59	0.59	1.31	0.08	-0.52	0.33	-2	3.57	1566.11
5	LLLLDVAPL (391)	A2, B62, A02:01, B08:01 (391)	1.0805
75	LLLDVAPLS (392)	A*02:01 (392)	0.7529
11	RTACERAKR (264)	A3 (264)	1.9269	VRRLRTACERAKRTL (260)					4.6							0.7828	POSITIVE (0.56917308)	Non-Toxin (-0.75)	-0.58	0.62	0.62	-0.89	1.15	0.87	1.67	5	11.83	1829.4
34	RRLRTACER (261)	B27, B27:05 (261)	1.1263
36	LRTACERAK (263)	B27, B27:05, B14:02 (263)	1.5929
4	SSTQASLEI (276)	A1, B58, B58:01 (276)	1.4404	AKRTLSSSTQASLEI (270)							8.3					0.9322	POSITIVE (0.34086943)	Non-Toxin (-0.99)	-0.22	0.58	0.58	-0.29	0.58	0.21	1	1	9.1	1591.99
35	KRTLSSSTQ (271)	B27 (271)	0.6034
47	LSSSTQASL (274)	B58, B58:01 (274)	0.6655
58	QNKRAVRRL (255)	B*14:02 (255)	0.761	DISQNKRAVRRLRTA (252)								7.7				0.5580	POSITIVE (0.86693672)	Non-Toxin (-1.10)	-0.56	0.64	0.64	-1.19	0.98	0.81	1.67	4	12.01	1784.26
35	KRTLSSSTQ (271)	B27 (271)	0.6034	ERAKRTLSSSTQASL (268)							7.8					0.7561	POSITIVE (0.27858954)	Non-Toxin (-1.13)	-0.38	0.58	0.58	-0.89	0.74	0.53	1.27	2	10.84	1635.01
47	LSSSTQASL (274)	B58, B58:01 (274)	0.6655
60	RAKRTLSSS (269)	B*14:02 (269)	0.6734
61	ERAKRTLSS (268)	B*14:02 (268)	0.6418
58	QNKRAVRRL (255)	B*14:02 (255)	0.761	ISQNKRAVRRLRTAC (253)								6.7				0.4997	POSITIVE (0.85394327)	Non-Toxin (-0.87)	-0.5	0.63	0.63	-0.79	0.98	0.55	1.6	5	12.01	1772.31
4	SSTQASLEI (276)	A1, B58, B58:01 (276)	1.4404	KRTLSSSTQASLEID (271)							8.7					1.0671	POSITIVE (0.23505243)	Non-Toxin (-1.06)	-0.28	0.6	0.6	-0.64	0.58	0.45	1.07	0	6.42	1636
35	KRTLSSSTQ (271)	B27 (271)	0.6034
47	LSSSTQASL (274)	B58, B58:01 (274)	0.6655
65	AYGAAVQAA (370)	C14:02 (370)	0.9517	NPDEAVAYGAAVQAA (364)						10						0.5362	POSITIVE (0.47879111)	Non-Toxin (-0.98)	0	0.61	0.61	0.13	0.17	-0.13	0.47	-2	3.67	1446.73
35	KRTLSSSTQ (271)	B27 (271)	0.6034	RAKRTLSSSTQASLE (269)							9					0.8632	POSITIVE (0.38631944)	Non-Toxin (-0.93)	-0.38	0.58	0.58	-0.89	0.74	0.53	1.27	2	10.84	1635.01
47	LSSSTQASL (274)	B58, B58:01 (274)	0.6655
60	RAKRTLSSS (269)	B*14:02 (269)	0.6734
4	SSTQASLEI (276)	A1, B58, B58:01 (276)	1.4404	RTLSSSTQASLEIDS (272)							9.2					1.0684	POSITIVE (0.18131971)	Non-Toxin (-1.21)	-0.23	0.59	0.59	-0.43	0.33	0.27	1	-1	4.38	1594.9
47	LSSSTQASL (274)	B58, B58:01 (274)	0.6655
72	IAGLNVLRI (164)	B*51:01 (164)	0.7511	TKDAGVIAGLNVLRI (158)									4.95			0.4853	POSITIVE (0.31230774)	Non-Toxin (-1.62)	0	0.64	0.64	0.78	0.41	-0.16	0.67	1	9.1	1540.07

## Sheet: Selected Not Overlap HTL
HSP70- MHC-II Alleles-Non-Overlapping HTL Epitopes
Order	Peptide Sequence (Position) -HTL	HLA Class II Allele (Percentile Rank)											Antigenicity VaxiJen-HTL	IFN Epitope (SVM Score)	Toxin Pred (SVM Score)	Hydrophobicity	Steric hindrance	Sidebulk	Hydropathicity	Amphipathicity	Hydrophilicity	Net Hydrogen	Charge	pI	Mol wt
		Related					Not Related
		DQA1*05:01/DQB1*02:01	DRB3*:01:01	DRB1			DRB1
				03:01:00	04:01:00	13:01:00	01:01:00	07:01:00	11:01:00	12:01:00	13:02:00	15:01:00
1	SLEIDSLFEGIDFYT (281)	3.6											0.6507	POSITIVE (0.32408013)	Non-Toxin (-1.38)	0.04	0.65	0.65	0.28	0.17	-0.15	0.53	-4	3.44	1749.12
2	FDVSILTIDDGIFEV (205)	5.3	6.8	9.5									0.5104	POSITIVE (0.0077152795)	Non-Toxin (-1.45)	0.13	0.68	0.68	1.03	0.08	-0.22	0.4	-4	3.38	1683.11
5	VEEFKRKHKKDISQN (242)					6.9							0.5285	POSITIVE (0.25953542)	Non-Toxin (-1.13)	-0.55	0.64	0.64	-2.01	1.49	1.23	1.4	2.5	9.55	1886.36
6	EEFKRKHKKDISQNK (243)					6.9							0.7034	POSITIVE (0.33689178)	Non-Toxin (-0.86)	-0.66	0.64	0.64	-2.55	1.74	1.53	1.53	3.5	9.83	1915.4
7	EFKRKHKKDISQNKR (244)					6.9							0.7388	POSITIVE (0.58053893)	Non-Toxin (-0.81)	-0.73	0.64	0.64	-2.61	1.81	1.53	1.73	5.5	10.57	1942.47
8	FKRKHKKDISQNKRA (245)					6.9							0.6417	POSITIVE (0.71974551)	Non-Toxin (-0.74)	-0.68	0.63	0.63	-2.26	1.73	1.29	1.67	6.5	11.23	1884.43
24	VEEFKRKHKKDISQN (242)								9.5				0.5285	POSITIVE (0.25953542)	Non-Toxin (-1.13)	-0.55	0.64	0.64	-2.01	1.49	1.23	1.4	2.5	9.55	1886.36
25	EEFKRKHKKDISQNK (243)								9.5				0.7034	POSITIVE (0.33689178)	Non-Toxin (-0.86)	-0.66	0.64	0.64	-2.55	1.74	1.53	1.53	3.5	9.83	1915.4
