# Supplementary material for: Immuno-informatics voyage through molecular mimicry of Heat Shock Proteins: Potential IBD immunopathogenesis
Source: PLoS One. 2025 Oct 16;20(10):e0333618. doi: 10.1371/journal.pone.0333618 (PMC12530574; doi:10.1371/journal.pone.0333618)
Supplement: S10 File — This file outlines the selection of HSP 90-overlapping HTL and CTL epitopes restricted by HLA alleles on sheet 1, and HSP90-MHC-II alleles-non-overlapping HTL epitopes on sheet 2 through applied immunological filters. (XLSX) [file pone.0333618.s010.xlsx]

## Sheet: Overlap-CTL-HTL-IFN-Non Toxin
	HSP 90-overlapping HTL & CTL Epitopes
Order	No. in CTL Table	Peptide Sequence (Position) Net CTL-Net Tepi-IEDB	HLA Class I Allele	Antigenicity VaxiJen-CTL	Peptide Sequence (Position) -HTL	HLA Class II Allele (Percentile Rank)											Antigenicity VaxiJen-HTL	IFN Epitope (SVM Score) HTL	Toxin Pred (SVM Score) HTL	Hydrophobicity	Steric hindrance	Sidebulk	Hydropathicity	Amphipathicity	Hydrophilicity	Net Hydrogen	Charge	pI	Mol wt
						Related					Not Related
						DQA1*05:01/DQB1*02:01	DRB3*:01:01	DRB1			DRB1
								03:01:00	04:01:00	13:01:00	01:01:00	07:01:00	11:01:00	12:01:00	13:02:00	15:01:00
1	8	RMIKLGLGI (690)	A2, B27, B62 (690)	0.78	ANRIYRMIKLGLGID (685)					3.4	8.7		1.4				0.4134	POSITIVE (0.6316198)	Non-Toxin (-1.36)	-0.13	0.67	0.67	0.19	0.57	-0.06	0.93	2	10	1733.34
2	71	YRMIKLGLG (689)	B27:05, C06:02 (689)	0.4929						3.4	8.7		1.4			3.5
3	3	FSVEGQLEF (329)	B58, B*35:01, B*58:01, B*35:03, A1, A26, B62 (329)	0.8207	AVKHFSVEGQLEFRA (325)	5.4											1.1589	POSITIVE (0.59909965)	Non-Toxin (-1.24)	-0.13	0.6	0.6	-0.13	0.76	0.08	0.8	0.5	7.11	1718.16
4	25	TADDTSAAV (704)	A1 (704)	1.0789	DPTADDTSAAVTEEM (702)	5.8											0.8992	POSITIVE (0.13379257)	Non-Toxin (-1.12)	-0.18	0.61	0.61	-0.7	0.17	0.65	0.6	-5	3.34	1552.77
5	63	TSAAVTEEM (708)	B58, B 58:01 (708)	0.8355
6	63	TSAAVTEEM (708)	B58, B 58:01 (708)	0.8355	DTSAAVTEEMPPLEG (707)	9.9											0.5963	POSITIVE (0.1051583)	Non-Toxin (-1.22)	-0.09	0.59	0.59	-0.42	0.25	0.39	0.47	-4	3.51	1546.87
7	6	FQAEIAQLM (22)	B35:01, C*06:02, B39, B62 (22)	0.4339	FAFQAEIAQLMSLII (20)	5.3	2.1		2.7		4.9	4.3		3.7		9.9	0.7436	POSITIVE (0.074580408)	Non-Toxin (-1.37)	0.21	0.63	0.63	1.51	0.25	-0.87	0.4	-1	4	1695.28
8	68	FAFQAEIAQ (20)	B35:01 (20)	1.1395
9	24	LRDNSTMGY (619)	A1, B27, C*06:02 (619)	0.8035	IMKAQALRDNSTMGY (613)		9.8								9.7		0.4414	POSITIVE (0.24750215)	Non-Toxin (-0.43)	-0.19	0.66	0.66	-0.43	0.49	-0.01	0.93	1	8.93	1699.19
10	78	AQALRDNST (616)	B14:02 (616)	0.4402
11	3	FSVEGQLEF (329)	B58, B*35:01, B*58:01, B*35:03, A1, A26, B62 (329)	0.8207	KHFSVEGQLEFRALL (327)	8.1											0.9305	POSITIVE (0.15090653)	Non-Toxin (-1.21)	-0.11	0.59	0.59	-0.02	0.76	-0.03	0.8	0.5	7.11	1774.28
12	12	GQLEFRALL (333)	A2, B27, B39, B44, B62, HLA-B27:05 (Net Tepi) (333)	1.0473
13	46	EGQLEFRAL (332)	B8, (332)	1.3941
14	3	FSVEGQLEF (329)	B58, B*35:01, B*58:01, B*35:03, A1, A26, B62 (329)	0.8207	LAVKHFSVEGQLEFR (324)	4.7											1.4345	POSITIVE (0.39941219)	Non-Toxin (-1.43)	-0.11	0.6	0.6	0.01	0.76	-0.01	0.8	0.5	7.11	1760.25
15	60	IEPIDEYCV (522)	B44 (522)	0.5031	LEVIYMIEPIDEYCV (516)	0.13	4.4							5.85			0.4071	POSITIVE (0.4005839)	Non-Toxin (-0.66)	0.1	0.67	0.67	0.79	0.25	-0.34	0.4	-4	3.51	1829.38
16	61	LEVIYMIEP (516)	B44 (516)	0.599
17	8	RMIKLGLGI (690)	A2, B27, B62 (690)	0.78	RIYRMIKLGLGIDED (687)					3.4			2.5			7.8	0.4431	POSITIVE (0.61107282)	Non-Toxin (-1.49)	-0.19	0.68	0.68	-0.17	0.66	0.36	0.93	0	6.47	1792.36
18	71	YRMIKLGLG (689)	B27:05, C06:02 (689)	0.4929
19	41	RLRKHGLEV (510)	B7, B8, B 08:01 (510)	0.9971	RLRKHGLEVIYMIEP (510)					6.9							0.4344	POSITIVE (0.58906018)	Non-Toxin (-1.31)	-0.19	0.61	0.61	-0.25	0.84	0.15	0.93	1.5	8.93	1854.48
20	61	LEVIYMIEP (516)	B44 (516)	0.599
21	8	RMIKLGLGI (690)	A2, B27, B62 (690)	0.78	RMIKLGLGIDEDDPT (690)	5.9											0.7122	POSITIVE (0.43588718)	Non-Toxin (-0.93)	-0.19	0.65	0.65	-0.47	0.49	0.61	0.73	-2	4.23	1673.14
22	3	FSVEGQLEF (329)	B58, B*35:01, B*58:01, B*35:03, A1, A26, B62 (329)	0.8207	VKHFSVEGQLEFRAL (326)	5.7	9.8										1.0985	POSITIVE (0.30318072)	Non-Toxin (-1.05)	-0.11	0.6	0.6	0.01	0.76	-0.01	0.8	0.5	7.11	1760.25
23	46	EGQLEFRAL (332)	B8, (332)	1.3941
24	8	RMIKLGLGI (690)	A2, B27, B62 (690)	0.78	YRMIKLGLGIDEDDP (689)	5.7											0.5536	POSITIVE (0.14225105)	Non-Toxin (-0.92)	-0.17	0.67	0.67	-0.51	0.49	0.48	0.73	-2	4.23	1735.21
25	71	YRMIKLGLG (689)	B27:05, C06:02 (689)	0.4929
26	73	ENRKKKNNI (353)	B08:01 (353)	1.6692	APFDLFENRKKKNNI (347)								7.5				0.5360	POSITIVE (0.46058558)	Non-Toxin (-1.12)	-0.38	0.66	0.66	-1.31	0.98	0.63	1.2	2	9.72	1834.32
27	47	RKKKNNIKL (355)	B8, B27 (355)	1.6962	ENRKKKNNIKLYVRR (353)										8.6		1.1913	POSITIVE (0.2622303)	Non-Toxin (-1.03)	-0.69	0.69	0.69	-2.13	1.55	1.15	1.87	6	11.13	1959.55
28	73	ENRKKKNNI (353)	B08:01 (353)	1.6692
29	47	RKKKNNIKL (355)	B8, B27 (355)	1.6962	FDLFENRKKKNNIKL (349)								7.2				0.9989	POSITIVE (0.3161232)	Non-Toxin (-1.03)	-0.43	0.69	0.69	-1.33	1.23	0.75	1.33	3	10.01	1907.47
30	73	ENRKKKNNI (353)	B08:01 (353)	1.6692
31	47	RKKKNNIKL (355)	B8, B27 (355)	1.6962	FENRKKKNNIKLYVR (352)										7.6		0.9384	POSITIVE (0.44511182)	Non-Toxin (-0.96)	-0.54	0.69	0.69	-1.64	1.39	0.78	1.6	5	10.57	1950.54
32	73	ENRKKKNNI (353)	B08:01 (353)	1.6692
33	22	VVDSEDLPL (388)	A1 (388)	0.4106	IRGVVDSEDLPLNIS (385)										9.6		0.4591	POSITIVE (0.16177971)	Non-Toxin (-1.30)	-0.09	0.64	0.64	0.19	0.25	0.17	0.73	-2	4.03	1627.05
34	56	LEFRALLFV (335)	B*18:01, B44 (335)	1.3529	LEFRALLFVPRRAPF (335)								1.3				0.4292	POSITIVE (0.48024011)	Non-Toxin (-1.44)	-0.11	0.59	0.59	0.49	0.57	-0.23	0.87	2	11.7	1832.43
35	47	RKKKNNIKL (355)	B8, B27 (355)	1.6962	LFENRKKKNNIKLYV (351)										7.1		0.6301	POSITIVE (0.22582528)	Non-Toxin (-0.96)	-0.38	0.68	0.68	-1.09	1.23	0.46	1.33	4	10.18	1907.52
36	73	ENRKKKNNI (353)	B08:01 (353)	1.6692
37	47	RKKKNNIKL (355)	B8, B27 (355)	1.6962	NRKKKNNIKLYVRRV (354)										7.2		0.9405	POSITIVE (0.0020912675)	Non-Toxin (-1.12)	-0.62	0.69	0.69	-1.61	1.47	0.85	1.8	7	11.76	1929.57
38	73	ENRKKKNNI (353)	B08:01 (353)	1.6692	PFDLFENRKKKNNIK (348)								5.8				0.8822	POSITIVE (0.32800208)	Non-Toxin (-1.10)	-0.47	0.67	0.67	-1.69	1.23	0.87	1.33	3	10.01	1891.42
39	56	LEFRALLFV (335)	B*18:01, B44 (335)	1.3529	QLEFRALLFVPRRAP (334)								2.3				0.7339	POSITIVE (0.32505352)	Non-Toxin (-1.54)	-0.19	0.59	0.59	0.07	0.66	-0.05	1	2	11.7	1813.39

## Sheet: Selected Non Overlap HTL
HSP90-MHC-II Alleles-Non-Overlapping HTL Epitopes
Order	Peptide Sequence (Position) -HTL	HLA Class II Allele (Percentile Rank)											Antigenicity VaxiJen-HTL	IFN Epitope (SVM Score)	Toxin Pred (SVM Score)	Hydrophobicity	Steric hindrance	Sidebulk	Hydropathicity	Amphipathicity	Hydrophilicity	Net Hydrogen	Charge	pI	Mol wt
		Related					Not Related
		DQA1*05:01/DQB1*02:01	DRB3*:01:01	DRB1			DRB1
				03:01:00	04:01:00	13:01:00	01:01:00	07:01:00	11:01:00	12:01:00	13:02:00	15:01:00
1	KPEIEDVGSDEEEEK (255)	3											1.3446	POSITIVE (0.032861278)	Non-Toxin (-1.05)	-0.42	0.66	0.66	-1.99	1	1.8	0.87	-6	3.94	1732.98
5	MIKLGLGIDEDDPTA (691)	6.2											0.8908	POSITIVE (0.25258925)	Non-Toxin (-0.97)	-0.05	0.64	0.64	-0.05	0.33	0.37	0.47	-3	3.84	1588.03
6	IKLGLGIDEDDPTAD (692)	7											1.1418	POSITIVE (0.32671269)	Non-Toxin (-0.94)	-0.12	0.64	0.64	-0.41	0.33	0.66	0.53	-4	3.72	1571.92
9	EKKVEKVVVSNRLVT (580)			1.8									0.5712	POSITIVE (0.39493339)	Non-Toxin (-1.13)	-0.28	0.66	0.66	-0.23	1.07	0.59	1.07	2	9.72	1728.29
15	IKLGIHEDSQNRKKL (445)			9.8									1.1646	POSITIVE (0.24088294)	Non-Toxin (-1.07)	-0.38	0.62	0.62	-1.2	1.16	0.73	1.2	2.5	9.72	1779.31
16	KLGIHEDSQNRKKLS (446)			9.8									1.215	POSITIVE (0.17121178)	Non-Toxin (-1.10)	-0.45	0.61	0.61	-1.55	1.16	0.87	1.27	2.5	9.72	1753.22
17	LGIHEDSQNRKKLSE (447)			10									1.114	POSITIVE (0.021069379)	Non-Toxin (-1.12)	-0.41	0.61	0.61	-1.53	1	0.87	1.2	0.5	7.11	1754.16
18	KKKNNIKLYVRRVFI (356)					0.24							0.6291	POSITIVE (0.19665914)	Non-Toxin (-1.30)	-0.37	0.69	0.69	-0.59	1.31	0.35	1.4	6	11.23	1919.62
22	LEKKVEKVVVSNRLV (579)							5.6					0.4224	POSITIVE (0.49207844)	Non-Toxin (-1.06)	-0.23	0.66	0.66	0.07	1.07	0.49	1	2	9.72	1740.35
23	EKKVEKVVVSNRLVT (580)							5.6	8.4			7.8	0.5712	POSITIVE (0.39493339)	Non-Toxin (-1.13)	-0.28	0.66	0.66	-0.23	1.07	0.59	1.07	2	9.72	1728.29
25	KKKNNIKLYVRRVFI (356)								3.4			3.6	0.6291	POSITIVE (0.19665914)	Non-Toxin (-1.30)	-0.37	0.69	0.69	-0.59	1.31	0.35	1.4	6	11.23	1919.62
29	RAPFDLFENRKKKNN (346)								8.4				0.6853	POSITIVE (0.49268483)	Non-Toxin (-1.03)	-0.54	0.66	0.66	-1.91	1.15	0.95	1.47	3	10.29	1877.34
