# Supplementary material for: Immuno-informatics voyage through molecular mimicry of Heat Shock Proteins: Potential IBD immunopathogenesis
Source: PLoS One. 2025 Oct 16;20(10):e0333618. doi: 10.1371/journal.pone.0333618 (PMC12530574; doi:10.1371/journal.pone.0333618)
Supplement: S11 File — This document presents the final selection of epitopes based on a comparative analysis of epitopic regions. It shows sequence similarity between human HSPs and their bacterial counterparts in the restricted epitopes recognized by different HLA populations. Furthermore, the results suggest that specific HLA alleles are the most restrictive for the majority of putative immunodominant peptides that resemble the epitopes found on human HSPs. (XLSX) [file pone.0333618.s011.xlsx]

## Sheet: Sheet1
ORDER	Microorganism	HLA allele		Self-epitopic region of human HSP	Epitope sequence	Pairwise alignment	Score	Expect	Identities	Positives	Gaps	Max Score	Total Score	Query Cover	E value	Per. Ident	Acc. Len	Accession
1	Campylobacter jejuni (strain RM1221)		HSP 60	hsp60 (269-283)	KPLVIIAEDVDGEAL (15)	Query 1 KPLVIIAEDVDGEAL 15 KPL IIAED++GEAL Sbjct 244 KPLLIIAEDIEGEAL 258	40.9 bits(89)	7e-11	12/15(80%)	14/15(93%)	0/15(0%)	40.9	54.3	1	7e-11	0.8	545	Query_34913
						Query 6 IAED 9 IAE+ Sbjct 451 IAEN 454	13.4 bits(24)	0.47	3/4(75%)	4/4(100%)	0/4(0%)
				hsp60 (283-297)	LSTLVLNRLKVGLQV (15)	No significant similarity found.
				hsp60 (439-456)	GGGCALLRCIPALDSLTP (18)	Query 1 GGGCAL 6 GGG AL Sbjct 413 GGGAAL 418	13.8 bits(25)	0.45	5/6(83%)	5/6(83%)	0/6(0%)	13.8	13.8	0.33	0.45	0.8333	545	Query_14669
			HSP70	hsp70 (204-218)	TFDVSILTIDDGIFE (15)	Query 1 TFDVSIL 7 TFDV +L Sbjct 197 TFDVTVL 203	20.2 bits(40)	0.002	5/7(71%)	6/7(85%)	0/7(0%)	20.2	20.2	0.46	0.002	0.7143	623	Query_31363
				hsp70 (256-270)	NKRAVRRLRTACERA (15)	Query 13 ER 14 ER Sbjct 438 ER 439	10.0 bits(16)	8.1	2/2(100%)	2/2(100%)	0/2(0%)	10	10	0.13	8.1	1	623	Query_32845
				hsp70 (275-289)	SSSTQASLEIDSLFE (15)	Query 4 TQASLE--IDSL 13 T A E IDSL Sbjct 295 TRAKFEGMIDSL 306	15.9 bits(30)	0.067	7/12(58%)	7/12(58%)	2/12(16%)	15.9	27.2	0.66	0.067	0.5833	623	Query_44449
						Query 9 EIDSL 13 EI+ + Sbjct 505 EINNM 509	11.2 bits(19)	3	2/5(40%)	4/5(80%)	0/5(0%)
				hsp70 (361-375)	KSINPDEAVAYGAAV (15)	Query 1 KSINPDEAVAYGAAV 15 KS+NPDE VA GAA+ Sbjct 357 KSVNPDEVVAIGAAI 371	33.7 bits(72)	3e-08	11/15(73%)	13/15(86%)	0/15(0%)	33.7	33.7	1	3e-08	0.7333	623	Query_61877
				hsp70 (386-400)	ENVQDLLLLDVAPLS (15)	Query 2 NVQDLLLLDVAPLS 15 +V D LLLDV PLS Sbjct 379 DVKDVLLLDVTPLS 392	32.0 bits(68)	1e-07	10/14(71%)	11/14(78%)	0/14(0%)	32	32	0.93	1e-07	0.7143	623	Query_4971
				hsp70 (404-418)	ETAGGVMTALIKRNS (15)	Query 1 ETAGGVMT 8 ET GGVMT Sbjct 396 ETLGGVMT 403	22.7 bits(46)	0.0002	7/8(88%)	7/8(87%)	0/8(0%)	22.7	22.7	0.53	0.0002	0.875	623	Query_18521
			HSP90	hsp90 (20-34)	FAFQAEIAQLMSLII (15)	Query 3 FQAEIAQLMSLII 15 FQ E+ QL+ L I Sbjct 3 FQTEVNQLLQLMI 15	23.1 bits(47)	0.0002	7/13(54%)	9/13(69%)	0/13(0%)	23.1	34.4	0.86	0.0002	0.5385	608	Query_346615
						Query 3 FQAEIAQL----------M----------SL--II 15 F A+IA L M SL II Sbjct 569 FSADIATLVLNMAKLSEGMGVDNPAEFNASLTKII 603	11.2 bits(19)	2.9	10/35(29%)	11/35(31%)	22/35(62%)
				hsp90 (334-354)	QLEFRALLFVPRRAPFDLFEN (21)	Query 2 LEFRALLFVPRRAPFDLF 19 LE+ L F+P APFDLF Sbjct 268 LEYNSLFFIPQNAPFDLF 285	34.1 bits(73)	5e-08	11/18(61%)	13/18(72%)	0/18(0%)	34.1	47.1	0.85	5e-08	0.6111	608	Query_48205
						Query 2 LEFRALLFV 10 LEF L F+ Sbjct 465 LEFEGLKFI 473	12.9 bits(23)	1.2	5/9(56%)	6/9(66%)	0/9(0%)
				hsp90 (516-530)	LEVIYMIEPIDEYCV (15)	Query 2 EVIYMIEPID 11 EV M + ID Sbjct 449 EVLLMDDEID 458	13.4 bits(24)	0.53	5/10(50%)	6/10(60%)	0/10(0%)	13.4	13.4	0.66	0.53	0.5	608	Query_53627
				hsp90 (685-699)	ANRIYRMIKLGLGIDED (17)	Query 1 ANRIYRM 7 AN RM Sbjct 226 ANALWRM 232	11.7 bits(20)	2.4	4/7(57%)	4/7(57%)	0/7(0%)	11.7	11.7	0.41	2.4	0.5714	608	Query_25169
2	Clostridium difficile (strain 630) (Peptoclostridium difficile)		HSP60	hsp60 (269-283)	KPLVIIAEDVDGEAL (15)	Query 1 KPLVIIAEDVDGEAL 15 K L IIAEDV+GEAL Sbjct 243 KKLLIIAEDVEGEAL 257	37.1 bits(80)	2e-09	12/15(80%)	13/15(86%)	0/15(0%)	37.1	59.6	1	2e-09	0.8	542	Query_50807
						Query 4 VIIAEDVDGEA 14 VI+ V+ EA Sbjct 463 VIVQNVVNSEA 473	13.4 bits(24)	0.47	5/11(45%)	7/11(63%)	0/11(0%)
						Query 6 IA 7 IA Sbjct 453 IA 454	9.1 bits(14)	14	2/2(100%)	2/2(100%)	0/2(0%)
				hsp60 (283-297)	LSTLVLNRLKVGLQV (15)	Query 1 LSTLVLNRL 9 LSTLV N L Sbjct 257 LSTLVVNKL 265	23.1 bits(47)	0.0001	7/9(78%)	7/9(77%)	0/9(0%)	23.1	23.1	0.6	0.0001	0.7778	542	Query_14411
				hsp60 (439-456)	GGGCALLRCIPALDSLTP (18)	Query 1 GGGCALLRCIPALDSL 16 GGG A IPA L Sbjct 412 GGGTAFVSVIPAIGTL 427	14.6 bits(27)	0.23	8/16(50%)	8/16(50%)	0/16(0%)	14.6	24.2	0.88	0.23	0.5	542	Query_22007
						Query 12 ALD 14 AL+ Sbjct 397 ALN 399	9.5 bits(15)	12	2/3(67%)	3/3(100%)	0/3(0%)
			HSP70	hsp70 (204-218)	TFDVSILTIDDGIFE (15)	Query 1 TFDVSILTIDDGIFE 15 TFDVSIL I DG FE Sbjct 175 TFDVSILEIGDGTFE 189	37.1 bits(80)	2e-09	12/15(80%)	12/15(80%)	0/15(0%)	37.1	46.7	1	2e-09	0.8	615	Query_56389
						Query 8 TI 9 TI Sbjct 514 TI 515	9.5 bits(15)	11	2/2(100%)	2/2(100%)	0/2(0%)
				hsp70 (256-270)	NKRAVRRLRTACERA (15)	Query 13 ER 14 ER Sbjct 416 ER 417	10.0 bits(16)	8	2/2(100%)	2/2(100%)	0/2(0%)	10	10	0.13	8	1	615	Query_56675
				hsp70 (275-289)	SSSTQASLEIDSLFE (15)	No significant similarity found
				hsp70 (361-375)	KSINPDEAVAYGAAV (15)	Query 1 KSINPDEAVAYGAAV 15 K INPDE VA GA + Sbjct 335 KGINPDECVAAGASI 349	27.8 bits(58)	4e-06	10/15(67%)	11/15(73%)	0/15(0%)	27.8	36.5	1	4e-06	0.6667	615	Query_20927
						Query 14 AV 15 AV Sbjct 407 AV 408	8.7 bits(13)	21	2/2(100%)	2/2(100%)	0/2(0%)
				hsp70 (386-400)	ENVQDLLLLDVAPLS (15)	Query 2 NVQDLLLLDVAPLS 15 +V DLLLLDV PLS Sbjct 357 DVKDLLLLDVTPLS 370	35.8 bits(77)	5e-09	11/14(79%)	12/14(85%)	0/14(0%)	35.8	35.8	0.93	5e-09	0.7857	615	Query_49521
				hsp70 (404-418)	ETAGGVMTALIKRNS (15)	Query 1 ETAGGVMTALIKRN 14 ET G VMT I RN Sbjct 374 ETMGNVMTKIIERN 387	24.4 bits(50)	6e-05	9/14(64%)	9/14(64%)	0/14(0%)	24.4	43.5	0.93	6e-05	0.6429	615	Query_401199
						Query 11 IKR 13 +KR Sbjct 141 VKR 143	10.4 bits(17)	5.7	2/3(67%)	3/3(100%)	0/3(0%)
						Query 8 TA 9 TA Sbjct 406 TA 407	8.7 bits(13)	21	2/2(100%)	2/2(100%)	0/2(0%)
			HSP90	hsp90 (20-34)	FAFQAEIAQLMSLII (15)	Query 10 LMSLII 15 LMSL I Sbjct 638 LMSLLI 643	19.3 bits(38)	0.004	5/6(83%)	5/6(83%)	0/6(0%)	19.3	19.3	0.4	0.004	0.8333	645	Query_49525
				hsp90 (334-354)	QLEFRALLFVPRRAPFDLFEN (21)	Query 16 FDLFE 20 F+ F+ Sbjct 273 FNVFD 277	11.7 bits(20)	3.4	2/5(40%)	4/5(80%)	0/5(0%)	11.7	31.6	0.52	3.4	0.4	645	Query_54453
						Query 3 EFRALL 8 EF LL Sbjct 332 EFLLLL 337	10.4 bits(17)	8.9	4/6(67%)	4/6(66%)	0/6(0%)
						Query 17 DL 18 DL Sbjct 345 DL 346	9.5 bits(15)	17	2/2(100%)	2/2(100%)	0/2(0%)
				hsp90 (516-530)	LEVIYMIEPIDEYCV (15)	Query 9 PI 10 PI Sbjct 587 PI 588	10.0 bits(16)	8.4	2/2(100%)	2/2(100%)	0/2(0%)	10	10	0.13	8.4	1	645	Query_5559
				hsp90 (685-699)	ANRIYRMIKLGLGIDED (17)	Query 14 ID 15 ID Sbjct 138 ID 139	10.0 bits(16)	9.7	2/2(100%)	2/2(100%)	0/2(0%)	10	19.9	0.17	9.7	1	645	Query_13935
						Query 15 DE 16 DE Sbjct 405 DE 406	10.0 bits(16)	9.7	2/2(100%)	2/2(100%)	0/2(0%)
3	Escherichia coli O157:H7		HSP60	hsp60 (269-283)	KPLVIIAEDVDGEAL (15)	Query 1 KPLVIIAEDVDGEAL 15 KPL IIAEDV+GEAL Sbjct 245 KPLLIIAEDVEGEAL 259	43.1 bits(94)	1e-11	13/15(87%)	14/15(93%)	0/15(0%)	43.1	57.7	1	1e-11	0.8667	548	Query_416381
						Query 4 VIIAED 9 VI ED Sbjct 174 VITVED 179	14.6 bits(27)	0.17	4/6(67%)	4/6(66%)	0/6(0%)
				hsp60 (283-297)	LSTLVLNRLKVGLQV (15)	No significant similarity found
				hsp60 (439-456)	GGGCALLRCIPALDSLTP (18)	Query 1 GGGCALLR 8 GGG AL R Sbjct 414 GGGVALIR 421	16.8 bits(32)	0.042	6/8(75%)	6/8(75%)	0/8(0%)	16.8	16.8	0.44	0.042	0.75	548	Query_57935
			HSP70	hsp70 (204-218)	TFDVSILTIDDGIFE (15)	Query 1 TFDVSILTID--DG--IFE 15 TFD+SI ID DG FE Sbjct 199 TFDISIIEIDEVDGEKTFE 217	26.9 bits(56)	7e-06	11/19(58%)	12/19(63%)	4/19(21%)	26.9	42.8	1	7e-06	0.5789	638	Query_31989
						Query 3 DVSIL 7 DVSI+ Sbjct 85 DVSIM 89	15.9 bits(30)	0.068	4/5(80%)	5/5(100%)	0/5(0%)
				hsp70 (256-270)	NKRAVRRLRTACERA (15)	Query 13 ER 14 ER Sbjct 444 ER 445	10.0 bits(16)	8.3	2/2(100%)	2/2(100%)	0/2(0%)	10	10	0.13	8.3	1	638	Query_467213
				hsp70 (275-289)	SSSTQASLEIDSLFE (15)	Query 9 EI 10 EI Sbjct 511 EI 512	10.0 bits(16)	8.3	2/2(100%)	2/2(100%)	0/2(0%)	10	10	0.13	8.3	1	638	Query_62593
				hsp70 (361-375)	KSINPDEAVAYGAAV (15)	Query 1 KSINPDEAVAYGAAV 15 K +NPDEAVA GAAV Sbjct 363 KDVNPDEAVAIGAAV 377	35.0 bits(75)	1e-08	12/15(80%)	13/15(86%)	0/15(0%)	35	35	1	1e-08	0.8	638	Query_6857
				hsp70 (386-400)	ENVQDLLLLDVAPLS (15)	Query 2 NVQDLLLLDVAPLS 15 +V D LLLDV PLS Sbjct 385 DVKDVLLLDVTPLS 398	32.0 bits(68)	1e-07	10/14(71%)	11/14(78%)	0/14(0%)	32	42.4	0.93	1e-07	0.7143	638	Query_487795
						Query 3 VQDLLLLDVAPL 14 V+DL + PL Sbjct 309 VEDLVNRSIEPL 320	10.4 bits(17)	5.9	5/12(42%)	7/12(58%)	0/12(0%)
				hsp70 (404-418)	ETAGGVMTALIKRNS (15)	Query 1 ETAGGVMTALIKRN 14 ET GGVMT LI N Sbjct 402 ETMGGVMTTLIAKN 415	29.5 bits(62)	9e-07	10/14(71%)	10/14(71%)	0/14(0%)	29.5	39.9	0.93	9e-07	0.7143	638	Query_45781
						Query 11 IKR 13 +KR Sbjct 165 VKR 167	10.4 bits(17)	5.9	2/3(67%)	3/3(100%)	0/3(0%)
			HSP90	hsp90 (20-34)	FAFQAEIAQLMSLII (15)	Query 3 FQAEIAQLMSLII 15 FQ E+ QL+ L I Sbjct 9 FQSEVKQLLHLMI 21	21.8 bits(44)	0.0005	7/13(54%)	9/13(69%)	0/13(0%)	21.8	68.1	1	0.0005	0.5385	624	Query_80333
						Query 1 FAFQAEIAQLM 11 FA Q IA L+ Sbjct 390 FANQEAIAKLL 400	15.5 bits(29)	0.095	6/11(55%)	7/11(63%)	0/11(0%)
						Query 8 AQLMSL 13 AQ SL Sbjct 411 AQTVSL 416	11.2 bits(19)	3	4/6(67%)	4/6(66%)	0/6(0%)
						Query 4 QAEIAQL 10 QA QL Sbjct 113 QAKDSQL 119	10.8 bits(18)	4.2	4/7(57%)	4/7(57%)	0/7(0%)
						Query 12 SL 13 SL Sbjct 489 SL 490	8.7 bits(13)	22	2/2(100%)	2/2(100%)	0/2(0%)
				hsp90 (334-354)	QLEFRALLFVPRRAPFDLFEN (21)	Query 3 EFRALLFVPRRAPFDL 18 E+ LL++P AP D+ Sbjct 273 EYTSLLYIPSQAPWDM 288	21.8 bits(44)	0.001	7/16(44%)	11/16(68%)	0/16(0%)	21.8	48.6	0.9	0.001	0.4375	624	Query_447399
						Query 4 FRALLFVPRRAPFDLFE 20 FRAL P DL+E Sbjct 48 FRAL-----SNP-DLYE 58	16.8 bits(32)	0.064	8/17(47%)	9/17(52%)	6/17(35%)
						Query 20 EN 21 EN Sbjct 149 EN 150	10.0 bits(16)	12	2/2(100%)	2/2(100%)	0/2(0%)
				hsp90 (516-530)	LEVIYMIEPIDEYCV (15)	Query 10 IDE 12 IDE Sbjct 464 IDE 466	13.4 bits(24)	0.54	3/3(100%)	3/3(100%)	0/3(0%)	13.4	13.4	0.2	0.54	1	624	Query_19801
				hsp90 (685-699)	ANRIYRMIKLGLGIDED (17)	Query 14 IDE 16 +DE Sbjct 497 VDE 499	10.8 bits(18)	4.9	2/3(67%)	3/3(100%)	0/3(0%)	10.8	10.8	0.17	4.9	0.6667	624	Query_44081
4	Helicobacter pylori (strain B38)		HSP60	hsp60 (269-283)	KPLVIIAEDVDGEAL (15)	Query 1 KPLVIIAEDVDGEAL 15 KPL IIAED++GEAL Sbjct 244 KPLLIIAEDIEGEAL 258	40.9 bits(89)	7e-11	12/15(80%)	14/15(93%)	0/15(0%)	40.9	52.2	1	7e-11	0.8	546	Query_5803
						Query 2 PLVIIA 7 PL IA Sbjct 447 PLAQIA 452	11.2 bits(19)	2.6	4/6(67%)	4/6(66%)	0/6(0%)
				hsp60 (283-297)	LSTLVLNRLKVGLQV (15)	No significant similarity found
				hsp60 (439-456)	GGGCALLRCIPALDSLTP (18)	Query 1 GGGCALLR 8 GGG AL R Sbjct 413 GGGAALIR 420	16.8 bits(32)	0.042	6/8(75%)	6/8(75%)	0/8(0%)	16.8	16.8	0.44	0.042	0.75	546	Query_223411
			HSP70	hsp70 (204-218)	TFDVSILTIDDGIFE (15)	Query 1 TFDVSIL 7 TFDV +L Sbjct 197 TFDVTVL 203	20.2 bits(40)	0.002	5/7(71%)	6/7(85%)	0/7(0%)	20.2	20.2	0.46	0.002	0.7143	620	Query_530925
				hsp70 (256-270)	NKRAVRRLRTACERA (15)	Query 13 ER 14 ER Sbjct 438 ER 439	10.0 bits(16)	8.1	2/2(100%)	2/2(100%)	0/2(0%)	10	10	0.13	8.1	1	620	Query_21291
				hsp70 (275-289)	SSSTQASLEIDSLFE (15)	Query 4 TQASLE 9 TQ SL+ Sbjct 540 TQKSLD 545	12.9 bits(23)	0.76	4/6(67%)	5/6(83%)	0/6(0%)	12.9	23.8	0.53	0.76	0.6667	620	Query_18603
						Query 9 EID 11 EI+ Sbjct 505 EIE 507	10.8 bits(18)	4.1	2/3(67%)	3/3(100%)	0/3(0%)
				hsp70 (361-375)	KSINPDEAVAYGAAV (15)	Query 1 KSINPDEAVAYGAAV 15 KS+NPDE VA GA + Sbjct 357 KSVNPDEVVAVGASI 371	30.8 bits(65)	3e-07	10/15(67%)	12/15(80%)	0/15(0%)	30.8	39.5	1	3e-07	0.6667	620	Query_27251
						Query 14 AV 15 AV Sbjct 429 AV 430	8.7 bits(13)	22	2/2(100%)	2/2(100%)	0/2(0%)
				hsp70 (386-400)	ENVQDLLLLDVAPLS (15)	Query 2 NVQDLLLLDVAPLS 15 +V D LLLDV PLS Sbjct 379 DVKDVLLLDVTPLS 392	32.0 bits(68)	1e-07	10/14(71%)	11/14(78%)	0/14(0%)	32	41.1	0.93	1e-07	0.7143	620	Query_483897
						Query 12 AP 13 AP Sbjct 459 AP 460	9.1 bits(14)	16	2/2(100%)	2/2(100%)	0/2(0%)
				hsp70 (404-418)	ETAGGVMTALIKRNS (15)	Query 1 ETAGGVMTALIKR 13 ET GGVMT I R Sbjct 396 ETLGGVMTKVIDR 408	24.0 bits(49)	8e-05	9/13(69%)	9/13(69%)	0/13(0%)	24	24	0.86	8e-05	0.6923	620	Query_16327
			HSP90	hsp90 (20-34)	FAFQAEIAQLMSLII (15)	Query 1 FAFQAEIAQLMSLII 15 + FQ EI QL+ L I Sbjct 6 YTFQTEINQLLDLMI 20	26.5 bits(55)	1e-05	8/15(53%)	10/15(66%)	0/15(0%)	26.5	44.3	1	1e-05	0.5333	621	Query_7537
						Query 6 EI 7 EI Sbjct 189 EI 190	10.0 bits(16)	8.1	2/2(100%)	2/2(100%)	0/2(0%)
						Query 11 M 11 M Sbjct 241 M 241	7.9 bits(11)	42	1/1(100%)	1/1(100%)	0/1(0%)
				hsp90 (334-354)	QLEFRALLFVPRRAPFDLFEN (21)	Query 2 LEFRALLFVPRRAPFDLF 19 LE+ L ++P APFDLF Sbjct 277 LEYTTLFYIPSTAPFDLF 294	30.3 bits(64)	1e-06	10/18(56%)	13/18(72%)	0/18(0%)	30.3	39	0.85	1e-06	0.5556	621	Query_48477
						Query 6 AL 7 AL Sbjct 602 AL 603	8.7 bits(13)	31	2/2(100%)	2/2(100%)	0/2(0%)
				hsp90 (516-530)	LEVIYMIEPIDEYCV (15)	No significant similarity found
				hsp90 (685-699)	ANRIYRMIKLGLGIDED (17)	No significant similarity found
5	Klebsiella oxytoca		HSP60	hsp60 (269-283)	KPLVIIAEDVDGEAL (15)	Query 1 KPLVIIAEDVDGEAL 15 KPLVIIAEDV+GEAL Sbjct 245 KPLVIIAEDVEGEAL 259	46.9 bits(103)	5e-13	14/15(93%)	15/15(100%)	0/15(0%)	46.9	77.4	1	5e-13	0.9333	540	Query_34003
						Query 5 IIAE 8 IIAE Sbjct 99 IIAE 102	15.9 bits(30)	0.058	4/4(100%)	4/4(100%)	0/4(0%)
						Query 4 VIIAED 9 VI ED Sbjct 174 VITVED 179	14.6 bits(27)	0.17	4/6(67%)	4/6(66%)	0/6(0%)
				hsp60 (283-297)	LSTLVLNRLKVGLQV (15)	No significant similarity found
				hsp60 (439-456)	GGGCALLRCIPALDSLTP (18)	Query 1 GGGCALLRCIPA-LDSLT 17 GGG AL R + A L LT Sbjct 414 GGGVALVR-VAAKLAGLT 430	17.2 bits(33)	0.029	10/18(56%)	11/18(61%)	2/18(11%)	17.2	17.2	0.94	0.029	0.5556	540	Query_361993
			HSP70	hsp70 (204-218)	TFDVSILTIDDGIFE (15)	Query 1 TFDVSILTID--DG--IFE 15 TFD+SI ID DG FE Sbjct 199 TFDISIIEIDEVDGEKTFE 217	26.9 bits(56)	7e-06	11/19(58%)	12/19(63%)	4/19(21%)	26.9	42.8	1	7e-06	0.5789	638	Query_321327
						Query 3 DVSIL 7 DVSI+ Sbjct 85 DVSIM 89	15.9 bits(30)	0.068	4/5(80%)	5/5(100%)	0/5(0%)
				hsp70 (256-270)	NKRAVRRLRTACERA (15)	Query 13 ER 14 ER Sbjct 444 ER 445	10.0 bits(16)	8.3	2/2(100%)	2/2(100%)	0/2(0%)	10	10	0.13	8.3	1	638	Query_24453
				hsp70 (275-289)	SSSTQASLEIDSLFE (15)	Query 9 EI 10 EI Sbjct 511 EI 512	10.0 bits(16)	8.3	2/2(100%)	2/2(100%)	0/2(0%)	10	10	0.13	8.3	1	638	Query_33119
				hsp70 (361-375)	KSINPDEAVAYGAAV (15)	Query 1 KSINPDEAVAYGAAV 15 K +NPDEAVA GAAV Sbjct 363 KDVNPDEAVAIGAAV 377	35.0 bits(75)	1e-08	12/15(80%)	13/15(86%)	0/15(0%)	35	43.7	1	1e-08	0.8	638	Query_85443
						Query 9 VA 10 VA Sbjct 94 VA 95	8.7 bits(13)	22	2/2(100%)	2/2(100%)	0/2(0%)
				hsp70 (386-400)	ENVQDLLLLDVAPLS (15)	Query 3 VQDLLLLDVAPLS 15 V D LLLDV PLS Sbjct 386 VKDVLLLDVTPLS 398	31.2 bits(66)	2e-07	10/13(77%)	10/13(76%)	0/13(0%)	31.2	41.6	0.86	2e-07	0.7692	638	Query_494451
						Query 3 VQDLLLLDVAPL 14 V+DL + PL Sbjct 309 VEDLVNRSIEPL 320	10.4 bits(17)	5.9	5/12(42%)	7/12(58%)	0/12(0%)
				hsp70 (404-418)	ETAGGVMTALIKRNS (15)	Query 1 ETAGGVMTALIKRN 14 ET GGVMTALI N Sbjct 402 ETMGGVMTALINKN 415	35.0 bits(75)	1e-08	11/14(79%)	11/14(78%)	0/14(0%)	35	45.4	0.93	1e-08	0.7857	638	Query_55321
						Query 11 IKR 13 +KR Sbjct 165 VKR 167	10.4 bits(17)	5.9	2/3(67%)	3/3(100%)	0/3(0%)
			HSP90	hsp90 (20-34)	FAFQAEIAQLMSLII (15)	Query 3 FQAEIAQLMSLII 15 FQ E+ QL+ L I Sbjct 9 FQSEVKQLLHLMI 21	21.8 bits(44)	0.0005	7/13(54%)	9/13(69%)	0/13(0%)	21.8	52.6	0.86	0.0005	0.5385	624	Query_10901
						Query 8 AQLMSL 13 AQ SL Sbjct 411 AQTVSL 416	11.2 bits(19)	3	4/6(67%)	4/6(66%)	0/6(0%)
						Query 4 QAEIAQL 10 QA QL Sbjct 113 QAKDSQL 119	10.8 bits(18)	4.2	4/7(57%)	4/7(57%)	0/7(0%)
						Query 12 SL 13 SL Sbjct 489 SL 490	8.7 bits(13)	22	2/2(100%)	2/2(100%)	0/2(0%)
				hsp90 (334-354)	QLEFRALLFVPRRAPFDLFEN (21)	Query 3 EFRALLFVPRRAPFDL 18 E+ LL++P AP D+ Sbjct 273 EYTSLLYIPSQAPWDM 288	21.8 bits(44)	0.001	7/16(44%)	11/16(68%)	0/16(0%)	21.8	58.1	0.9	0.001	0.4375	624	Query_57715
						Query 4 FRALLFVPRRAPFDLFE 20 FRAL P DL+E Sbjct 48 FRAL-----SQP-DLYE 58	16.8 bits(32)	0.064	8/17(47%)	9/17(52%)	6/17(35%)
						Query 20 EN 21 EN Sbjct 149 EN 150	10.0 bits(16)	12	2/2(100%)	2/2(100%)	0/2(0%)
						Query 9 FVPRRA 14 FV R A Sbjct 511 FVER-A 515	9.5 bits(15)	16	4/6(67%)	4/6(66%)	1/6(16%)
				hsp90 (516-530)	LEVIYMIEPIDEYCV (15)	Query 10 IDE 12 IDE Sbjct 464 IDE 466	13.4 bits(24)	0.54	3/3(100%)	3/3(100%)	0/3(0%)	13.4	13.4	0.2	0.54	1	624	Query_45849
				hsp90 (685-699)	ANRIYRMIKLGLGIDED (17)	Query 14 IDE 16 +DE Sbjct 497 VDE 499	10.8 bits(18)	4.9	2/3(67%)	3/3(100%)	0/3(0%)	10.8	19.5	0.29	4.9	0.6667	624	Query_39199
						Query 10 LG 11 LG Sbjct 94 LG 95	8.7 bits(13)	25	2/2(100%)	2/2(100%)	0/2(0%)
6	Listeria monocytogenes serotype 4a (strain M7)		HSP60	hsp60 (269-283)	KPLVIIAEDVDGEAL (15)	Query 2 PLVIIAEDVDGEA 14 P+ IIAEDV+GEA Sbjct 244 PMLIIAEDVEGEA 256	34.6 bits(74)	1e-08	10/13(77%)	12/13(92%)	0/13(0%)	34.6	34.6	0.86	1e-08	0.7692	542	Query_4479
				hsp60 (283-297)	LSTLVLNRLKVGLQV (15)	Query 3 TLVLNRL 9 TLVLN L Sbjct 259 TLVLNKL 265	21.4 bits(43)	0.0006	6/7(86%)	6/7(85%)	0/7(0%)	21.4	30.5	0.6	0.0006	0.8571	542	Query_45135
						Query 10 KV 11 KV Sbjct 423 KV 424	9.1 bits(14)	14	2/2(100%)	2/2(100%)	0/2(0%)
				hsp60 (439-456)	GGGCALLRCIPALDSLTP (18)	Query 1 GGGCAL 6 GGG AL Sbjct 412 GGGTAL 417	12.9 bits(23)	0.87	5/6(83%)	5/6(83%)	0/6(0%)	12.9	25	0.55	0.87	0.8333	542	Query_21131
						Query 12 ALDS 15 AL+S Sbjct 397 ALNS 400	12.1 bits(21)	1.7	3/4(75%)	4/4(100%)	0/4(0%)
			HSP70	hsp70 (204-218)	TFDVSILTIDDGIFE (15)	Query 1 TFDVSILTIDDGIFE 15 TFDVSIL DG+FE Sbjct 173 TFDVSILELGDGVFE 187	35.0 bits(75)	1e-08	11/15(73%)	12/15(80%)	0/15(0%)	35	48.8	1	1e-08	0.7333	613	Query_2427
						Query 2 FDVSILTID-DGI 13 FD ID +GI Sbjct 446 FD-----IDKNGI 453	13.8 bits(25)	0.38	6/13(46%)	7/13(53%)	6/13(46%)
				hsp70 (256-270)	NKRAVRRLRTACERA (15)	Query 13 ER 14 ER Sbjct 414 ER 415	10.0 bits(16)	8	2/2(100%)	2/2(100%)	0/2(0%)	10	10	0.13	8	1	613	Query_50277
				hsp70 (275-289)	SSSTQASLEIDSLFE (15)	Query 3 STQASL 8 STQ SL Sbjct 248 STQISL 253	15.5 bits(29)	0.093	5/6(83%)	5/6(83%)	0/6(0%)	15.5	26.3	0.6	0.093	0.8333	613	Query_13079
						Query 9 EID 11 EI+ Sbjct 481 EIE 483	10.8 bits(18)	4.1	2/3(67%)	3/3(100%)	0/3(0%)
				hsp70 (361-375)	KSINPDEAVAYGAAV (15)	Query 1 KSINPDEAVAYGAAV 15 K +NPDE VA GAA+ Sbjct 333 KGVNPDEVVAMGAAI 347	28.2 bits(59)	3e-06	10/15(67%)	12/15(80%)	0/15(0%)	28.2	46	1	3e-06	0.6667	613	Query_62481
						Query 13 AAV 15 AA+ Sbjct 56 AAI 58	9.1 bits(14)	15	2/3(67%)	3/3(100%)	0/3(0%)
						Query 14 AV 15 AV Sbjct 405 AV 406	8.7 bits(13)	21	2/2(100%)	2/2(100%)	0/2(0%)
				hsp70 (386-400)	ENVQDLLLLDVAPLS (15)	Query 2 NVQDLLLLDVAPLS 15 +V D LLDV PLS Sbjct 355 DVKDVVLLDVTPLS 368	28.2 bits(59)	3e-06	9/14(64%)	10/14(71%)	0/14(0%)	28.2	38.2	0.93	3e-06	0.6429	613	Query_200231
						Query 11 VAP 13 +AP Sbjct 287 IAP 289	10.0 bits(16)	8	2/3(67%)	3/3(100%)	0/3(0%)
				hsp70 (404-418)	ETAGGVMTALIKRNS (15)	Query 1 ETAGGVMTALIKRN 14 ET GGVMT LI RN Sbjct 372 ETMGGVMTTLIERN 385	34.1 bits(73)	2e-08	11/14(79%)	11/14(78%)	0/14(0%)	34.1	34.1	0.93	2e-08	0.7857	613	Query_41109
			HSP90	hsp90 (20-34)	FAFQAEIAQLMSLII (15)	Query 11 MSLI 14 M LI Sbjct 418 MTLI 421	14.2 bits(26)	0.26	3/4(75%)	3/4(75%)	0/4(0%)	14.2	27.6	0.73	0.26	0.75	601	Query_36571
						Query 2 AFQAEIA 8 AF A IA Sbjct 85 AFLATIA 91	13.4 bits(24)	0.52	5/7(71%)	5/7(71%)	0/7(0%)
				hsp90 (334-354)	QLEFRALLFVPRRAPFDLFEN (21)	Query 17 DL 18 DL Sbjct 494 DL 495	9.5 bits(15)	16	2/2(100%)	2/2(100%)	0/2(0%)	9.5	9.5	0.09	16	1	601	Query_63151
				hsp90 (516-530)	LEVIYMIEPIDEYCV (15)	No significant similarity found
				hsp90 (685-699)	ANRIYRMIKLGLGIDED (17)	No significant similarity found
7	Mycobacterium avium paratuberculosis (MAP)		HSP60	hsp60 (269-283)	KPLVIIAEDVDGEAL (15)	Query 1 KPLVIIAEDVDGEAL 15 KPL IIAEDV+GEAL Sbjct 243 KPLLIIAEDVEGEAL 257	43.1 bits(94)	1e-11	13/15(87%)	14/15(93%)	0/15(0%)	43.1	52.2	1	1e-11	0.8667	541	Query_40153
						Query 6 IA 7 IA Sbjct 451 IA 452	9.1 bits(14)	14	2/2(100%)	2/2(100%)	0/2(0%)
				hsp60 (283-297)	LSTLVLNRLKVGLQV (15)	Query 1 LSTLVLN 7 LSTLV N Sbjct 257 LSTLVVN 263	20.2 bits(40)	0.002	6/7(86%)	6/7(85%)	0/7(0%)	20.2	20.2	0.46	0.002	0.8571	541	Query_42167
				hsp60 (439-456)	GGGCALLRCIPALDSLTP (18)	Query 1 GGGCALLRCIPALDSL 16 GGG ALL IPALD L Sbjct 412 GGGVALLHAIPALDEL 427	30.3 bits(64)	6e-07	12/16(75%)	12/16(75%)	0/16(0%)	30.3	30.3	0.88	6e-07	0.75	541	Query_38933
			HSP70	hsp70 (204-218)	TFDVSILTIDDGIFE (15)	Query 1 TFDVSILTIDDGI 13 TFDVS L I +G+ Sbjct 175 TFDVSLLEIGEGV 187	25.2 bits(52)	3e-05	8/13(62%)	10/13(76%)	0/13(0%)	25.2	25.2	0.86	3e-05	0.6154	623	Query_35283
				hsp70 (256-270)	NKRAVRRLRTACERA (15)	No significant similarity found
				hsp70 (275-289)	SSSTQASLEIDSLFE (15)	No significant similarity found
				hsp70 (361-375)	KSINPDEAVAYGAAV (15)	Query 1 KSINPDEAVAYGAA 14 K +NPDE VA GAA Sbjct 337 KGVNPDEVVAVGAA 350	29.1 bits(61)	1e-06	10/14(71%)	11/14(78%)	0/14(0%)	29.1	29.1	0.93	1e-06	0.7143	623	Query_31619
				hsp70 (386-400)	ENVQDLLLLDVAPLS (15)	Query 3 VQDLLLLDVAPLS 15 V D LLLDV PLS Sbjct 360 VKDVLLLDVTPLS 372	31.2 bits(66)	2e-07	10/13(77%)	10/13(76%)	0/13(0%)	31.2	47.1	0.86	2e-07	0.7692	623	Query_270361
						Query 4 QDLL 7 QDLL Sbjct 283 QDLL 286	15.9 bits(30)	0.067	4/4(100%)	4/4(100%)	0/4(0%)
				hsp70 (404-418)	ETAGGVMTALIKRNS (15)	Query 1 ETAGGVMTALIKRN 14 ET GGVMT LI RN Sbjct 376 ETKGGVMTKLIERN 389	30.8 bits(65)	3e-07	11/14(79%)	11/14(78%)	0/14(0%)	30.8	42	0.93	3e-07	0.7857	623	Query_31349
						Query 8 TAL-------IK 12 TAL IK Sbjct 553 TALGGTDITAIK 564	11.2 bits(19)	3	5/12(42%)	5/12(41%)	7/12(58%)
			HSP90	hsp90 (20-34)	FAFQAEIAQLMSLII (15)	Query 3 FQAEIAQLMSLII 15 FQAE QL+ L + Sbjct 10 FQAEARQLLDLMV 22	19.7 bits(39)	0.003	7/13(54%)	9/13(69%)	0/13(0%)	19.7	33.9	0.86	0.003	0.5385	644	Query_44063
						Query 8 AQLMSL 13 AQ MSL Sbjct 343 AQDMSL 348	14.2 bits(26)	0.28	5/6(83%)	5/6(83%)	0/6(0%)
				hsp90 (334-354)	QLEFRALLFVPRRAPFDLFEN (21)	Query 3 EFRALLFVPRRAPFDLF 19 E+ ALLF+P APFDLF Sbjct 289 EYQALLFIPSHAPFDLF 305	40.9 bits(89)	2e-10	12/17(71%)	14/17(82%)	0/17(0%)	40.9	82.7	0.9	2e-10	0.7059	644	Query_324601
						Query 1 QLEF----RALL 8 QLEF R LL Sbjct 7 QLEFQAEARQLL 18	18.9 bits(37)	0.012	7/12(58%)	7/12(58%)	4/12(33%)
						Query 3 EFRALL 8 EF LL Sbjct 521 EFADLL 526	12.1 bits(21)	2.4	4/6(67%)	4/6(66%)	0/6(0%)
						Query 1 QL--EFRALLFV 10 QL E+ L FV Sbjct 328 QLMPEY--LRFV 337	10.8 bits(18)	6.4	6/12(50%)	7/12(58%)	4/12(33%)
				hsp90 (516-530)	LEVIYMIEPIDEYCV (15)	Query 2 EVIYMIEPIDE 12 EV + +P+DE Sbjct 470 EVLLLTDPVDE 480	17.6 bits(34)	0.017	5/11(45%)	8/11(72%)	0/11(0%)	17.6	34.8	0.8	0.017	0.4545	644	Query_17555
						Query 1 LEVIYM 6 LEVI M Sbjct 277 LEVIAM 282	17.2 bits(33)	0.024	5/6(83%)	5/6(83%)	0/6(0%)
				hsp90 (685-699)	ANRIYRMIKLGLGIDED (17)	No significant similarity found
8	Mycobacterium leprae (strain Br4923)		HSP60	hsp60 (269-283)	KPLVIIAEDVDGEAL (15)	Query 1 KPLVIIAEDVDGEAL 15 K L IIAEDV+GEAL Sbjct 243 KSLLIIAEDVEGEAL 257	38.8 bits(84)	4e-10	12/15(80%)	13/15(86%)	0/15(0%)	38.8	47.9	1	4e-10	0.8	541	Query_548499
						Query 6 IA 7 IA Sbjct 451 IA 452	9.1 bits(14)	14	2/2(100%)	2/2(100%)	0/2(0%)
				hsp60 (283-297)	LSTLVLNRLKVGLQV (15)	Query 1 LSTLVLN 7 LSTLV N Sbjct 257 LSTLVVN 263	20.2 bits(40)	0.002	6/7(86%)	6/7(85%)	0/7(0%)	20.2	20.2	0.46	0.002	0.8571	541	Query_31643
				hsp60 (439-456)	GGGCALLRCIPALDSLTP (18)	Query 1 GGGCALLRCIPALDSL 16 GGG LL PALD L Sbjct 412 GGGVTLLQAAPALDKL 427	21.8 bits(44)	0.0007	10/16(63%)	10/16(62%)	0/16(0%)	21.8	21.8	0.88	0.0007	0.625	541	Query_7963
			HSP70	hsp70 (204-218)	TFDVSILTIDDGIFE (15)	Query 1 TFDVSILTIDDGI 13 TFDVS L I +G+ Sbjct 175 TFDVSLLEIGEGV 187	25.2 bits(52)	3e-05	8/13(62%)	10/13(76%)	0/13(0%)	25.2	25.2	0.86	3e-05	0.6154	620	Query_59229
				hsp70 (256-270)	NKRAVRRLRTACERA (15)	Query 10 TA 11 TA Sbjct 553 TA 554	8.7 bits(13)	22	2/2(100%)	2/2(100%)	0/2(0%)	8.7	8.7	0.13	22	1	620	Query_8357
				hsp70 (275-289)	SSSTQASLEIDSLFE (15)	No significant similarity found
				hsp70 (361-375)	KSINPDEAVAYGAAV (15)	Query 1 KSINPDEAVAYGAA 14 K +NPDE VA GAA Sbjct 337 KGVNPDEVVAVGAA 350	29.1 bits(61)	1e-06	10/14(71%)	11/14(78%)	0/14(0%)	29.1	29.1	0.93	1e-06	0.7143	620	Query_127137
				hsp70 (386-400)	ENVQDLLLLDVAPLS (15)	Query 3 VQDLLLLDVAPLS 15 V D LLLDV PLS Sbjct 360 VKDVLLLDVTPLS 372	31.2 bits(66)	2e-07	10/13(77%)	10/13(76%)	0/13(0%)	31.2	47.1	0.86	2e-07	0.7692	620	Query_93289
						Query 4 QDLL 7 QDLL Sbjct 283 QDLL 286	15.9 bits(30)	0.066	4/4(100%)	4/4(100%)	0/4(0%)
				hsp70 (404-418)	ETAGGVMTALIKRNS (15)	Query 1 ETAGGVMTALIKRN 14 ET GGVMT LI RN Sbjct 376 ETKGGVMTKLIERN 389	30.8 bits(65)	3e-07	11/14(79%)	11/14(78%)	0/14(0%)	30.8	51.1	1	3e-07	0.7857	620	Query_32477
						Query 8 TAL-------IK 12 TAL IK Sbjct 553 TALGGTDISAIK 564	11.2 bits(19)	3	5/12(42%)	5/12(41%)	7/12(58%)
						Query 14 NS 15 NS Sbjct 602 NS 603	9.1 bits(14)	16	2/2(100%)	2/2(100%)	0/2(0%)
			HSP90	hsp90 (20-34)	FAFQAEIAQLMSLII (15)	Query 3 FQAEIAQLMSLII 15 FQAE QL+ L + Sbjct 10 FQAEARQLLDLMV 22	19.7 bits(39)	0.003	7/13(54%)	9/13(69%)	0/13(0%)	19.7	19.7	0.86	0.003	0.5385	656	Query_54239
				hsp90 (334-354)	QLEFRALLFVPRRAPFDLFEN (21)	Query 3 EFRALLFVPRRAPFDLF 19 E+ ALLF+P APFDLF Sbjct 296 EYQALLFIPSHAPFDLF 312	40.9 bits(89)	2e-10	12/17(71%)	14/17(82%)	0/17(0%)	40.9	96.5	0.9	2e-10	0.7059	656	Query_34887
						Query 1 QLEF----RALL 8 QLEF R LL Sbjct 7 QLEFQAEARQLL 18	18.9 bits(37)	0.012	7/12(58%)	7/12(58%)	4/12(33%)
						Query 10 VPRRAP 15 V RRAP Sbjct 224 VERRAP 229	16.8 bits(32)	0.067	5/6(83%)	5/6(83%)	0/6(0%)
						Query 11 PR 12 PR Sbjct 59 PR 60	10.0 bits(16)	12	2/2(100%)	2/2(100%)	0/2(0%)
						Query 9 FV 10 FV Sbjct 343 FV 344	10.0 bits(16)	12	2/2(100%)	2/2(100%)	0/2(0%)
				hsp90 (516-530)	LEVIYMIEPIDEYCV (15)	Query 2 EVIYMIEPIDE 12 E Y IE +DE Sbjct 166 EATYTIESVDE 176	21.0 bits(42)	0.001	6/11(55%)	7/11(63%)	0/11(0%)	21	55.8	0.8	0.001	0.5455	656	Query_50567
						Query 2 EVIYMIEPIDE 12 EV + +P+DE Sbjct 477 EVLLLTDPVDE 487	17.6 bits(34)	0.017	5/11(45%)	8/11(72%)	0/11(0%)
						Query 1 LEVIYM 6 LEVI M Sbjct 284 LEVIAM 289	17.2 bits(33)	0.024	5/6(83%)	5/6(83%)	0/6(0%)
				hsp90 (685-699)	ANRIYRMIKLGLGIDED (17)	Query 3 RIYR 6 RIYR Sbjct 575 RIYR 578	17.6 bits(34)	0.022	4/4(100%)	4/4(100%)	0/4(0%)	17.6	17.6	0.23	0.022	1	656	Query_22301
9	Mycobacterium tuberculosis (strain ATCC 25618 / H37Rv)		HSP60	hsp60 (269-283)	KPLVIIAEDVDGEAL (15)	Query 1 KPLVIIAEDVDGEAL 15 KPL IIAEDV+GEAL Sbjct 243 KPLLIIAEDVEGEAL 257	43.1 bits(94)	1e-11	13/15(87%)	14/15(93%)	0/15(0%)	43.1	52.2	1	1e-11	0.8667	540	Query_14709
						Query 6 IA 7 IA Sbjct 451 IA 452	9.1 bits(14)	14	2/2(100%)	2/2(100%)	0/2(0%)
				hsp60 (283-297)	LSTLVLNRLKVGLQV (15)	Query 1 LSTLVLN 7 LSTLV N Sbjct 257 LSTLVVN 263	20.2 bits(40)	0.002	6/7(86%)	6/7(85%)	0/7(0%)	20.2	20.2	0.46	0.002	0.8571	540	Query_279981
				hsp60 (439-456)	GGGCALLRCIPALDSLTP (18)	Query 1 GGGCALLRCIPALDSL 16 GGG LL P LD L Sbjct 412 GGGVTLLQAAPTLDEL 427	18.9 bits(37)	0.007	9/16(56%)	9/16(56%)	0/16(0%)	18.9	18.9	0.88	0.007	0.5625	540	Query_7051
			HSP70	hsp70 (204-218)	TFDVSILTIDDGIFE (15)	Query 1 TFDVSILTIDDGI 13 TFDVS L I +G+ Sbjct 175 TFDVSLLEIGEGV 187	25.2 bits(52)	3e-05	8/13(62%)	10/13(76%)	0/13(0%)	25.2	25.2	0.86	3e-05	0.6154	625	Query_33495
				hsp70 (256-270)	NKRAVRRLRTACERA (15)	No significant similarity found
				hsp70 (275-289)	SSSTQASLEIDSLFE (15)	No significant similarity found
				hsp70 (361-375)	KSINPDEAVAYGAAV (15)	Query 1 KSINPDEAVAYGAA 14 K +NPDE VA GAA Sbjct 337 KGVNPDEVVAVGAA 350	29.1 bits(61)	1e-06	10/14(71%)	11/14(78%)	0/14(0%)	29.1	29.1	0.93	1e-06	0.7143	625	Query_17053
				hsp70 (386-400)	ENVQDLLLLDVAPLS (15)	Query 3 VQDLLLLDVAPLS 15 V D LLLDV PLS Sbjct 360 VKDVLLLDVTPLS 372	31.2 bits(66)	2e-07	10/13(77%)	10/13(76%)	0/13(0%)	31.2	47.1	0.86	2e-07	0.7692	625	Query_54013
						Query 4 QDLL 7 QDLL Sbjct 283 QDLL 286	15.9 bits(30)	0.067	4/4(100%)	4/4(100%)	0/4(0%)
				hsp70 (404-418)	ETAGGVMTALIKRNS (15)	Query 1 ETAGGVMTALIKRN 14 ET GGVMT LI RN Sbjct 376 ETKGGVMTRLIERN 389	30.8 bits(65)	3e-07	11/14(79%)	11/14(78%)	0/14(0%)	30.8	40.3	0.93	3e-07	0.7857	625	Query_197493
						Query 11 IK 12 IK Sbjct 563 IK 564	9.5 bits(15)	11	2/2(100%)	2/2(100%)	0/2(0%)
			HSP90	hsp90 (20-34)	FAFQAEIAQLMSLII (15)	Query 3 FQAEIAQLMSLII 15 FQAE QL+ L + Sbjct 10 FQAEARQLLDLMV 22	19.7 bits(39)	0.003	7/13(54%)	9/13(69%)	0/13(0%)	19.7	33.9	0.86	0.003	0.5385	647	Query_345043
						Query 8 AQLMSL 13 AQ MSL Sbjct 344 AQDMSL 349	14.2 bits(26)	0.28	5/6(83%)	5/6(83%)	0/6(0%)
				hsp90 (334-354)	QLEFRALLFVPRRAPFDLFEN (21)	Query 3 EFRALLFVPRRAPFDLFE 20 E+ ALLF+P APFDLF+ Sbjct 290 EYQALLFIPSHAPFDLFD 307	41.8 bits(91)	1e-10	12/18(67%)	15/18(83%)	0/18(0%)	41.8	83.6	0.95	1e-10	0.6667	647	Query_40823
						Query 1 QLEF----RALL 8 QLEF R LL Sbjct 7 QLEFQAEARQLL 18	18.9 bits(37)	0.012	7/12(58%)	7/12(58%)	4/12(33%)
						Query 3 EFRALL 8 EF LL Sbjct 522 EFADLL 527	12.1 bits(21)	2.5	4/6(67%)	4/6(66%)	0/6(0%)
						Query 1 QL--EFRALLFV 10 QL E+ L FV Sbjct 329 QLMPEY--LRFV 338	10.8 bits(18)	6.5	6/12(50%)	7/12(58%)	4/12(33%)
				hsp90 (516-530)	LEVIYMIEPIDEYCV (15)	Query 2 EVIYMIEPIDE 12 EV + +P+DE Sbjct 471 EVLLLTDPVDE 481	17.6 bits(34)	0.017	5/11(45%)	8/11(72%)	0/11(0%)	17.6	17.6	0.73	0.017	0.4545	647	Query_44821
				hsp90 (685-699)	ANRIYRMIKLGLGIDED (17)	Query 3 RIYR 6 RIYR Sbjct 567 RIYR 570	17.6 bits(34)	0.022	4/4(100%)	4/4(100%)	0/4(0%)	17.6	17.6	0.23	0.022	1	647	Query_35047
10	Salmonella typhi		HSP60	hsp60 (269-283)	KPLVIIAEDVDGEAL (15)	Query 1 KPLVIIAEDVDGEAL 15 KPL IIAEDV+GEAL Sbjct 245 KPLLIIAEDVEGEAL 259	43.1 bits(94)	1e-11	13/15(87%)	14/15(93%)	0/15(0%)	43.1	57.7	1	1e-11	0.8667	548	Query_28765
						Query 4 VIIAED 9 VI ED Sbjct 174 VITVED 179	14.6 bits(27)	0.17	4/6(67%)	4/6(66%)	0/6(0%)
				hsp60 (283-297)	LSTLVLNRLKVGLQV (15)	No significant similarity found
				hsp60 (439-456)	GGGCALLRCIPALDSLTP (18)	Query 1 GGGCALLR 8 GGG AL R Sbjct 414 GGGVALIR 421	16.8 bits(32)	0.042	6/8(75%)	6/8(75%)	0/8(0%)	16.8	16.8	0.44	0.042	0.75	548	Query_21343
			HSP70	hsp70 (204-218)	TFDVSILTIDDGIFE (15)	Query 1 TFDVSILTID--DG--IFE 15 TFD+SI ID DG FE Sbjct 199 TFDISIIEIDEVDGEKTFE 217	26.9 bits(56)	7e-06	11/19(58%)	12/19(63%)	4/19(21%)	26.9	42.8	1	7e-06	0.5789	638	Query_169697
						Query 3 DVSIL 7 DVSI+ Sbjct 85 DVSIM 89	15.9 bits(30)	0.068	4/5(80%)	5/5(100%)	0/5(0%)
				hsp70 (256-270)	NKRAVRRLRTACERA (15)	Query 13 ER 14 ER Sbjct 444 ER 445	10.0 bits(16)	8.3	2/2(100%)	2/2(100%)	0/2(0%)	10	10	0.13	8.3	1	638	Query_14297
				hsp70 (275-289)	SSSTQASLEIDSLFE (15)	Query 9 EI 10 EI Sbjct 511 EI 512	10.0 bits(16)	8.3	2/2(100%)	2/2(100%)	0/2(0%)	10	10	0.13	8.3	1	638	Query_36753
				hsp70 (361-375)	KSINPDEAVAYGAAV (15)	Query 1 KSINPDEAVAYGAAV 15 K +NPDEAVA GAAV Sbjct 363 KDVNPDEAVAIGAAV 377	35.0 bits(75)	1e-08	12/15(80%)	13/15(86%)	0/15(0%)	35	35	1	1e-08	0.8	638	Query_52467
				hsp70 (386-400)	ENVQDLLLLDVAPLS (15)	Query 2 NVQDLLLLDVAPLS 15 +V D LLLDV PLS Sbjct 385 DVKDVLLLDVTPLS 398	32.0 bits(68)	1e-07	10/14(71%)	11/14(78%)	0/14(0%)	32	42.4	0.93	1e-07	0.7143	638	Query_5012
						Query 3 VQDLLLLDVAPL 14 V+DL + PL Sbjct 309 VEDLVNRSIEPL 320	10.4 bits(17)	5.9	5/12(42%)	7/12(58%)	0/12(0%)
				hsp70 (404-418)	ETAGGVMTALIKRNS (15)	Query 1 ETAGGVMTALIKRN 14 ET GGVMT LI N Sbjct 402 ETMGGVMTPLITKN 415	30.8 bits(65)	3e-07	10/14(71%)	10/14(71%)	0/14(0%)	30.8	41.1	0.93	3e-07	0.7143	638	Query_31557
						Query 11 IKR 13 +KR Sbjct 165 VKR 167	10.4 bits(17)	5.9	2/3(67%)	3/3(100%)	0/3(0%)
			HSP90	hsp90 (20-34)	FAFQAEIAQLMSLII (15)	Query 3 FQAEIAQLMSLII 15 FQ E+ QL+ L I Sbjct 9 FQSEVKQLLHLMI 21	21.8 bits(44)	0.0005	7/13(54%)	9/13(69%)	0/13(0%)	21.8	43.9	0.86	0.0005	0.5385	624	Query_36063
						Query 8 AQLMSL 13 AQ SL Sbjct 411 AQTVSL 416	11.2 bits(19)	3	4/6(67%)	4/6(66%)	0/6(0%)
						Query 4 QAEIAQL 10 QA QL Sbjct 113 QAKDSQL 119	10.8 bits(18)	4.2	4/7(57%)	4/7(57%)	0/7(0%)
				hsp90 (334-354)	QLEFRALLFVPRRAPFDLFEN (21)	Query 3 EFRALLFVPRRAPFDL 18 E+ LL++P AP DL Sbjct 273 EYTSLLYIPSQAPWDL 288	24.4 bits(50)	0.0001	8/16(50%)	11/16(68%)	0/16(0%)	24.4	51.1	0.9	0.0001	0.5	624	Query_26467
						Query 4 FRALLFVPRRAPFDLFE 20 FRAL P DL+E Sbjct 48 FRAL-----SNP-DLYE 58	16.8 bits(32)	0.064	8/17(47%)	9/17(52%)	6/17(35%)
						Query 20 EN 21 EN Sbjct 149 EN 150	10.0 bits(16)	12	2/2(100%)	2/2(100%)	0/2(0%)
				hsp90 (516-530)	LEVIYMIEPIDEYCV (15)	Query 10 IDE 12 IDE Sbjct 464 IDE 466	13.4 bits(24)	0.54	3/3(100%)	3/3(100%)	0/3(0%)	13.4	13.4	0.2	0.54	1	624	Query_61883
				hsp90 (685-699)	ANRIYRMIKLGLGIDED (17)	Query 14 IDED 17 +DE+ Sbjct 497 VDEN 500	11.7 bits(20)	2.5	2/4(50%)	4/4(100%)	0/4(0%)	11.7	20.4	0.35	2.5	0.5	624	Query_39873
						Query 10 LG 11 LG Sbjct 94 LG 95	8.7 bits(13)	25	2/2(100%)	2/2(100%)	0/2(0%)
11	Shigella dysenteriae serotype 1 (strain Sd197)		HSP60	hsp60 (269-283)	KPLVIIAEDVDGEAL (15)	Query 1 KPLVIIAEDVDGEAL 15 KPL IIAEDV+GEAL Sbjct 245 KPLLIIAEDVEGEAL 259	43.1 bits(94)	1e-11	13/15(87%)	14/15(93%)	0/15(0%)	43.1	57.7	1	1e-11	0.8667	548	Query_673
						Query 4 VIIAED 9 VI ED Sbjct 174 VITVED 179	14.6 bits(27)	0.17	4/6(67%)	4/6(66%)	0/6(0%)
				hsp60 (283-297)	LSTLVLNRLKVGLQV (15)	No significant similarity found
				hsp60 (439-456)	GGGCALLRCIPALDSLTP (18)	Query 1 GGGCALLR 8 GGG AL R Sbjct 414 GGGVALIR 421	16.8 bits(32)	0.042	6/8(75%)	6/8(75%)	0/8(0%)	16.8	16.8	0.44	0.042	0.75	548	Query_40987
			HSP70	hsp70 (204-218)	TFDVSILTIDDGIFE (15)	Query 1 TFDVSILTID--DG--IFE 15 TFD+SI ID DG FE Sbjct 199 TFDISIIEIDEVDGEKTFE 217	26.9 bits(56)	7e-06	11/19(58%)	12/19(63%)	4/19(21%)	26.9	42.8	1	7e-06	0.5789	638	Query_43867
						Query 3 DVSIL 7 DVSI+ Sbjct 85 DVSIM 89	15.9 bits(30)	0.068	4/5(80%)	5/5(100%)	0/5(0%)
				hsp70 (256-270)	NKRAVRRLRTACERA (15)	Query 13 ER 14 ER Sbjct 444 ER 445	10.0 bits(16)	8.3	2/2(100%)	2/2(100%)	0/2(0%)	10	10	0.13	8.3	1	638	Query_27663
				hsp70 (275-289)	SSSTQASLEIDSLFE (15)	Query 9 EI 10 EI Sbjct 511 EI 512	10.0 bits(16)	8.3	2/2(100%)	2/2(100%)	0/2(0%)	10	10	0.13	8.3	1	638	Query_3045
				hsp70 (361-375)	KSINPDEAVAYGAAV (15)	Query 1 KSINPDEAVAYGAAV 15 K +NPDEAVA GAAV Sbjct 363 KDVNPDEAVAIGAAV 377	35.0 bits(75)	1e-08	12/15(80%)	13/15(86%)	0/15(0%)	35	35	1	1e-08	0.8	638	Query_70291
				hsp70 (386-400)	ENVQDLLLLDVAPLS (15)	Query 2 NVQDLLLLDVAPLS 15 +V D LLLDV PLS Sbjct 385 DVKDVLLLDVTPLS 398	32.0 bits(68)	1e-07	10/14(71%)	11/14(78%)	0/14(0%)	32	42.4	0.93	1e-07	0.7143	638	Query_56911
						Query 3 VQDLLLLDVAPL 14 V+DL + PL Sbjct 309 VEDLVNRSIEPL 320	10.4 bits(17)	5.9	5/12(42%)	7/12(58%)	0/12(0%)
				hsp70 (404-418)	ETAGGVMTALIKRNS (15)	Query 1 ETAGGVMTALIKRN 14 ET GGVMT LI N Sbjct 402 ETMGGVMTTLIAKN 415	29.5 bits(62)	9e-07	10/14(71%)	10/14(71%)	0/14(0%)	29.5	39.9	0.93	9e-07	0.7143	638	Query_2003
						Query 11 IKR 13 +KR Sbjct 165 VKR 167	10.4 bits(17)	5.9	2/3(67%)	3/3(100%)	0/3(0%)
			HSP90	hsp90 (20-34)	FAFQAEIAQLMSLII (15)	Query 3 FQAEIAQLMSLII 15 FQ E+ QL+ L I Sbjct 9 FQSEVKQLLHLMI 21	21.8 bits(44)	0.0005	7/13(54%)	9/13(69%)	0/13(0%)	21.8	68.1	1	0.0005	0.5385	624	Query_57627
						Query 1 FAFQAEIAQLM 11 FA Q IA L+ Sbjct 390 FANQEAIAKLL 400	15.5 bits(29)	0.095	6/11(55%)	7/11(63%)	0/11(0%)
						Query 8 AQLMSL 13 AQ SL Sbjct 411 AQTVSL 416	11.2 bits(19)	3	4/6(67%)	4/6(66%)	0/6(0%)
						Query 4 QAEIAQL 10 QA QL Sbjct 113 QAKDSQL 119	10.8 bits(18)	4.2	4/7(57%)	4/7(57%)	0/7(0%)
						Query 12 SL 13 SL Sbjct 489 SL 490	8.7 bits(13)	22	2/2(100%)	2/2(100%)	0/2(0%)
				hsp90 (334-354)	QLEFRALLFVPRRAPFDLFEN (21)	Query 3 EFRALLFVPRRAPFDL 18 E+ LL++P AP D+ Sbjct 273 EYTSLLYIPSQAPWDM 288	21.8 bits(44)	0.001	7/16(44%)	11/16(68%)	0/16(0%)	21.8	31.8	0.85	0.001	0.4375	624	Query_34657
						Query 20 EN 21 EN Sbjct 149 EN 150	10.0 bits(16)	12	2/2(100%)	2/2(100%)	0/2(0%)
				hsp90 (516-530)	LEVIYMIEPIDEYCV (15)	Query 10 IDE 12 IDE Sbjct 464 IDE 466	13.4 bits(24)	0.54	3/3(100%)	3/3(100%)	0/3(0%)	13.4	13.4	0.2	0.54	1	624	Query_38131
				hsp90 (685-699)	ANRIYRMIKLGLGIDED (17)	Query 14 IDE 16 +DE Sbjct 497 VDE 499	10.8 bits(18)	4.9	2/3(67%)	3/3(100%)	0/3(0%)	10.8	10.8	0.17	4.9	0.6667	624	Query_256951
12	Streptococcus pneumoniae (strain ATCC BAA-255 / R6)		HSP60	hsp60 (269-283)	KPLVIIAEDVDGEAL (15)	Query 2 PLVIIAEDVDGEAL 15 PL IIA+DVDGEAL Sbjct 244 PLLIIADDVDGEAL 257	40.1 bits(87)	1e-10	12/14(86%)	13/14(92%)	0/14(0%)	40.1	50.9	0.93	1e-10	0.8571	540	Query_40323
						Query 4 VIIAEDVDG----EA 14 VI V+G EA Sbjct 329 VI----VEGAGNPEA 339	10.8 bits(18)	3.6	6/15(40%)	7/15(46%)	8/15(53%)
				hsp60 (283-297)	LSTLVLNRLKVGLQV (15)	Query 1 LSTLVLN 7 L TLVLN Sbjct 257 LPTLVLN 263	20.6 bits(41)	0.001	6/7(86%)	6/7(85%)	0/7(0%)	20.6	20.6	0.46	0.001	0.8571	540	Query_54865
				hsp60 (439-456)	GGGCALLRCIPALDSLTP (18)	Query 1 GGGCALLRCIPALDSL 16 GGG AL IPA L Sbjct 412 GGGTALANVIPAVATL 427	15.5 bits(29)	0.11	9/16(56%)	9/16(56%)	0/16(0%)	15.5	25	0.88	0.11	0.5625	540	Query_415153
						Query 12 ALD 14 AL+ Sbjct 397 ALN 399	9.5 bits(15)	12	2/3(67%)	3/3(100%)	0/3(0%)
			HSP70	hsp70 (204-218)	TFDVSILTIDDGIFE (15)	Query 1 TFDVSILTIDDGIFE 15 TFDVSIL DG+F+ Sbjct 173 TFDVSILELGDGVFD 187	32.5 bits(69)	8e-08	10/15(67%)	12/15(80%)	0/15(0%)	32.5	32.5	1	8e-08	0.6667	607	Query_35763
				hsp70 (256-270)	NKRAVRRLRTACERA (15)	Query 13 ER 14 ER Sbjct 414 ER 415	10.0 bits(16)	7.9	2/2(100%)	2/2(100%)	0/2(0%)	10	10	0.13	7.9	1	607	Query_54587
				hsp70 (275-289)	SSSTQASLEIDSLFE (15)	Query 3 STQASL 8 STQ SL Sbjct 248 STQISL 253	15.5 bits(29)	0.092	5/6(83%)	5/6(83%)	0/6(0%)	15.5	15.5	0.4	0.092	0.8333	607	Query_935
				hsp70 (361-375)	KSINPDEAVAYGAAV (15)	Query 1 KSINPDEAVAYGAAV 15 KS+NPDE VA GAA+ Sbjct 333 KSVNPDEVVAMGAAI 347	31.6 bits(67)	2e-07	11/15(73%)	13/15(86%)	0/15(0%)	31.6	40.3	1	2e-07	0.7333	607	Query_25283
						Query 14 AV 15 AV Sbjct 405 AV 406	8.7 bits(13)	21	2/2(100%)	2/2(100%)	0/2(0%)
				hsp70 (386-400)	ENVQDLLLLDVAPLS (15)	Query 2 NVQDLLLLDVAPLS 15 +V D LLDV PLS Sbjct 355 DVKDVVLLDVTPLS 368	28.2 bits(59)	3e-06	9/14(64%)	10/14(71%)	0/14(0%)	28.2	39	1	3e-06	0.6429	607	Query_12173
						Query 1 ENVQDL 6 EN DL Sbjct 217 ENGIDL 222	10.8 bits(18)	4.1	4/6(67%)	4/6(66%)	0/6(0%)
				hsp70 (404-418)	ETAGGVMTALIKRNS (15)	Query 1 ETAGGVMTALIKRN 14 ET GGV T LI RN Sbjct 372 ETMGGVFTKLIDRN 385	25.2 bits(52)	3e-05	10/14(71%)	10/14(71%)	0/14(0%)	25.2	25.2	0.93	3e-05	0.7143	607	Query_10207
			HSP90	hsp90 (20-34)	FAFQAEIAQLMSLII (15)	Query 3 FQAEIAQLMSLII 15 FQ E+ QL+ L I Sbjct 9 FQSEVKQLLHLMI 21	21.8 bits(44)	0.0005	7/13(54%)	9/13(69%)	0/13(0%)	21.8	68.1	1	0.0005	0.5385	624	Query_313049
						Query 1 FAFQAEIAQLM 11 FA Q IA L+ Sbjct 390 FANQEAIAKLL 400	15.5 bits(29)	0.095	6/11(55%)	7/11(63%)	0/11(0%)
						Query 8 AQLMSL 13 AQ SL Sbjct 411 AQTVSL 416	11.2 bits(19)	3	4/6(67%)	4/6(66%)	0/6(0%)
						Query 4 QAEIAQL 10 QA QL Sbjct 113 QAKDSQL 119	10.8 bits(18)	4.2	4/7(57%)	4/7(57%)	0/7(0%)
						Query 12 SL 13 SL Sbjct 489 SL 490	8.7 bits(13)	22	2/2(100%)	2/2(100%)	0/2(0%)
				hsp90 (334-354)	QLEFRALLFVPRRAPFDLFEN (21)	Query 3 EFRALLFVPRRAPFDL 18 E+ LL++P AP D+ Sbjct 273 EYTSLLYIPSQAPWDM 288	21.8 bits(44)	0.001	7/16(44%)	11/16(68%)	0/16(0%)	21.8	48.6	0.9	0.001	0.4375	624	Query_116311
						Query 4 FRALLFVPRRAPFDLFE 20 FRAL P DL+E Sbjct 48 FRAL-----SNP-DLYE 58	16.8 bits(32)	0.064	8/17(47%)	9/17(52%)	6/17(35%)
						Query 20 EN 21 EN Sbjct 149 EN 150	10.0 bits(16)	12	2/2(100%)	2/2(100%)	0/2(0%)
				hsp90 (516-530)	LEVIYMIEPIDEYCV (15)	Query 10 IDE 12 IDE Sbjct 464 IDE 466	13.4 bits(24)	0.54	3/3(100%)	3/3(100%)	0/3(0%)	13.4	13.4	0.2	0.54	1	624	Query_34461
				hsp90 (685-699)	ANRIYRMIKLGLGIDED (17)	Query 14 IDE 16 +DE Sbjct 497 VDE 499	10.8 bits(18)	4.9	2/3(67%)	3/3(100%)	0/3(0%)	10.8	10.8	0.17	4.9	0.6667	624	Query_15733
13	Yersinia enterocolitica serotype O:8 / biotype 1B (strain NCTC 13174 / 8081)		HSP60	hsp60 (269-283)	KPLVIIAEDVDGEAL (15)	Query 1 KPLVIIAEDVDGEAL 15 KPL IIAEDV+GEAL Sbjct 245 KPLLIIAEDVEGEAL 259	43.1 bits(94)	1e-11	13/15(87%)	14/15(93%)	0/15(0%)	43.1	66	1	1e-11	0.8667	550	Query_64271
						Query 5 IIAEDVDGEA 14 II + V EA Sbjct 331 IIIDGVGDEA 340	13.8 bits(25)	0.34	5/10(50%)	6/10(60%)	0/10(0%)
						Query 13 EA 14 EA Sbjct 463 EA 464	9.1 bits(14)	14	2/2(100%)	2/2(100%)	0/2(0%)
				hsp60 (283-297)	LSTLVLNRLKVGLQV (15)	No significant similarity found
				hsp60 (439-456)	GGGCALLRCIPALDSLTP (18)	Query 1 GGGCALLR 8 GGG AL R Sbjct 414 GGGVALIR 421	16.8 bits(32)	0.042	6/8(75%)	6/8(75%)	0/8(0%)	16.8	16.8	0.44	0.042	0.75	550	Query_3009
			HSP70	hsp70 (204-218)	TFDVSILTIDDGIFE (15)	Query 1 TFDVSILTID--DG--IFE 15 TFD+SI ID DG FE Sbjct 199 TFDISIIEIDEVDGEKTFE 217	26.9 bits(56)	7e-06	11/19(58%)	12/19(63%)	4/19(21%)	26.9	26.9	1	7e-06	0.5789	635	Query_230173
				hsp70 (256-270)	NKRAVRRLRTACERA (15)	Query 13 ER 14 ER Sbjct 444 ER 445	10.0 bits(16)	8.3	2/2(100%)	2/2(100%)	0/2(0%)	10	10	0.13	8.3	1	635	Query_53629
				hsp70 (275-289)	SSSTQASLEIDSLFE (15)	Query 9 EI 10 EI Sbjct 511 EI 512	10.0 bits(16)	8.3	2/2(100%)	2/2(100%)	0/2(0%)	10	10	0.13	8.3	1	635	Query_50055
				hsp70 (361-375)	KSINPDEAVAYGAAV (15)	Query 1 KSINPDEAVAYGAAV 15 K +NPDEAVA GAAV Sbjct 363 KDVNPDEAVAIGAAV 377	35.0 bits(75)	1e-08	12/15(80%)	13/15(86%)	0/15(0%)	35	35	1	1e-08	0.8	635	Query_42853
				hsp70 (386-400)	ENVQDLLLLDVAPLS (15)	Query 3 VQDLLLLDVAPLS 15 V D LLLDV PLS Sbjct 386 VKDVLLLDVTPLS 398	31.2 bits(66)	2e-07	10/13(77%)	10/13(76%)	0/13(0%)	31.2	41.6	0.86	2e-07	0.7692	635	Query_58581
						Query 3 VQDLLLLDVAPL 14 V+DL + PL Sbjct 309 VEDLVNRSIEPL 320	10.4 bits(17)	5.9	5/12(42%)	7/12(58%)	0/12(0%)
				hsp70 (404-418)	ETAGGVMTALIKRNS (15)	Query 1 ETAGGVMTALIKRN 14 ET GGVMT LI N Sbjct 402 ETMGGVMTPLITKN 415	30.8 bits(65)	3e-07	10/14(71%)	10/14(71%)	0/14(0%)	30.8	41.1	0.93	3e-07	0.7143	635	Query_28315
						Query 11 IKR 13 +KR Sbjct 165 VKR 167	10.4 bits(17)	5.9	2/3(67%)	3/3(100%)	0/3(0%)
			HSP90	hsp90 (20-34)	FAFQAEIAQLMSLII (15)	Query 3 FQAEIAQLMSLII 15 FQ E+ QL+ L I Sbjct 11 FQSEVKQLLHLMI 23	21.8 bits(44)	0.0005	7/13(54%)	9/13(69%)	0/13(0%)	21.8	62.2	0.86	0.0005	0.5385	624	Query_17299
						Query 8 AQLMSL 13 AQ SL Sbjct 411 AQTVSL 416	11.2 bits(19)	3	4/6(67%)	4/6(66%)	0/6(0%)
						Query 4 QAEIAQL 10 QA QL Sbjct 115 QAKDSQL 121	10.8 bits(18)	4.2	4/7(57%)	4/7(57%)	0/7(0%)
						Query 7 IAQ 9 IA+ Sbjct 253 IAH 255	9.5 bits(15)	11	2/3(67%)	3/3(100%)	0/3(0%)
						Query 12 SL 13 SL Sbjct 489 SL 490	8.7 bits(13)	22	2/2(100%)	2/2(100%)	0/2(0%)
				hsp90 (334-354)	QLEFRALLFVPRRAPFDLFEN (21)	Query 3 EFRALLFVPRRAPFDL 18 E+ LL++P AP D+ Sbjct 273 EYTSLLYIPAQAPWDM 288	20.2 bits(40)	0.004	7/16(44%)	11/16(68%)	0/16(0%)	20.2	37.3	0.76	0.004	0.4375	624	Query_1859
						Query 4 FRAL----LF 9 FRAL LF Sbjct 50 FRALSHPELF 59	17.2 bits(33)	0.046	6/10(60%)	6/10(60%)	4/10(40%)
				hsp90 (516-530)	LEVIYMIEPIDEYCV (15)	Query 10 IDE 12 IDE Sbjct 464 IDE 466	13.4 bits(24)	0.54	3/3(100%)	3/3(100%)	0/3(0%)	13.4	13.4	0.2	0.54	1	624	Query_60689
				hsp90 (685-699)	ANRIYRMIKLGLGIDED (17)	No significant similarity found
